# Supplementary material for: The impact of Bisphenol A on the endophytic bacterial community and transcriptome of soybean seedlings
Source: iScience. 2025 Mar 13;28(4):112208. doi: 10.1016/j.isci.2025.112208 (PMC12018001; doi:10.1016/j.isci.2025.112208)
Supplement: Table S1. Raw Counts of transcriptomics of soybean seedlings [file mmc2.xlsx]

## Sheet: 1.Raw Counts of transcriptomics
Supplementary table 1_Transcriptomics raw data
Gene	L0_1	L0_2	L0_3	L0_4	L0_5	L50_1	L50_2	L50_3	L50_4	L50_5	R0_1	R0_2	R0_3	R0_4	R0_5	R50_1	R50_2	R50_3	R50_4	R50_5
GLYMA_01G000100	89	102	100	110	127	62	64	85	90	106	120	114	71	95	88	72	63	88	132	135
GLYMA_01G000200	108	169	105	155	167	135	138	159	178	121	143	139	82	110	138	161	168	159	165	133
GLYMA_01G000300	0	4	0	5	2	4	8	1	2	0	1	0	0	1	0	3	2	6	1	1
GLYMA_01G000400	340	298	350	412	484	115	231	179	165	207	118	178	147	160	143	188	168	143	74	89
GLYMA_01G000500	4	11	5	7	21	0	4	3	1	3	1	0	4	3	0	0	5	1	2	0
GLYMA_01G000600	245	213	294	280	389	260	257	234	224	211	88	122	128	128	134	99	100	100	63	61
GLYMA_01G000700	9	9	5	9	6	11	9	8	12	5	15	9	7	5	10	14	15	12	8	4
GLYMA_01G000800	0	0	0	0	0	0	0	0	0	0	0	0	0	0	0	0	0	0	0	0
GLYMA_01G000900	242	248	223	272	200	201	172	199	296	196	157	218	229	235	194	215	213	195	138	175
GLYMA_01G001000	473	687	702	604	607	509	619	360	475	542	585	483	348	760	577	1140	1125	849	1062	1710
GLYMA_01G001100	161	171	182	216	182	182	335	257	433	227	38	32	51	30	45	61	45	44	26	45
GLYMA_01G001200	43	91	82	53	55	86	64	47	159	44	13	17	25	30	14	66	74	35	25	20
GLYMA_01G001300	714	936	1123	840	1322	779	574	735	976	728	548	642	700	668	763	661	765	602	371	393
GLYMA_01G001400	0	0	0	0	0	0	0	0	0	0	0	0	0	0	0	0	0	0	2	0
GLYMA_01G001500	2	2	2	0	6	1	0	0	1	0	54	22	31	27	61	13	47	31	3	26
GLYMA_01G001600	158	147	140	189	200	192	152	123	173	176	235	238	183	152	182	132	175	147	167	85
GLYMA_01G001700	214	186	217	264	213	133	211	190	163	207	107	99	103	133	140	77	96	105	70	51
GLYMA_01G001800	3	19	5	33	13	1	12	9	8	27	2	7	5	3	0	6	3	2	2	5
GLYMA_01G001900	0	1	0	0	0	0	0	0	0	0	4	1	3	6	8	24	49	9	2	7
GLYMA_01G002000	1527	793	1060	1298	1224	273	997	552	497	683	4	1	3	4	1	4	1	11	2	0
GLYMA_01G002100	156	102	129	171	250	128	71	74	104	110	128	237	197	218	177	322	352	225	158	130
GLYMA_01G002200	322	321	374	347	549	195	267	210	227	249	281	216	219	268	251	223	239	249	195	227
GLYMA_01G002300	0	0	0	0	0	0	0	0	0	0	0	0	0	0	0	0	0	0	0	0
GLYMA_01G002400	56	94	215	265	171	31	200	244	141	244	15	27	48	60	26	64	82	82	4	19
GLYMA_01G002500	0	0	3	0	0	0	0	0	0	0	0	0	0	0	0	0	0	0	0	1
GLYMA_01G002600	197	202	283	320	289	132	235	183	156	212	35	64	66	78	42	77	107	71	31	37
GLYMA_01G002700	158	207	286	284	254	114	362	330	250	359	23	25	44	28	33	93	100	53	21	93
GLYMA_01G002800	0	0	0	1	0	0	0	0	0	0	0	0	0	1	0	0	0	0	1	0
GLYMA_01G002900	136	227	325	307	240	157	504	405	441	405	0	2	2	1	0	0	2	1	0	0
GLYMA_01G003000	21	22	23	29	30	21	64	38	16	39	65	74	62	132	166	92	98	113	53	140
GLYMA_01G003100	4	6	5	6	13	9	9	8	11	6	4	8	3	11	8	12	8	10	1	8
GLYMA_01G003200	8	12	17	12	23	17	11	13	16	15	38	24	40	27	33	28	21	22	19	20
GLYMA_01G003300	0	0	1	0	0	0	1	3	0	0	1	2	1	6	0	1	1	1	0	0
GLYMA_01G003400	62	49	98	77	96	24	103	52	19	73	19	11	19	13	11	29	26	21	16	17
GLYMA_01G003500	2	3	6	0	2	2	1	1	1	2	8	1	4	2	2	10	6	7	12	5
GLYMA_01G003600	317	313	229	384	286	155	139	94	200	110	248	207	209	135	220	225	212	183	291	188
GLYMA_01G003700	1321	2155	1546	1944	2059	806	486	465	1155	379	680	493	659	761	622	906	755	657	400	747
GLYMA_01G003800	203	164	179	183	185	223	235	173	218	185	340	280	254	229	276	346	339	304	256	189
GLYMA_01G003900	0	0	0	0	0	0	0	0	0	0	0	0	0	2	0	3	13	9	4	8
GLYMA_01G004000	29	54	22	20	30	66	15	7	37	17	27	10	32	30	36	7	9	18	18	12
GLYMA_01G004100	834	1146	741	747	985	1829	669	1014	1570	559	525	541	561	490	485	653	786	775	1001	782
GLYMA_01G004200	1063	633	436	389	821	2333	345	502	909	551	2895	2167	2393	1166	2285	1039	912	1070	2062	938
GLYMA_01G004300	1482	2083	1584	1454	1906	1174	1573	1348	1564	1213	2437	2150	2057	2249	2335	2735	2520	2160	1499	1994
GLYMA_01G004400	17	21	25	40	29	30	12	21	25	22	51	80	56	18	37	9	21	9	52	20
GLYMA_01G004500	1342	1574	1432	1148	1699	1349	954	863	1177	888	1703	1841	1690	1785	1789	1351	1235	1342	1589	1254
GLYMA_01G004600	10	74	65	53	31	42	99	99	56	90	24	34	26	39	30	71	48	75	49	48
GLYMA_01G004700	44	67	59	66	69	47	41	37	70	60	67	65	70	67	59	82	93	63	61	62
GLYMA_01G004800	96	368	159	111	237	657	80	154	430	112	1824	2388	1690	1285	1258	1088	872	1082	1699	849
GLYMA_01G004900	0	0	2	0	0	1	0	0	0	0	11	5	5	2	0	9	23	18	26	34
GLYMA_01G005000	507	862	486	312	483	258	151	106	180	114	458	521	545	1122	1206	1168	757	898	960	1477
GLYMA_01G005100	0	2	0	0	1	0	0	0	0	1	9	4	8	115	14	5	5	2	0	3
GLYMA_01G005200	253	148	196	226	252	208	521	560	270	487	205	127	161	290	224	139	125	78	102	201
GLYMA_01G005300	299	270	270	208	366	145	247	186	142	232	220	196	196	260	283	228	259	200	130	154
GLYMA_01G005400	1525	1166	1562	1431	1700	856	1687	1515	1284	1836	608	480	405	472	675	529	363	554	910	834
GLYMA_01G005500	25	37	33	43	29	29	16	26	20	30	113	78	84	88	137	85	136	127	79	71
GLYMA_01G005600	3	0	4	9	16	2	2	4	1	0	1	2	6	13	23	24	42	41	12	13
GLYMA_01G005700	3	0	3	2	2	1	5	5	0	0	0	0	0	0	1	1	0	1	0	0
GLYMA_01G005800	21	13	12	7	20	9	3	0	1	4	1	2	5	11	11	14	33	17	1	7
GLYMA_01G005900	0	0	0	0	0	0	0	0	0	0	0	0	0	0	0	0	0	0	0	0
GLYMA_01G006000	411	555	844	594	1096	85	10	2	9	12	319	320	286	693	621	443	673	521	245	498
GLYMA_01G006100	700	900	1039	1086	1252	755	1120	1097	1099	1315	1081	1198	1111	1255	1764	1483	2202	1581	907	1464
GLYMA_01G006200	400	353	858	376	1461	52	31	35	31	57	1026	1126	1212	1947	1834	1804	1823	1515	474	1428
GLYMA_01G006300	0	0	0	0	0	0	0	0	0	0	0	0	0	0	0	0	0	0	0	0
GLYMA_01G006400	202	170	213	251	199	278	217	216	294	203	389	330	338	307	387	464	463	306	179	211
GLYMA_01G006500	124	197	129	187	115	211	248	223	252	265	225	212	290	288	296	413	409	329	338	264
GLYMA_01G006600	204	133	132	233	257	192	164	112	156	133	163	201	178	213	167	184	195	186	142	118
GLYMA_01G006700	58	32	46	30	55	25	97	83	48	58	44	58	67	32	65	46	47	64	35	33
GLYMA_01G006800	0	0	0	2	0	0	0	0	0	0	9	37	52	68	53	88	99	60	30	33
GLYMA_01G006900	690	669	593	713	836	530	438	404	532	462	1085	1112	985	977	1009	811	708	808	979	686
GLYMA_01G007000	7	19	10	17	17	11	12	3	9	12	43	70	67	74	44	62	49	43	31	25
GLYMA_01G007100	19	30	9	10	14	27	7	38	7	31	12	16	16	11	18	16	32	24	7	12
GLYMA_01G007200	367	412	468	344	555	451	270	256	405	282	1656	2044	2126	2132	1967	2129	2153	2082	1656	1872
GLYMA_01G007300	43	18	23	24	47	22	15	11	22	17	209	323	288	264	188	258	302	273	205	221
GLYMA_01G007400	139	240	306	123	356	247	135	85	138	158	1105	1171	1389	669	1083	987	964	1049	1550	649
GLYMA_01G007500	3	3	2	0	4	4	2	0	1	0	439	244	294	160	331	162	183	156	202	157
GLYMA_01G007600	0	0	0	0	0	0	0	0	0	0	1	2	0	1	0	0	0	0	0	0
GLYMA_01G007700	1151	1666	1497	1265	1212	1468	864	630	1449	799	1276	1339	1237	971	1156	872	829	1033	1490	843
GLYMA_01G007800	5	7	8	10	11	11	12	11	2	5	30	61	60	75	86	289	368	163	47	123
GLYMA_01G007900	0	1	0	0	0	1	0	0	2	0	0	0	0	0	0	0	0	0	0	0
GLYMA_01G008000	48	98	110	87	78	40	86	108	80	83	77	72	103	134	116	171	174	171	59	146
GLYMA_01G008100	8	19	12	17	24	8	15	11	7	13	671	406	603	473	646	336	253	320	477	489
GLYMA_01G008200	0	2	0	1	3	1	1	0	0	1	2655	2488	4105	5950	2258	1135	1593	1353	1090	1126
GLYMA_01G008300	0	0	0	0	0	0	0	0	0	0	5	2	8	6	3	0	0	1	0	3
GLYMA_01G008400	42	70	49	50	143	71	28	23	42	81	272	374	341	282	211	163	144	159	204	167
GLYMA_01G008500	324	328	306	151	422	934	525	626	269	684	1185	1350	1368	1471	1718	923	1084	878	775	665
GLYMA_01G008600	643	701	651	661	699	930	539	389	970	404	792	902	848	860	703	713	749	699	850	677
GLYMA_01G008700	12	7	3	4	12	6	6	8	3	12	211	287	311	259	250	214	239	241	331	235
GLYMA_01G008800	294	313	339	299	336	230	323	300	296	271	246	255	269	292	265	417	418	343	185	258
GLYMA_01G008900	676	552	659	716	989	409	228	221	361	225	309	513	534	457	427	406	461	420	251	223
GLYMA_01G009000	0	0	0	0	0	0	0	0	1	0	5	14	8	10	13	15	42	20	14	14
GLYMA_01G009100	0	2	0	2	0	0	0	0	1	0	0	0	0	0	0	0	0	0	1	1
GLYMA_01G009200	39	49	84	64	52	30	233	165	38	145	514	218	375	486	759	423	1546	738	58	613
GLYMA_01G009300	1446	1878	1834	2718	2424	914	795	1045	1076	796	429	560	600	718	864	845	1275	699	263	842
GLYMA_01G009400	115	130	105	146	205	205	105	164	75	109	296	219	261	258	371	221	316	327	289	299
GLYMA_01G009500	17	11	9	22	10	11	7	6	3	8	115	50	71	42	56	43	33	37	89	32
GLYMA_01G009600	9	5	4	9	10	2	7	7	7	8	33	51	64	47	48	59	87	79	28	42
GLYMA_01G009700	22	26	43	30	57	28	24	20	16	45	1038	1214	1353	1367	1913	1451	1430	1568	749	1443
GLYMA_01G009800	122	117	127	143	142	86	119	84	114	89	94	109	81	113	100	151	157	130	41	103
GLYMA_01G009900	56	74	114	95	100	110	154	193	267	173	77	65	55	56	39	37	61	40	49	47
GLYMA_01G010000	3	4	0	2	0	1	1	1	1	4	2	3	8	8	4	43	38	26	0	26
GLYMA_01G010100	72	74	140	99	108	113	92	70	67	64	135	158	191	176	203	281	385	328	293	354
GLYMA_01G010200	2507	2448	3495	2499	2477	2369	8257	6044	4576	5138	4	3	0	1	5	6	21	3	8	12
GLYMA_01G010300	797	902	794	986	1212	765	610	615	551	605	985	1035	958	1053	1289	911	945	1028	833	824
GLYMA_01G010400	1299	1004	783	942	1098	1335	761	993	1303	763	1438	1427	1001	914	1312	1168	878	871	1058	765
GLYMA_01G010500	394	239	136	200	66	1764	774	1576	1461	1036	88	110	135	66	123	188	190	150	394	314
GLYMA_01G010600	492	791	1050	952	729	686	1231	1051	1230	1263	367	280	297	329	268	287	250	310	229	283
GLYMA_01G010700	6	5	1	2	5	6	2	3	1	2	72	99	110	145	231	177	255	182	101	295
GLYMA_01G010800	280	184	212	187	233	153	154	132	117	174	282	232	264	193	247	193	197	235	273	217
GLYMA_01G010900	67	60	86	86	97	52	94	70	66	72	97	101	133	147	136	124	159	174	69	133
GLYMA_01G011000	2	2	3	0	1	0	1	0	1	3	26	9	21	24	32	26	20	33	14	34
GLYMA_01G011100	460	400	486	417	415	321	325	338	385	393	774	727	707	711	760	776	820	619	535	519
GLYMA_01G011200	79	83	99	100	81	76	109	120	89	150	139	208	259	216	169	256	265	209	189	172
GLYMA_01G011300	79	46	34	132	148	22	132	75	23	90	0	2	1	0	1	5	2	4	2	2
GLYMA_01G011400	123	159	155	144	207	47	68	41	38	58	142	156	190	193	208	254	215	268	180	231
GLYMA_01G011500	9	20	44	32	64	28	26	8	16	16	323	405	715	450	199	272	226	277	428	87
GLYMA_01G011600	5	7	0	2	1	25	3	2	0	5	55	25	47	15	29	180	153	96	40	128
GLYMA_01G011700	1	4	7	3	2	6	6	2	2	3	4	2	5	1	8	2	9	5	1	5
GLYMA_01G011800	0	0	0	0	0	0	0	0	0	0	1	1	2	2	1	1	0	1	2	0
GLYMA_01G011900	20	34	35	8	40	65	5	7	21	23	67	52	60	41	49	15	7	5	21	6
GLYMA_01G012000	2	1	0	3	4	2	0	0	0	2	2	1	0	3	0	2	0	0	0	0
GLYMA_01G012100	4	41	22	22	29	17	2	1	4	11	0	0	0	0	0	0	0	0	0	0
GLYMA_01G012200	24	24	8	21	24	11	17	9	15	8	23	22	11	12	17	11	22	12	4	9
GLYMA_01G012300	178	106	83	125	131	167	157	70	143	135	72	97	67	75	59	62	65	49	71	33
GLYMA_01G012400	88	136	119	113	138	157	186	125	177	129	214	169	187	150	152	83	82	88	111	90
GLYMA_01G012500	771	958	849	730	1032	1017	524	503	836	488	1311	1480	1258	1181	1136	955	1008	926	1265	814
GLYMA_01G012600	2	5	2	4	0	2	0	2	0	3	14	11	2	7	5	0	8	7	8	11
GLYMA_01G012700	301	332	287	326	387	158	171	151	241	249	965	934	663	809	838	498	397	449	499	394
GLYMA_01G012800	0	0	0	0	0	2	0	0	0	0	57	106	76	51	45	82	69	70	63	102
GLYMA_01G012900	0	0	0	2	0	0	0	0	0	0	0	0	0	0	0	7	5	4	0	1
GLYMA_01G013000	0	1	0	0	0	0	0	0	0	0	1	1	0	2	0	16	19	3	7	15
GLYMA_01G013100	0	0	0	0	0	0	0	0	0	0	0	20	11	17	6	62	106	16	15	7
GLYMA_01G013200	0	0	0	0	0	0	0	0	0	0	0	191	61	154	50	145	293	61	13	62
GLYMA_01G013300	0	0	0	0	0	1	0	0	0	0	8	317	81	267	99	390	637	255	76	106
GLYMA_01G013400	0	0	0	0	0	0	0	0	0	0	0	0	0	0	0	0	0	0	0	0
GLYMA_01G013500	9	8	2	2	4	4	4	3	3	2	3	2	0	4	1	0	1	0	0	0
GLYMA_01G013600	560	434	497	462	615	292	261	239	314	282	720	754	682	675	673	639	659	631	606	619
GLYMA_01G013700	4	3	0	3	5	8	3	2	5	2	17	15	10	3	4	7	10	13	13	10
GLYMA_01G013800	34	17	20	63	29	18	46	31	17	26	67	60	97	75	74	102	70	80	43	60
GLYMA_01G013900	1454	1388	1609	1756	1645	1284	993	636	1313	1013	690	648	749	689	987	1337	1797	1653	1407	1977
GLYMA_01G014000	232	359	172	205	221	2048	252	651	670	347	1252	1200	1519	1191	1513	1793	2228	1557	1974	2036
GLYMA_01G014100	0	0	0	0	1	1	0	0	0	2	20	21	35	24	15	37	41	40	8	15
GLYMA_01G014200	43	80	81	98	70	95	99	175	141	147	334	250	211	212	291	130	128	138	136	98
GLYMA_01G014300	0	0	0	0	0	0	0	0	0	0	0	0	0	0	0	0	0	0	0	0
GLYMA_01G014400	210	241	339	274	240	176	332	263	302	295	70	59	89	69	83	60	81	86	42	52
GLYMA_01G014500	210	189	213	262	295	137	200	180	181	213	204	234	247	229	313	244	221	220	137	137
GLYMA_01G014600	4	2	0	4	5	14	9	7	2	6	0	0	0	0	0	1	0	0	3	0
GLYMA_01G014700	2054	3159	1590	2341	2023	5275	2036	3393	4189	2023	3232	3000	2544	1766	3564	3067	3957	3551	5171	3928
GLYMA_01G014800	20	27	25	34	40	22	23	27	17	16	293	234	337	315	299	185	110	122	105	97
GLYMA_01G014900	299	495	637	477	460	475	567	590	737	650	12	19	27	27	20	49	33	16	24	18
GLYMA_01G015000	2430	1437	1212	1733	2071	1306	1098	1146	980	1028	4023	4225	3385	3535	4485	3540	4022	3656	4249	3704
GLYMA_01G015100	801	1681	1836	1470	1434	1068	2521	2383	2436	1890	222	207	225	255	290	245	241	203	138	182
GLYMA_01G015200	37	72	43	91	98	55	47	37	45	45	142	152	137	175	179	116	159	126	241	182
GLYMA_01G015300	164	281	365	221	355	92	186	74	114	130	107	122	105	182	81	174	162	134	129	154
GLYMA_01G015400	96	54	99	176	102	17	154	182	32	190	24	25	38	38	36	94	106	59	19	45
GLYMA_01G015500	1020	882	912	1044	816	809	1410	919	698	794	316	287	388	392	417	576	541	442	353	395
ENSRNA049760919	0	0	0	0	0	0	0	0	0	0	0	0	0	0	0	0	0	0	0	0
GLYMA_01G015600	549	651	583	555	465	885	351	620	789	536	161	200	213	205	209	170	170	231	217	135
GLYMA_01G015700	96	86	102	100	122	44	72	60	58	56	72	69	62	100	55	70	62	77	56	25
GLYMA_01G015800	0	2	4	2	0	3	0	1	1	2	10	11	18	13	2	6	2	3	23	1
GLYMA_01G015900	697	693	523	593	623	1272	446	314	607	440	541	551	546	466	485	408	555	597	600	398
GLYMA_01G016000	1	2	2	3	8	7	11	7	8	9	5	6	2	8	3	11	7	1	4	1
GLYMA_01G016100	9	17	5	11	12	23	18	13	20	13	10	9	13	16	19	24	36	11	13	2
GLYMA_01G016200	156	183	115	166	158	53	77	70	72	87	37	53	67	56	53	58	41	42	40	37
GLYMA_01G016300	0	0	0	0	0	0	0	0	0	0	0	0	0	0	0	0	0	0	0	0
GLYMA_01G016400	261	245	256	226	340	123	139	111	133	124	213	268	290	266	283	237	219	274	195	163
GLYMA_01G016500	10	5	6	12	20	8	3	17	4	16	0	0	1	0	0	0	0	0	0	0
GLYMA_01G016600	1	0	2	0	2	2	1	0	0	2	17	25	23	27	34	15	31	25	3	17
GLYMA_01G016700	342	159	166	119	224	151	103	173	161	105	409	522	358	360	660	463	524	430	506	329
GLYMA_01G016800	753	923	822	644	1062	552	726	562	552	603	939	933	729	620	934	652	666	751	986	657
GLYMA_01G016900	572	501	459	407	688	419	339	213	465	296	675	846	627	489	630	500	551	494	1089	561
GLYMA_01G017000	5974	6359	5513	3972	6839	2243	1615	1332	2442	1595	2108	2450	1595	1935	5411	3226	3417	3362	4247	4269
GLYMA_01G017100	552	584	515	405	617	819	526	626	685	490	458	453	603	379	534	373	329	403	506	243
GLYMA_01G017200	0	0	0	0	0	0	0	0	0	0	0	0	0	0	0	0	0	0	0	0
GLYMA_01G017300	10	30	27	11	26	9	8	0	4	13	396	370	438	274	201	168	185	196	177	160
GLYMA_01G017400	858	940	1321	1294	1104	1021	1422	1174	1259	1371	133	107	136	118	122	148	130	137	126	169
GLYMA_01G017500	0	0	0	0	0	0	0	0	0	0	0	0	0	0	2	2	0	1	1	0
GLYMA_01G017600	0	0	0	0	0	0	0	0	0	0	0	0	0	0	1	0	1	0	1	0
GLYMA_01G017700	2710	1224	1305	1541	3274	449	619	606	469	1216	6325	5461	5184	6347	6675	3915	3585	3916	3496	4940
GLYMA_01G017800	59	51	76	49	89	66	27	41	49	84	418	297	425	205	373	262	269	208	311	231
GLYMA_01G017900	74	75	88	101	82	73	79	74	58	67	54	50	56	51	69	50	58	76	34	41
GLYMA_01G018000	401	524	599	253	644	763	492	423	395	670	186	256	106	68	100	69	51	89	251	89
GLYMA_01G018100	186	505	703	405	707	321	228	218	347	533	534	530	1010	984	621	750	1164	942	217	498
GLYMA_01G018200	13	11	7	4	5	11	5	5	14	7	13	15	12	9	13	7	2	5	37	8
GLYMA_01G018300	231	188	169	205	226	109	108	51	200	112	156	131	129	85	111	102	163	113	166	96
GLYMA_01G018400	3659	2369	1307	1762	1609	3642	3955	5224	3287	4321	1976	1957	1811	1807	2543	2129	2736	2227	3098	2164
GLYMA_01G018500	0	0	0	0	0	0	0	0	0	0	0	3	0	0	0	1	1	0	0	0
GLYMA_01G018600	71	69	82	120	163	44	54	53	53	71	81	92	95	123	99	93	103	103	55	76
GLYMA_01G018700	201	261	192	252	294	334	214	154	276	170	816	718	740	510	579	482	497	484	916	399
GLYMA_01G018800	207	129	136	183	207	72	60	30	103	57	684	519	614	635	480	424	347	467	567	425
GLYMA_01G018900	0	0	0	0	0	0	0	0	0	0	2	3	1	1	8	2	0	3	3	3
GLYMA_01G019000	2	2	1	2	2	2	3	2	1	3	17	22	53	49	29	36	66	34	4	11
GLYMA_01G019100	136	189	189	216	172	263	256	489	345	403	24	43	30	46	39	22	23	21	36	26
GLYMA_01G019200	434	386	324	162	628	187	127	77	166	169	3045	3204	4651	3162	1894	1269	1268	2516	1883	1992
GLYMA_01G019300	67	28	27	20	35	21	28	30	9	23	102	117	143	180	165	106	98	104	185	128
GLYMA_01G019400	257	255	221	233	347	171	215	239	212	257	583	808	993	974	962	894	1228	1076	546	701
GLYMA_01G019500	45	107	119	46	107	2	18	1	6	24	2080	1977	1622	1453	1561	773	1022	1289	1409	819
GLYMA_01G019600	45	48	64	70	60	36	22	30	34	47	131	162	124	136	114	81	79	79	106	67
GLYMA_01G019700	56	82	107	39	164	17	17	4	17	40	92	113	136	133	128	215	158	93	109	38
GLYMA_01G019800	1351	507	657	1126	1434	390	2368	1744	635	1745	296	428	653	934	565	639	678	621	315	497
GLYMA_01G019900	164	103	195	159	339	104	327	233	127	206	49	57	54	61	91	54	76	74	44	67
GLYMA_01G020000	0	1	0	0	0	0	0	0	0	0	0	2	1	1	1	0	2	0	2	1
GLYMA_01G020100	15	25	21	23	19	9	14	9	18	35	201	254	267	271	240	197	241	210	136	141
GLYMA_01G020200	123	160	164	144	137	77	173	131	129	218	271	133	148	160	209	175	177	162	125	142
GLYMA_01G020300	1362	1524	1558	1476	1617	1661	1803	2323	1949	1840	789	704	756	967	945	1434	1364	1034	835	1284
ENSRNA049760916	0	0	0	0	0	0	0	0	0	0	0	0	0	0	0	0	0	0	0	0
GLYMA_01G020400	0	0	0	0	0	0	0	0	0	0	6	14	6	2	1	3	5	5	1	0
GLYMA_01G020500	1	0	0	0	0	1	4	2	0	0	321	458	279	71	216	186	505	136	92	110
GLYMA_01G020600	0	0	0	0	0	0	0	0	0	0	0	0	0	0	0	0	0	0	0	0
GLYMA_01G020700	0	0	0	0	0	0	0	0	0	0	0	0	0	0	0	0	0	0	0	0
GLYMA_01G020800	2	4	9	2	14	3	1	8	2	5	0	0	0	0	0	0	0	0	0	0
GLYMA_01G020900	89	141	106	67	135	112	75	43	31	100	27	17	10	9	13	0	4	1	13	9
GLYMA_01G021000	1668	275	315	832	1408	127	195	71	111	196	20	4	11	26	8	4	35	12	5	7
GLYMA_01G021100	7	4	5	1	0	4	3	5	0	2	4	0	2	1	2	0	3	1	0	0
GLYMA_01G021200	2	1	3	1	6	1	0	0	0	2	13	21	37	27	29	95	121	60	0	80
GLYMA_01G021300	151	176	180	152	216	89	138	151	97	123	39	71	69	95	73	83	94	104	32	69
GLYMA_01G021400	455	362	286	593	308	384	302	389	302	422	212	275	317	324	304	339	458	378	248	241
GLYMA_01G021500	0	0	0	0	0	0	3	0	0	0	0	2	0	1	2	1	0	0	0	0
GLYMA_01G021600	680	446	581	569	619	436	482	475	398	398	369	440	368	513	451	482	481	415	342	361
GLYMA_01G021700	126	57	104	197	52	26	246	144	66	141	2	7	3	2	3	8	20	27	15	13
GLYMA_01G021800	0	1	0	0	0	0	0	0	0	0	0	0	0	0	0	0	0	0	0	0
GLYMA_01G021900	41	15	24	31	12	17	42	38	13	14	0	2	0	1	0	0	0	0	0	0
GLYMA_01G022000	0	0	0	0	0	0	0	0	0	0	0	0	0	0	0	0	0	0	0	0
GLYMA_01G022100	520	606	675	513	767	338	327	220	468	299	1000	977	1089	1250	1033	1568	1329	1363	808	1500
GLYMA_01G022200	0	4	1	0	2	3	1	0	3	1	10	14	17	10	6	9	7	8	7	21
GLYMA_01G022300	8	11	5	17	6	11	4	3	5	1	2	19	13	7	13	16	15	14	16	23
GLYMA_01G022400	3	8	1	3	16	5	2	3	1	7	642	445	501	350	550	170	166	163	285	121
GLYMA_01G022500	0	0	0	0	0	0	0	0	0	0	76	815	635	1148	400	1704	1843	1206	461	738
GLYMA_01G022600	179	102	109	110	156	49	95	66	60	84	105	90	141	122	94	56	66	49	52	46
GLYMA_01G022700	19	19	34	38	82	13	18	29	26	26	44	54	71	61	85	121	140	104	57	97
GLYMA_01G022800	120	112	108	147	185	111	123	90	74	102	233	294	195	212	238	921	1343	768	1344	2193
GLYMA_01G022900	30	54	28	16	55	57	24	24	19	54	226	294	276	368	285	274	406	591	358	448
GLYMA_01G023000	139	170	240	125	294	21	89	18	46	88	476	435	669	728	426	335	266	329	150	199
GLYMA_01G023100	0	0	0	1	0	0	0	0	0	0	0	0	1	0	0	0	0	0	0	1
GLYMA_01G023200	368	225	311	401	190	167	290	193	281	181	438	549	485	598	647	761	1170	865	541	921
GLYMA_01G023300	536	466	597	800	560	387	481	624	263	562	650	546	660	777	1306	790	972	863	344	710
GLYMA_01G023400	1	0	0	0	0	1	0	0	0	0	0	0	0	1	0	0	0	1	1	0
GLYMA_01G023500	454	519	448	431	357	519	300	403	449	334	152	160	273	328	149	199	169	234	224	241
GLYMA_01G023600	1408	1015	900	1084	1075	1040	591	803	1260	725	259	299	273	293	322	347	336	303	303	327
GLYMA_01G023700	70	76	95	132	161	55	47	78	42	54	43	56	73	66	45	99	116	110	51	57
GLYMA_01G023800	4	3	3	5	4	1	8	0	4	1	7	6	6	4	6	10	11	9	4	9
GLYMA_01G023900	176	145	180	125	251	136	111	72	118	120	167	245	265	224	186	240	219	203	208	127
GLYMA_01G024000	7516	9100	5120	7573	3051	13638	13432	19200	14148	14183	2833	2080	1889	1697	1796	1528	1420	1444	2206	1340
GLYMA_01G024100	0	0	0	0	0	2	0	0	0	0	2	2	3	0	2	0	0	0	1	1
GLYMA_01G024200	3	9	9	4	10	10	7	1	4	6	3	0	1	2	0	1	1	0	0	2
GLYMA_01G024300	147	176	156	127	60	339	374	521	328	490	5	3	8	0	9	7	3	6	13	7
GLYMA_01G024400	37	50	30	46	23	17	41	48	44	46	4	1	2	1	7	0	1	0	2	0
GLYMA_01G024500	173	263	119	155	79	669	296	748	645	432	86	106	84	72	73	105	96	95	129	152
GLYMA_01G024600	290	300	346	358	286	288	498	292	280	407	720	543	402	471	511	854	836	555	670	1254
GLYMA_01G024700	152	137	145	133	120	70	107	66	86	89	121	95	116	111	101	85	61	71	34	47
GLYMA_01G024800	1	0	0	0	0	3	2	0	1	0	7	7	5	4	10	6	9	2	4	6
GLYMA_01G024900	0	0	0	0	0	0	0	0	0	0	0	0	0	0	0	0	0	0	0	0
GLYMA_01G025000	40	53	43	50	48	57	42	81	103	83	5	10	1	3	6	13	11	8	5	7
GLYMA_01G025100	9808	5741	7172	13844	8632	4158	17377	16125	4890	11783	3014	2360	2621	2686	2938	3498	4068	4846	1343	2728
GLYMA_01G025200	2	3	0	8	0	2	16	20	2	14	0	0	5	2	2	12	19	8	4	5
GLYMA_01G025300	20	1	9	20	31	6	3	5	1	4	13	38	38	63	47	35	97	46	2	19
GLYMA_01G025400	0	0	0	0	3	0	0	0	0	0	0	0	0	0	0	1	0	0	0	0
GLYMA_01G025500	355	299	555	380	812	103	341	219	150	259	11	25	23	36	17	17	12	26	7	17
GLYMA_01G025600	1276	842	1224	674	2144	310	437	159	220	255	324	330	403	366	373	269	256	294	296	233
GLYMA_01G025700	86	76	90	86	139	21	38	17	65	33	49	19	20	31	16	13	16	11	28	20
GLYMA_01G025800	732	838	1146	938	1350	238	268	104	309	197	363	324	397	703	363	441	414	403	264	260
GLYMA_01G025900	0	0	0	0	2	0	0	0	0	0	0	0	0	0	0	0	0	0	0	0
GLYMA_01G026000	92	123	127	107	274	80	194	139	85	132	75	96	115	110	130	125	142	112	59	106
GLYMA_01G026100	1558	1474	1368	1317	1473	884	1031	780	1142	916	1979	1473	1326	1441	1718	1725	1475	1299	881	966
GLYMA_01G026200	24	43	40	16	58	33	10	11	14	29	418	578	538	753	456	621	472	500	157	193
GLYMA_01G026300	0	0	0	0	0	1	0	0	0	0	0	0	0	0	0	0	0	0	0	1
ENSRNA049760882	0	0	0	0	0	0	0	0	0	0	0	0	0	0	0	0	0	0	0	0
GLYMA_01G026400	51	14	19	35	20	30	23	32	27	37	96	175	146	144	129	148	145	140	162	99
GLYMA_01G026500	226	233	167	205	207	225	309	352	206	291	97	90	146	140	179	188	163	167	97	118
GLYMA_01G026600	5	2	0	2	2	0	0	0	0	3	23	28	29	43	42	55	62	40	25	30
GLYMA_01G026700	16298	7824	11078	8063	11195	12412	14959	15719	15128	14744	231	219	218	308	243	385	364	306	142	232
GLYMA_01G026800	63	85	80	152	121	41	92	96	112	87	103	75	85	120	95	183	158	116	37	77
ENSRNA050000476	0	0	0	0	0	0	0	0	3	1	0	1	0	0	3	4	0	1	1	2
ENSRNA050000471	0	0	2	0	0	1	0	0	0	0	0	0	3	1	6	0	3	0	5	0
GLYMA_01G026900	4	0	0	0	0	0	2	0	0	2	0	3	3	3	0	6	25	12	2	5
ENSRNA050000474	0	0	2	0	0	0	0	0	4	0	1	1	0	0	0	0	0	1	0	0
GLYMA_01G027000	0	0	0	0	0	0	0	0	0	0	3	1	0	0	0	2	2	0	0	0
GLYMA_01G027100	0	0	0	2	4	0	0	0	0	0	2	0	0	1	0	0	1	0	0	0
GLYMA_01G027200	0	0	0	0	2	0	0	0	0	0	0	0	2	1	0	1	0	0	0	0
GLYMA_01G027300	888	540	559	702	960	439	413	370	347	379	484	599	515	618	661	515	605	569	391	400
GLYMA_01G027400	0	0	0	0	0	0	0	0	0	0	0	0	0	0	0	0	1	1	1	0
GLYMA_01G027500	410	446	456	534	295	113	839	258	270	341	413	419	421	637	480	836	845	770	574	814
GLYMA_01G027600	11	36	19	20	18	16	33	53	70	35	9	9	7	8	6	5	14	10	12	1
GLYMA_01G027700	202	249	197	191	211	210	283	195	222	254	317	246	249	247	308	244	206	216	192	159
GLYMA_01G027800	8	6	10	11	8	2	7	5	2	5	35	70	76	95	48	167	165	114	103	86
GLYMA_01G027900	0	0	0	0	0	0	0	1	0	0	0	1	5	9	2	1	3	4	2	4
GLYMA_01G028000	0	0	2	1	0	2	0	1	0	0	3	0	0	2	1	8	8	4	1	2
GLYMA_01G028100	100	89	71	73	57	102	75	103	49	153	419	342	435	249	385	207	227	256	602	273
GLYMA_01G028200	24	51	54	93	55	26	131	153	75	119	1	2	4	0	0	2	1	0	2	2
GLYMA_01G028300	0	4	0	1	0	0	1	1	0	0	53	25	21	18	26	19	38	18	56	41
GLYMA_01G028400	0	0	0	0	0	0	0	0	0	0	0	0	0	0	0	0	0	0	0	0
GLYMA_01G028500	33	47	36	26	28	28	12	8	16	51	262	419	380	387	807	306	399	419	389	300
GLYMA_01G028600	46	48	38	79	84	8	50	49	19	53	72	53	87	105	178	81	73	98	32	55
GLYMA_01G028700	447	172	237	267	420	105	271	273	70	199	314	281	411	437	423	289	369	307	109	258
GLYMA_01G028800	61	42	35	104	35	31	60	20	15	35	304	114	236	318	298	133	181	217	159	314
GLYMA_01G028900	2812	1705	2075	2431	2419	1252	2446	2716	1485	2190	5785	3957	4293	4402	3075	1771	2023	1868	1334	1410
GLYMA_01G029000	612	460	391	397	473	442	442	404	378	410	549	461	490	535	607	475	474	469	355	366
GLYMA_01G029100	878	881	750	691	839	802	1818	691	793	685	668	619	643	674	605	599	642	613	606	467
GLYMA_01G029200	1672	2278	2347	1787	2296	1717	1662	1338	2013	1508	3255	2866	2664	2882	3097	3879	3924	2861	1622	2105
GLYMA_01G029300	0	2	9	9	15	3	0	0	1	9	0	2	0	0	0	0	0	0	0	0
GLYMA_01G029400	319	425	378	394	367	283	463	389	450	443	387	380	345	271	300	397	422	299	277	320
GLYMA_01G029500	378	334	373	362	530	120	235	150	121	181	167	257	311	274	227	271	309	308	189	222
GLYMA_01G029600	954	962	953	870	903	967	827	725	1013	767	912	974	868	874	902	787	801	694	767	580
GLYMA_01G029700	64	87	99	137	101	47	65	52	97	55	56	82	75	31	39	25	37	30	67	30
GLYMA_01G029800	2945	3461	3253	2979	3693	2572	1673	1539	2385	1604	3075	3353	2870	3308	2799	2174	1900	2198	2025	1836
GLYMA_01G029900	2	1	7	1	3	2	3	1	0	2	7	5	8	6	6	8	9	4	8	5
GLYMA_01G030000	2	7	5	3	2	8	4	3	5	6	103	57	138	99	99	77	83	78	32	68
GLYMA_01G030100	0	0	0	0	0	0	0	0	0	0	1	0	0	0	0	0	0	0	0	0
GLYMA_01G030200	1	2	1	2	3	4	0	2	11	0	0	1	0	1	2	2	1	0	0	0
GLYMA_01G030300	233	100	89	71	60	521	267	794	360	465	214	160	247	198	281	326	298	341	409	384
GLYMA_01G030400	99	53	75	84	128	65	140	82	66	102	217	217	277	364	224	138	152	201	193	185
GLYMA_01G030500	322	314	366	240	268	276	749	623	571	747	199	183	279	194	149	111	107	126	247	76
GLYMA_01G030600	435	289	363	383	438	227	299	310	283	330	254	309	352	354	344	484	520	384	154	225
GLYMA_01G030700	10	11	7	16	7	3	4	2	1	5	11	16	11	18	12	5	10	12	5	5
GLYMA_01G030800	1086	1059	1221	950	1256	565	686	664	774	720	847	814	796	940	896	915	1016	858	661	734
GLYMA_01G030900	167	195	318	397	249	163	325	257	155	257	60	61	62	116	132	157	213	165	87	126
GLYMA_01G031000	0	0	0	0	0	0	0	0	0	0	0	0	0	0	0	0	0	0	0	0
GLYMA_01G031100	0	0	0	0	0	0	0	0	0	0	0	0	0	0	0	0	0	0	0	0
GLYMA_01G031200	12	14	7	15	7	3	22	15	8	14	35	45	33	66	69	66	55	39	11	30
GLYMA_01G031300	1	1	0	1	3	2	0	0	0	3	11	12	31	33	29	40	55	32	12	45
GLYMA_01G031400	1836	1783	1774	2640	2418	1036	1410	1278	1010	1380	3193	3029	2940	3818	3679	2419	2500	2715	2061	2732
GLYMA_01G031500	228	117	63	81	126	91	40	27	32	98	1532	1010	1037	1224	1262	366	503	297	555	316
GLYMA_01G031600	0	0	2	0	0	0	0	0	0	0	1	2	0	0	0	0	0	0	0	0
GLYMA_01G031700	223	195	202	205	193	140	384	304	253	377	3028	2213	2563	2372	3267	1292	1237	1274	523	1222
GLYMA_01G031800	235	180	136	220	166	79	155	90	101	131	261	302	231	437	263	700	839	635	646	1103
GLYMA_01G031900	9091	15372	11965	9578	12118	12365	7147	5211	12406	6115	3634	5234	5091	4184	3117	4010	4300	5138	7244	4292
GLYMA_01G032000	8	6	16	10	52	8	4	6	7	6	160	111	104	66	187	102	141	55	30	48
GLYMA_01G032100	817	937	786	836	1360	647	376	365	495	375	699	853	890	848	839	715	680	722	546	452
GLYMA_01G032200	1	4	3	4	6	3	4	1	0	2	9	12	10	8	24	8	10	11	12	6
GLYMA_01G032300	58	110	67	63	36	200	56	72	99	82	179	150	182	185	206	417	268	362	342	397
GLYMA_01G032400	2	4	5	4	0	5	6	6	2	6	1	0	9	5	1	7	3	6	1	3
GLYMA_01G032500	1264	1917	1764	1589	1789	1923	1160	1397	2032	1450	1582	1856	1806	1900	2053	2685	2613	1975	1535	1851
GLYMA_01G032600	278	904	871	370	1133	232	62	33	101	228	1	8	4	8	6	8	17	3	7	6
GLYMA_01G032700	0	0	1	0	0	0	0	0	0	0	0	0	0	0	0	0	0	0	2	0
GLYMA_01G032800	1	0	1	1	1	0	0	0	0	0	0	1	0	0	0	1	0	1	0	0
GLYMA_01G032900	5	14	0	7	4	10	9	7	7	10	16	23	24	19	19	9	28	13	12	5
GLYMA_01G033000	26	43	24	25	61	27	23	9	5	19	75	46	84	93	48	43	25	46	20	22
GLYMA_01G033100	0	0	0	0	0	0	0	0	0	0	0	0	0	1	0	0	0	0	0	0
GLYMA_01G033200	85	70	80	93	83	86	65	80	61	89	27	45	50	22	30	17	18	12	29	26
GLYMA_01G033300	6	3	3	3	5	2	9	5	3	8	0	2	1	3	3	0	3	0	1	1
GLYMA_01G033400	8	1	6	2	5	0	3	4	6	6	0	1	0	3	3	1	0	0	3	1
GLYMA_01G033500	2	0	1	0	2	0	0	0	0	0	0	0	0	0	2	3	0	2	1	3
GLYMA_01G033600	1	0	1	0	0	0	0	0	0	1	0	0	0	0	0	0	0	0	0	0
GLYMA_01G033700	4	18	15	13	29	9	19	17	11	21	1	0	1	1	7	3	8	7	1	3
GLYMA_01G033800	114	63	67	52	40	92	244	211	102	222	12	7	10	15	18	12	41	23	14	26
GLYMA_01G033900	45	32	44	46	33	19	135	139	50	143	7	6	4	5	13	3	4	7	13	15
GLYMA_01G034000	5	12	28	5	12	22	7	21	7	25	0	0	0	0	0	0	0	0	0	0
GLYMA_01G034100	5	1	3	3	9	0	9	12	0	8	4	2	1	1	4	3	4	6	1	1
GLYMA_01G034200	7	10	18	20	8	19	44	36	26	34	9	7	5	6	2	14	4	5	3	1
GLYMA_01G034300	93	75	94	102	102	54	103	69	62	65	161	231	263	243	238	266	270	267	118	197
GLYMA_01G034400	6	12	8	16	14	7	13	10	3	18	3	3	2	5	5	1	7	9	5	6
GLYMA_01G034500	0	0	0	0	0	0	0	0	0	0	0	0	0	0	0	0	4	0	0	0
GLYMA_01G034600	0	0	1	0	3	3	3	1	0	1	9	22	24	29	11	7	9	3	5	7
GLYMA_01G034700	69	36	43	147	68	30	217	98	56	173	0	0	0	0	0	0	0	0	0	0
GLYMA_01G034800	1	0	2	4	2	0	8	3	0	7	0	0	0	0	0	0	0	0	0	0
GLYMA_01G034900	2	3	0	0	7	0	0	0	3	10	54	40	45	67	111	78	78	104	52	96
GLYMA_01G035000	0	0	1	0	2	0	1	0	0	0	5	1	0	7	4	9	6	4	0	25
GLYMA_01G035100	911	510	804	617	933	296	397	433	207	344	45	69	91	78	92	175	239	168	43	76
GLYMA_01G035200	0	0	0	0	0	0	0	0	0	0	0	0	0	0	0	0	0	0	0	0
GLYMA_01G035300	3	1	1	5	12	0	2	0	1	2	3	9	5	7	12	34	43	13	14	27
GLYMA_01G035400	23	9	7	8	16	6	12	4	9	9	16	6	16	15	25	9	13	15	8	10
GLYMA_01G035500	7	3	4	6	6	7	7	6	1	5	113	118	195	266	163	138	215	140	59	172
GLYMA_01G035600	19	11	9	9	19	7	22	6	5	11	206	229	290	382	194	213	387	311	114	302
GLYMA_01G035700	81	247	173	208	240	319	357	361	421	283	96	83	113	107	98	97	90	80	46	77
GLYMA_01G035800	0	1	0	1	0	4	2	9	0	2	0	1	0	0	0	0	0	0	0	0
GLYMA_01G035900	0	1	0	3	0	3	0	1	0	0	0	0	1	0	0	0	0	0	0	0
GLYMA_01G036000	6376	8072	5097	3529	5222	19410	3846	3173	9809	5029	4067	3470	5363	4926	5815	8823	6895	11745	20101	13131
GLYMA_01G036100	0	0	0	0	1	1	1	0	0	1	1	0	2	0	0	0	1	1	4	0
GLYMA_01G036200	247	409	384	345	292	359	422	436	439	475	55	63	60	64	77	201	168	133	130	221
GLYMA_01G036300	1	0	0	2	0	0	1	0	0	0	9	8	15	13	18	17	12	9	6	12
GLYMA_01G036400	0	0	0	0	0	0	0	0	0	0	0	0	0	0	0	0	0	0	0	0
GLYMA_01G036500	3579	1837	2313	2266	3084	1561	1326	930	1357	1007	1458	1968	1536	1675	2010	1401	1661	1708	1755	1431
GLYMA_01G036600	0	1	0	0	0	1	0	0	0	0	4826	4228	3583	3212	3518	1824	1220	1929	2695	1608
GLYMA_01G036700	682	591	665	566	633	524	513	434	646	466	811	792	723	749	707	591	580	561	622	552
GLYMA_01G036800	334	279	146	172	219	446	209	137	139	124	698	521	501	343	781	618	676	640	2651	664
GLYMA_01G036900	2869	2658	1758	819	2127	4438	594	581	1550	783	640	1672	1024	1078	2784	2419	3619	3935	2047	3098
GLYMA_01G037000	0	0	0	0	0	0	0	0	0	0	0	0	0	0	0	0	0	0	0	0
GLYMA_01G037100	0	0	0	0	0	0	0	0	0	0	0	0	0	0	0	0	0	0	0	0
GLYMA_01G037200	235	37	24	28	13	675	214	534	290	244	84	100	95	80	97	120	110	254	274	206
GLYMA_01G037300	224	144	151	167	219	155	216	229	133	195	197	227	257	285	276	278	320	265	127	186
GLYMA_01G037400	198	187	199	268	226	157	134	125	167	168	146	183	172	205	204	225	272	187	145	197
GLYMA_01G037500	3	2	0	6	5	4	0	1	1	4	18	14	52	70	49	65	40	63	28	42
GLYMA_01G037600	7	4	0	4	4	3	1	1	1	0	726	492	489	242	408	195	236	221	427	160
GLYMA_01G037700	697	1077	1636	1054	2180	371	638	563	425	707	185	342	366	385	325	523	636	506	337	308
GLYMA_01G037800	25	11	18	20	21	9	9	2	5	11	22	5	2	11	32	8	17	5	3	5
GLYMA_01G037900	2892	2438	2049	2119	1935	2275	2676	2119	2346	2082	260	218	235	205	295	361	479	590	458	414
GLYMA_01G038000	12	13	4	10	17	8	12	3	15	14	61	74	62	71	96	53	98	81	51	63
GLYMA_01G038100	292	232	367	391	410	306	462	466	270	401	52	78	78	80	72	78	78	65	47	30
GLYMA_01G038200	287	202	246	221	289	89	84	82	87	123	127	125	115	136	116	84	72	92	102	88
GLYMA_01G038300	648	529	428	603	811	682	388	445	452	392	235	390	392	428	392	357	468	428	318	280
GLYMA_01G038400	182	168	239	230	400	57	115	84	52	120	58	57	51	66	85	97	96	102	80	49
GLYMA_01G038500	1141	1192	1054	1190	974	980	1010	1113	1154	812	813	791	809	595	859	906	910	1087	1903	1591
GLYMA_01G038600	924	1683	3045	1552	3329	331	1026	377	622	650	994	952	715	727	1774	1456	1591	955	1059	1292
GLYMA_01G038700	319	270	360	330	387	207	234	210	174	179	162	112	192	155	163	116	130	152	97	125
GLYMA_01G038800	1160	999	948	902	1058	1042	739	632	932	574	651	808	710	568	632	581	560	573	694	459
GLYMA_01G038900	54	37	38	49	41	17	93	55	25	69	588	452	469	534	585	360	361	447	502	320
GLYMA_01G039000	77	106	85	76	128	102	84	113	55	84	30	12	29	17	19	3	6	2	15	10
GLYMA_01G039100	197	221	200	225	182	152	262	271	248	302	138	112	141	147	128	188	196	161	157	173
GLYMA_01G039200	27	32	28	52	89	11	18	21	12	25	22	45	62	67	70	201	216	123	66	70
GLYMA_01G039300	0	1	0	0	0	0	0	0	0	1	0	2	2	0	5	2	3	4	0	2
GLYMA_01G039400	4	1	3	1	0	3	0	1	2	2	11	10	7	10	12	13	11	9	6	7
GLYMA_01G039500	107	153	135	97	156	118	59	75	70	86	1140	897	1040	747	976	704	748	722	1178	843
GLYMA_01G039600	5	9	16	11	17	3	6	2	4	5	23	28	25	28	50	21	21	11	19	7
GLYMA_01G039700	0	0	0	0	0	0	0	0	0	0	3	3	3	1	2	1	1	4	6	0
GLYMA_01G039800	25	21	20	31	29	17	25	13	18	36	128	142	148	171	218	200	177	171	192	199
GLYMA_01G039900	40	44	63	61	46	35	53	45	40	39	248	194	345	319	269	236	163	224	151	232
GLYMA_01G040000	178	195	280	266	292	109	368	210	170	379	99	58	135	134	93	65	61	77	34	68
GLYMA_01G040100	2	8	5	3	6	6	7	6	5	4	5	3	2	0	0	0	4	0	0	0
GLYMA_01G040200	149	290	432	550	294	163	842	437	664	490	1	0	0	0	0	1	0	0	0	0
GLYMA_01G040300	180	154	201	225	136	186	439	402	325	406	15	45	25	29	40	41	105	51	33	34
GLYMA_01G040400	411	198	232	165	237	1678	294	651	346	414	1235	734	1149	708	1397	970	846	809	1251	963
GLYMA_01G040500	17	18	20	13	6	16	49	39	33	32	0	0	2	4	8	18	10	7	2	2
GLYMA_01G040600	462	581	511	485	425	885	613	842	624	692	109	101	129	121	124	113	148	112	119	175
GLYMA_01G040700	895	1043	984	1002	996	719	643	650	648	679	379	154	379	175	345	227	175	193	285	189
GLYMA_01G040800	4	27	11	5	0	46	12	15	20	3	64	68	44	52	79	110	117	62	146	117
GLYMA_01G040900	75	522	214	174	214	340	218	111	162	79	286	385	389	354	545	1566	2413	1345	1242	877
GLYMA_01G041000	0	0	0	0	0	0	0	0	0	0	0	0	0	0	0	0	0	0	0	0
GLYMA_01G041100	0	0	0	0	0	0	0	0	0	0	0	1	2	4	3	2	7	5	3	7
GLYMA_01G041200	0	0	0	0	0	0	0	0	1	0	34	33	41	100	69	69	133	45	8	112
GLYMA_01G041300	366	267	291	382	345	261	215	325	191	211	536	516	543	497	623	706	593	418	259	274
GLYMA_01G041400	190	232	222	74	156	396	400	588	795	480	264	107	275	123	142	60	124	139	141	100
GLYMA_01G041500	113	99	127	140	126	142	261	294	187	286	73	57	68	38	54	112	95	87	93	83
GLYMA_01G041600	165	239	260	263	337	318	180	150	281	185	251	198	223	246	251	200	170	172	193	155
GLYMA_01G041700	2181	454	486	959	647	496	609	397	407	769	249	147	305	222	155	102	110	83	84	68
GLYMA_01G041800	0	0	0	0	0	0	0	0	0	0	0	0	0	0	0	0	0	0	0	0
GLYMA_01G041900	0	0	0	0	0	0	0	0	0	0	0	0	0	0	0	0	0	0	0	0
GLYMA_01G042000	0	0	0	0	0	0	0	0	0	0	0	0	0	0	0	0	0	0	0	0
GLYMA_01G042100	39	34	30	53	41	38	17	22	39	31	993	451	548	318	861	255	224	234	599	448
GLYMA_01G042200	4	11	5	10	7	16	4	4	6	4	1	0	5	1	6	3	1	3	3	3
GLYMA_01G042300	326	145	144	238	244	123	301	166	159	231	283	208	214	424	299	151	270	187	81	169
GLYMA_01G042400	234	112	133	230	281	102	171	129	127	175	127	128	146	180	171	142	154	112	68	127
GLYMA_01G042500	0	0	0	0	0	0	0	0	0	1	0	3	13	11	5	8	10	7	4	1
GLYMA_01G042600	0	0	0	0	2	0	0	1	1	2	7	8	20	5	16	6	19	15	5	18
GLYMA_01G042700	0	0	0	0	0	0	0	0	0	0	0	0	0	0	0	0	0	0	2	0
GLYMA_01G042800	1321	1240	1227	1114	1266	1108	1114	895	1068	1052	1449	1389	1395	1441	1216	1072	1121	1198	1046	924
GLYMA_01G042900	123	93	86	103	67	120	97	74	148	66	95	122	128	63	53	61	63	60	130	49
GLYMA_01G043000	53	77	95	117	69	80	157	117	157	129	6	10	13	6	6	9	11	13	2	3
GLYMA_01G043100	51	8	3	10	4	21	57	65	22	63	57	32	48	29	47	33	24	36	81	40
GLYMA_01G043200	0	0	0	0	0	0	0	0	0	0	0	0	0	0	0	0	0	0	0	0
GLYMA_01G043300	0	0	0	0	0	0	0	0	0	0	0	0	1	1	0	0	0	1	0	2
GLYMA_01G043400	0	1	5	0	2	5	2	0	2	0	45	85	117	53	98	70	56	82	133	128
GLYMA_01G043500	0	1	0	0	0	0	0	0	0	0	15	39	32	25	24	27	15	33	113	86
GLYMA_01G043600	59	49	53	31	27	63	31	38	42	20	52	45	50	52	119	81	157	105	35	91
GLYMA_01G043700	0	0	0	2	0	0	2	2	1	0	4	2	2	3	6	3	10	5	2	5
GLYMA_01G043800	75	83	105	97	250	41	68	49	50	47	248	284	300	318	269	281	296	236	110	158
GLYMA_01G043900	3	2	4	9	10	6	4	7	9	2	4	8	12	8	4	15	11	15	7	10
GLYMA_01G044000	230	252	400	315	249	282	970	810	621	696	0	0	0	1	0	0	0	0	0	2
GLYMA_01G044100	1664	1082	1024	953	1250	2645	1383	1684	2839	1158	1874	1961	1870	1374	1685	1658	2010	1916	2948	2512
GLYMA_01G044200	1873	2106	1387	1841	1793	1353	586	801	1451	560	1158	757	912	1098	923	1069	975	831	633	988
GLYMA_01G044300	2	5	5	6	4	7	2	1	5	11	67	48	56	57	71	37	53	59	21	32
GLYMA_01G044400	0	0	0	0	0	0	0	0	0	0	0	0	0	0	0	0	0	0	0	0
GLYMA_01G044500	24	38	63	47	36	9	82	79	43	64	0	0	0	0	2	0	0	2	0	0
GLYMA_01G044600	124	252	226	137	405	156	71	58	50	108	134	117	85	86	90	61	86	141	79	85
GLYMA_01G044700	0	0	0	0	0	0	0	0	0	0	0	0	0	0	0	0	1	0	0	0
GLYMA_01G044800	0	0	0	0	0	0	0	0	0	0	0	3	1	6	0	0	1	20	5	11
GLYMA_01G044900	99	81	75	97	184	76	70	82	48	49	60	81	90	110	79	75	74	68	28	40
GLYMA_01G045000	0	0	0	0	0	0	0	0	0	0	0	0	0	0	0	0	0	0	0	0
GLYMA_01G045100	1522	1160	963	1533	1226	694	983	628	616	840	3899	4066	4195	4563	3891	3156	3325	3958	3679	4088
GLYMA_01G045200	25	24	32	26	44	12	27	5	14	28	110	95	136	165	86	68	89	70	72	95
GLYMA_01G045300	67	72	76	75	98	48	63	62	57	66	64	48	47	66	56	71	88	73	38	59
GLYMA_01G045400	54	83	81	63	99	92	61	92	55	86	12	38	47	58	36	118	86	66	11	89
GLYMA_01G045500	242	141	254	212	334	171	108	56	95	157	362	404	471	248	307	118	111	172	210	108
GLYMA_01G045600	0	0	0	1	0	0	1	2	0	1	0	0	0	0	0	0	0	0	0	0
GLYMA_01G045700	66	103	166	99	103	98	132	79	85	128	293	141	176	232	261	349	444	294	311	592
GLYMA_01G045800	171	285	167	140	240	327	107	199	197	170	380	384	358	331	447	342	564	369	464	380
GLYMA_01G045900	0	0	0	0	0	0	0	0	0	0	0	0	0	0	0	0	0	1	0	0
GLYMA_01G046000	175	421	452	581	306	211	171	239	273	240	402	296	375	404	509	546	737	643	778	415
GLYMA_01G046100	4	4	9	6	10	4	3	5	7	2	11	6	2	6	3	5	6	4	7	5
GLYMA_01G046200	448	447	473	382	434	430	469	423	507	378	173	146	176	148	130	150	195	173	153	138
GLYMA_01G046300	0	0	0	0	0	0	0	0	0	0	17	11	37	10	8	9	27	26	1	4
GLYMA_01G046400	19	7	11	17	15	12	10	9	4	8	23	16	25	25	28	70	100	35	19	30
GLYMA_01G046500	85	85	72	99	107	81	111	56	58	65	253	211	193	203	298	228	271	259	229	271
GLYMA_01G046600	3	4	7	4	12	4	1	0	0	2	0	2	0	0	1	0	3	0	0	0
GLYMA_01G046700	289	311	364	343	497	217	171	247	245	184	1345	1207	1351	1503	1731	1720	3081	1923	750	1844
GLYMA_01G046800	0	0	0	0	0	0	0	0	0	0	0	0	0	0	0	0	1	0	0	0
GLYMA_01G046900	286	256	211	324	251	284	297	325	296	286	141	201	169	201	111	161	108	131	121	139
GLYMA_01G047000	1423	2004	1701	1414	1905	1491	1614	1381	2061	1476	2482	2681	2230	2982	2521	3310	3062	2683	1721	2346
GLYMA_01G047100	1951	1639	1458	1478	1594	1527	1183	948	1481	1066	1218	1462	1177	1201	1174	927	1138	1061	1402	1118
GLYMA_01G047200	19	39	12	38	27	28	41	34	34	28	25	36	39	26	37	30	50	41	36	41
GLYMA_01G047300	25	62	28	60	70	84	38	43	52	50	28	53	42	45	41	71	95	74	32	61
GLYMA_01G047400	311	428	352	367	522	181	205	163	155	155	375	496	301	336	585	397	543	448	375	401
GLYMA_01G047500	0	1	0	0	0	0	0	0	0	0	1	0	0	0	0	1	0	0	1	6
GLYMA_01G047600	130	108	117	112	85	33	46	18	33	22	42	54	53	41	26	32	29	12	21	18
GLYMA_01G047700	675	946	748	760	876	1180	774	895	1096	855	1111	1034	1083	1080	1024	947	1043	1025	848	1072
GLYMA_01G047800	1	0	6	0	5	0	0	0	0	0	19	14	26	37	30	30	34	25	14	21
GLYMA_01G047900	53	10	12	34	11	29	17	27	6	15	7	6	10	15	5	2	4	9	1	4
GLYMA_01G048000	68	16	11	21	15	7	22	14	3	21	271	111	113	127	138	72	81	59	31	60
GLYMA_01G048100	16	28	39	46	40	29	47	35	33	25	16	7	4	7	9	17	21	22	15	6
GLYMA_01G048200	0	0	0	0	0	0	0	0	0	0	0	0	0	0	0	0	0	0	0	0
GLYMA_01G048300	0	0	0	0	0	0	0	0	0	0	0	0	0	0	0	0	2	0	1	1
GLYMA_01G048400	0	0	0	0	0	0	0	0	0	0	14	60	43	82	30	16	36	113	1	6
GLYMA_01G048500	484	916	651	549	489	1215	465	731	740	509	526	552	742	611	632	766	684	747	710	690
GLYMA_01G048600	33	45	33	39	40	22	38	42	41	38	21	12	25	15	10	20	33	25	23	18
GLYMA_01G048700	30	31	39	35	5	109	404	115	126	177	103	75	28	200	153	1235	1626	848	363	2145
GLYMA_01G048800	0	2	1	4	5	0	2	0	1	3	33	55	57	66	81	63	92	87	25	50
GLYMA_01G048900	0	0	0	0	0	0	0	0	0	0	1	0	0	0	0	0	0	0	0	0
GLYMA_01G049000	0	0	0	0	0	1	0	0	0	0	0	0	0	0	0	0	0	0	0	0
GLYMA_01G049100	674	722	678	1104	734	251	317	300	261	399	607	394	484	482	665	347	285	260	372	267
GLYMA_01G049200	0	0	0	0	0	0	1	1	0	2	0	0	0	0	0	0	0	0	0	0
GLYMA_01G049300	2	3	3	1	2	0	1	0	0	0	0	2	0	0	0	0	0	0	0	0
GLYMA_01G049400	4	3	10	14	6	5	5	3	3	3	26	9	9	5	9	7	6	4	12	18
GLYMA_01G049500	0	0	0	0	0	0	0	0	0	0	0	0	0	0	0	0	0	0	0	1
GLYMA_01G049600	0	0	0	0	0	0	0	0	0	0	0	0	0	0	0	2	0	0	0	0
GLYMA_01G049700	0	0	0	0	2	0	0	0	0	0	0	0	1	4	0	3	0	2	3	0
GLYMA_01G049800	0	0	0	0	0	0	0	1	0	0	0	0	0	0	0	0	0	0	0	0
GLYMA_01G049900	74	65	89	83	81	32	57	33	50	41	104	90	82	72	86	55	35	43	61	33
GLYMA_01G050000	0	0	0	0	0	0	0	0	0	0	0	0	0	0	0	0	0	0	0	0
GLYMA_01G050100	456	1044	1181	695	1071	50	149	4	104	78	169	186	234	234	242	144	115	162	70	106
GLYMA_01G050200	0	0	0	0	0	0	0	0	0	0	0	0	1	0	0	0	0	0	0	0
GLYMA_01G050300	0	0	0	0	0	0	0	0	0	0	0	0	0	0	0	0	0	0	0	0
GLYMA_01G050400	179	184	113	174	155	164	144	129	119	131	175	170	207	146	195	163	207	201	126	165
GLYMA_01G050500	239	299	316	247	318	166	164	145	140	156	421	345	344	428	427	491	516	463	356	405
GLYMA_01G050600	0	0	0	0	0	0	0	0	0	0	0	0	0	0	0	0	0	0	0	0
GLYMA_01G050700	0	0	0	0	0	0	0	0	0	0	0	0	0	0	0	0	0	2	0	0
GLYMA_01G050800	0	0	0	0	0	0	0	0	0	0	0	0	0	0	0	0	0	3	0	0
GLYMA_01G050900	382	487	757	466	468	552	1262	1189	972	1322	2	0	0	2	1	3	2	2	0	6
GLYMA_01G051000	0	0	0	0	0	0	0	0	0	0	0	0	0	0	0	0	0	0	0	0
GLYMA_01G051100	0	0	0	0	0	0	0	0	0	0	0	0	0	2	0	0	0	0	0	0
GLYMA_01G051200	0	0	0	0	0	0	0	0	0	0	0	0	0	0	0	0	0	0	0	0
GLYMA_01G051300	1	0	0	0	0	1	1	0	0	1	67	83	151	322	142	33	65	45	21	52
GLYMA_01G051400	1136	907	907	1250	1419	830	933	1020	776	982	1752	1582	1681	1794	1911	1804	2007	1638	1233	1477
GLYMA_01G051500	0	0	0	0	0	0	0	0	0	0	0	0	0	0	0	0	0	0	0	0
GLYMA_01G051600	0	0	0	0	0	0	0	0	0	0	0	0	0	0	0	0	0	0	0	0
GLYMA_01G051700	0	2	0	0	0	0	0	0	0	0	1	0	0	0	0	0	0	0	0	0
GLYMA_01G051800	0	0	0	0	0	0	0	0	0	0	0	0	0	0	0	0	0	0	0	0
GLYMA_01G051900	0	0	0	0	0	0	0	0	0	0	0	0	0	0	0	0	0	0	0	0
GLYMA_01G052000	0	0	0	0	0	0	0	0	0	0	0	0	0	0	0	0	0	0	0	0
GLYMA_01G052100	0	0	0	0	0	0	0	0	0	0	0	0	0	0	0	0	0	0	0	0
GLYMA_01G052200	106	153	154	161	111	159	141	119	182	110	70	68	65	62	86	117	103	72	46	66
GLYMA_01G052300	4	4	6	3	6	5	12	8	15	2	51	43	41	41	35	44	39	41	26	71
GLYMA_01G052400	513	638	567	506	487	623	410	336	605	383	444	421	415	330	400	387	390	433	544	467
GLYMA_01G052500	79	82	93	118	137	34	77	75	48	68	83	80	119	105	94	99	115	91	65	98
GLYMA_01G052600	395	276	279	333	301	333	269	199	282	183	341	283	323	323	303	275	231	292	410	281
GLYMA_01G052700	807	700	706	746	491	873	659	652	721	574	171	109	140	142	106	109	87	128	235	188
GLYMA_01G052800	85	112	131	106	154	92	95	90	87	84	153	134	158	158	140	138	135	95	83	119
GLYMA_01G052900	2	1	1	3	0	0	0	1	1	0	3	2	4	1	1	0	0	0	1	2
GLYMA_01G053000	0	0	0	0	0	0	0	0	0	0	0	0	0	0	0	0	0	0	2	0
GLYMA_01G053100	126	45	153	250	94	129	85	133	55	108	6	7	18	21	11	20	14	10	37	19
GLYMA_01G053200	172	211	219	208	216	160	182	192	196	204	180	185	188	195	187	198	200	181	121	180
GLYMA_01G053300	46	63	125	124	137	37	77	104	66	109	96	66	92	68	144	177	217	137	56	118
GLYMA_01G053400	15	26	24	18	21	9	18	7	12	18	13	5	18	8	11	21	16	11	13	19
GLYMA_01G053500	0	0	0	0	0	0	0	0	0	0	0	0	0	0	0	0	0	0	0	0
GLYMA_01G053600	2	0	3	3	4	1	0	1	4	0	7	6	4	1	17	4	2	13	5	8
GLYMA_01G053700	25	47	39	39	28	32	64	66	68	61	13	22	27	16	27	28	52	28	7	12
GLYMA_01G053800	23	4	5	30	8	30	40	26	21	44	658	509	593	537	439	253	391	396	1075	329
GLYMA_01G053900	0	0	0	0	0	0	0	0	0	0	0	0	0	0	0	0	0	0	0	2
GLYMA_01G054000	138	178	210	190	154	142	259	192	252	287	482	559	592	622	619	606	829	554	266	798
GLYMA_01G054100	1	0	1	0	0	2	3	2	0	4	12	5	17	10	7	37	36	9	2	24
GLYMA_01G054200	124	75	97	131	136	89	214	148	99	170	20	36	35	54	38	49	55	39	10	50
GLYMA_01G054300	363	370	442	457	573	215	542	436	340	452	116	133	153	205	175	154	168	198	86	111
GLYMA_01G054400	438	565	783	862	1532	352	681	895	392	693	104	105	132	205	242	301	459	380	95	328
GLYMA_01G054500	6	3	14	16	4	5	9	8	16	13	49	103	92	101	61	92	234	127	32	125
GLYMA_01G054600	0	0	0	0	0	0	0	0	0	0	0	0	1	0	0	0	0	0	0	0
GLYMA_01G054700	0	0	0	0	0	0	0	0	0	0	0	0	0	0	0	0	0	0	0	0
GLYMA_01G054800	117	66	92	89	182	66	71	85	37	50	285	475	520	512	491	364	466	356	245	323
GLYMA_01G054900	31	58	37	54	41	44	18	57	41	44	19	21	21	20	13	33	33	35	46	28
GLYMA_01G055000	13	23	24	42	13	22	16	54	27	45	12	5	8	4	7	15	13	10	3	10
GLYMA_01G055100	0	0	0	0	0	0	0	0	0	0	0	0	0	0	0	0	0	0	0	0
GLYMA_01G055200	0	0	0	0	0	7	0	1	1	0	0	0	0	0	0	0	1	2	1	1
GLYMA_01G055300	157	144	172	216	327	140	138	131	126	151	155	179	162	161	183	163	167	189	163	150
GLYMA_01G055400	698	918	1067	973	813	651	1611	1356	1338	1547	16	30	33	10	19	21	46	30	69	25
GLYMA_01G055500	108	129	150	166	134	101	122	117	133	164	71	81	107	92	81	122	130	111	58	89
GLYMA_01G055600	0	0	0	0	0	0	0	0	0	0	0	0	0	0	0	0	0	0	0	0
GLYMA_01G055700	0	0	0	0	0	0	0	0	0	0	0	0	4	2	0	1	9	3	0	0
GLYMA_01G055800	6	4	0	5	2	1	2	0	3	1	7	2	2	2	5	1	1	1	5	3
GLYMA_01G055900	192	171	168	176	219	98	135	100	102	92	124	162	164	157	130	110	96	126	108	103
GLYMA_01G056000	34	29	13	47	53	15	27	31	20	43	178	113	120	117	189	116	166	148	61	166
GLYMA_01G056100	7	8	1	7	11	7	2	7	3	11	8	24	42	29	21	19	23	16	39	18
GLYMA_01G056200	9	37	28	23	17	25	29	12	36	19	20	13	23	5	6	6	6	12	26	7
GLYMA_01G056300	341	621	554	446	585	686	369	491	646	395	2216	1958	1948	1609	1468	1685	1686	1994	1626	1231
GLYMA_01G056400	10	4	0	5	4	2	3	1	1	5	0	0	0	0	0	1	1	0	0	0
GLYMA_01G056500	0	0	0	0	0	0	0	0	0	0	0	2	0	0	0	0	0	0	1	0
GLYMA_01G056600	0	0	0	0	0	0	0	0	0	0	0	0	0	0	0	0	0	0	0	0
GLYMA_01G056700	0	0	0	0	0	0	0	0	0	0	0	0	0	0	0	0	0	0	0	0
GLYMA_01G056800	361	491	393	311	272	773	149	142	658	206	291	243	292	200	199	139	103	178	291	160
GLYMA_01G056900	9	4	9	10	9	12	5	2	1	6	78	78	96	108	155	122	97	120	88	124
GLYMA_01G057000	0	0	0	0	0	0	0	0	0	0	0	0	0	0	0	0	0	0	0	0
GLYMA_01G057100	1710	1738	1897	1998	2276	1222	1083	1359	1239	1116	651	838	882	831	1477	765	1012	810	661	615
GLYMA_01G057200	0	0	0	0	0	0	0	0	0	0	0	0	0	0	0	0	0	0	0	0
GLYMA_01G057300	0	0	0	0	0	0	0	0	0	0	0	0	0	0	0	0	0	0	0	0
GLYMA_01G057400	842	730	985	826	939	667	570	411	686	539	478	512	504	453	359	315	315	348	324	242
GLYMA_01G057500	334	327	267	467	365	223	172	128	328	135	233	270	275	163	240	177	228	231	296	189
GLYMA_01G057600	9	37	11	35	23	16	26	18	24	22	26	18	21	12	10	31	27	13	14	16
GLYMA_01G057700	10	6	5	21	11	9	18	12	13	10	10	3	3	1	3	2	2	2	1	5
GLYMA_01G057800	0	0	0	0	1	1	0	1	0	0	0	0	3	0	1	5	10	8	0	1
GLYMA_01G057900	0	0	1	0	0	0	0	0	0	0	0	0	0	0	0	0	0	0	0	0
GLYMA_01G058000	423	643	607	477	808	407	339	292	429	304	226	310	347	376	309	617	662	598	152	271
GLYMA_01G058100	97	110	122	99	109	44	53	43	52	68	245	160	127	121	143	80	41	65	118	62
GLYMA_01G058200	157	184	195	208	223	230	145	129	181	130	325	364	284	302	340	258	258	212	205	159
GLYMA_01G058300	308	189	236	253	265	148	351	117	46	191	983	545	743	871	1060	1461	1462	983	1336	1624
GLYMA_01G058400	7	7	1	7	12	2	2	2	6	9	29	14	14	15	19	24	36	16	7	21
GLYMA_01G058500	46	27	35	41	73	44	81	59	62	65	74	79	78	100	83	38	47	44	59	16
GLYMA_01G058600	54	59	89	42	39	95	37	54	33	153	12	11	8	5	7	7	3	6	5	1
GLYMA_01G058700	19	22	8	24	31	12	27	15	20	19	18	18	20	15	15	24	21	15	8	13
GLYMA_01G058800	1	1	4	2	3	1	1	0	1	1	0	0	0	0	0	0	1	0	0	0
GLYMA_01G058900	9	11	11	21	10	4	14	6	6	13	3	3	2	4	2	6	2	5	1	3
GLYMA_01G059000	11	11	12	26	21	9	24	29	14	12	3	7	3	2	3	9	5	2	4	1
GLYMA_01G059100	100	125	160	196	245	43	210	118	84	169	12	25	23	30	26	35	18	30	14	23
GLYMA_01G059200	199	168	198	212	194	146	172	157	176	177	78	114	103	138	164	140	170	153	68	129
GLYMA_01G059300	0	0	0	0	1	0	0	0	0	0	0	0	0	0	0	0	0	0	0	0
GLYMA_01G059400	7	1	1	7	7	0	5	4	1	1	6	7	12	9	11	9	6	10	2	2
GLYMA_01G059500	0	0	0	1	0	0	0	0	1	0	0	1	4	2	0	1	4	1	0	0
GLYMA_01G059600	0	0	0	0	0	0	0	0	0	0	0	0	1	0	0	1	0	0	0	0
GLYMA_01G059700	0	0	0	0	0	0	0	0	0	0	0	0	0	0	0	0	0	0	0	0
GLYMA_01G059800	0	0	0	0	0	0	0	0	0	0	0	0	0	0	0	0	0	0	0	0
GLYMA_01G059900	38	41	59	51	65	27	57	49	23	51	15	21	20	18	23	30	37	25	8	21
GLYMA_01G060000	0	0	0	0	0	0	0	0	0	0	0	0	0	3	0	0	0	0	0	0
GLYMA_01G060100	0	0	0	0	0	0	0	0	0	0	0	0	0	0	0	0	0	0	0	0
GLYMA_01G060200	0	0	0	0	0	0	0	0	0	0	0	0	0	0	0	0	0	0	0	0
GLYMA_01G060300	11	13	8	9	10	9	5	7	10	20	99	143	99	133	131	200	245	172	112	155
GLYMA_01G060400	0	0	0	0	0	0	0	0	0	0	0	0	0	0	0	0	0	0	0	0
GLYMA_01G060500	2	0	0	0	0	0	0	0	0	2	0	0	0	0	0	0	0	0	0	0
GLYMA_01G060600	0	0	0	0	0	0	0	0	0	0	0	2	0	0	0	2	3	2	0	0
GLYMA_01G060700	248	252	284	256	317	332	297	289	417	274	648	609	575	519	568	539	687	499	539	459
GLYMA_01G060800	0	0	0	0	0	0	0	0	0	0	0	0	0	0	0	0	0	0	0	0
GLYMA_01G060900	818	964	939	706	1292	549	560	522	626	603	592	656	623	651	874	574	545	662	508	499
GLYMA_01G061000	24	6	8	6	5	16	49	29	7	26	76	33	46	74	18	6	10	27	1	128
GLYMA_01G061100	118	106	90	75	90	77	60	53	45	78	190	50	139	56	172	116	77	189	124	103
GLYMA_01G061200	1	0	3	0	0	1	5	2	1	0	0	0	0	1	0	0	0	2	0	0
GLYMA_01G061300	0	0	0	0	0	0	0	0	0	0	0	0	0	0	0	0	0	0	0	0
GLYMA_01G061400	1	0	0	0	0	0	0	0	0	0	0	0	0	0	0	0	0	0	0	0
GLYMA_01G061500	478	460	353	413	568	401	289	330	374	298	474	632	537	600	512	395	440	386	388	419
GLYMA_01G061600	0	0	0	0	0	2	2	0	0	0	0	0	0	2	0	2	2	1	0	1
GLYMA_01G061700	812	1150	1239	1428	1400	1752	1286	1835	1568	1009	185	216	230	198	286	387	390	305	328	314
GLYMA_01G061800	792	1433	1229	1085	1280	637	558	246	569	195	609	933	1044	1107	957	2338	2775	1946	1658	1068
GLYMA_01G061900	0	0	0	0	0	0	0	0	0	0	0	0	0	0	0	0	0	0	0	0
GLYMA_01G062000	360	202	262	262	326	196	197	182	146	194	401	424	384	440	463	300	285	338	295	320
GLYMA_01G062100	38	45	61	92	47	42	152	124	49	110	20	13	12	12	23	27	16	16	10	18
GLYMA_01G062200	38	59	60	102	67	37	64	57	64	59	22	40	35	28	32	40	39	39	38	36
GLYMA_01G062300	329	417	436	385	406	197	241	221	262	278	433	332	362	321	325	318	282	256	245	266
GLYMA_01G062400	8	1	15	17	8	1	30	81	3	19	81	34	43	68	129	40	72	55	6	63
GLYMA_01G062500	0	0	0	0	0	0	0	0	0	0	0	0	0	0	0	0	0	0	0	0
GLYMA_01G062600	2	0	0	2	0	0	0	1	0	0	0	0	2	1	3	0	0	0	0	0
GLYMA_01G062700	0	0	0	0	0	0	0	0	0	0	0	0	0	0	0	0	0	0	0	0
GLYMA_01G062800	0	0	0	0	0	0	0	0	0	0	0	0	0	0	0	0	0	0	0	0
GLYMA_01G062900	0	0	0	0	0	0	0	0	0	0	56	178	122	162	75	134	124	72	17	29
GLYMA_01G063000	1182	2142	1979	1560	1556	3025	994	1502	3140	1153	2205	2167	2426	1943	1847	1851	1958	1928	1746	1287
ENSRNA049760913	0	0	0	0	0	0	0	0	0	0	0	0	0	0	0	0	0	0	0	0
GLYMA_01G063100	267	409	447	283	468	238	254	68	196	221	378	351	297	191	152	72	68	117	187	53
GLYMA_01G063200	0	1	0	0	2	0	1	0	0	0	1	2	0	2	0	1	0	1	0	2
GLYMA_01G063300	0	0	0	0	0	0	0	0	1	0	0	0	0	0	0	1	0	0	0	0
GLYMA_01G063400	0	0	0	0	0	0	0	0	0	0	0	0	0	1	0	0	0	0	0	1
GLYMA_01G063500	0	0	0	0	0	0	0	0	0	0	0	0	0	0	0	0	0	0	0	0
GLYMA_01G063600	130	159	122	162	260	214	105	135	136	122	205	230	179	181	169	220	207	226	256	166
GLYMA_01G063700	827	441	495	581	420	196	369	180	240	357	381	396	382	254	296	307	332	337	692	314
GLYMA_01G063800	43	62	43	46	29	24	29	8	13	16	23	10	20	31	54	16	45	82	18	32
GLYMA_01G063900	0	0	0	2	0	0	1	0	0	0	0	0	0	0	0	0	0	0	0	0
GLYMA_01G064000	1	5	0	1	2	0	3	0	0	1	4	4	6	4	0	5	6	2	38	9
GLYMA_01G064100	2	0	0	0	1	0	0	1	0	0	0	0	0	0	0	0	0	0	0	0
GLYMA_01G064200	0	0	0	0	0	0	0	0	0	0	1	0	0	0	2	2	1	1	2	1
GLYMA_01G064300	0	0	0	0	0	0	0	0	0	0	0	0	2	2	0	0	0	0	0	0
GLYMA_01G064400	996	1450	1081	814	1180	1836	819	994	1640	796	733	664	706	566	597	633	754	700	1097	598
GLYMA_01G064500	0	0	0	0	0	0	0	0	0	0	0	0	1	3	0	4	3	3	0	0
GLYMA_01G064600	73	47	59	40	57	66	32	18	19	66	1193	1165	1180	1478	1094	849	1076	921	792	809
GLYMA_01G064700	0	0	0	0	0	0	0	0	0	0	0	3	0	1	0	0	1	0	0	0
GLYMA_01G064800	2	0	1	0	1	0	0	0	0	0	40	10	18	28	33	36	21	17	2	2
GLYMA_01G064900	238	199	161	171	301	185	121	79	90	109	1040	984	886	772	1145	753	782	845	1303	968
GLYMA_01G065000	0	0	0	0	0	0	0	0	0	0	0	0	0	0	0	3	0	0	0	0
GLYMA_01G065100	666	685	754	769	1064	411	612	498	416	472	522	631	595	681	752	585	702	647	621	775
GLYMA_01G065200	0	0	0	0	0	0	0	0	0	0	0	0	0	0	2	0	0	0	0	0
GLYMA_01G065300	0	0	0	0	0	0	0	0	0	0	0	0	0	0	0	0	0	0	0	0
GLYMA_01G065400	2	5	6	4	1	13	8	20	2	7	0	0	0	0	0	0	0	0	0	0
GLYMA_01G065500	4	3	4	2	9	6	4	3	14	3	9	13	3	10	12	25	35	10	18	21
GLYMA_01G065600	4	3	10	1	8	8	0	5	11	5	20	18	9	15	10	13	26	25	21	19
GLYMA_01G065700	0	0	0	0	0	0	2	1	0	0	1	1	1	2	0	0	4	2	3	0
GLYMA_01G065800	3	7	8	8	3	11	3	4	0	4	144	144	160	176	112	163	166	100	115	154
GLYMA_01G065900	0	0	0	0	0	0	0	0	0	0	0	0	0	1	0	0	0	0	0	0
GLYMA_01G066000	0	0	0	0	0	0	0	0	0	0	0	0	0	0	0	0	0	0	0	0
GLYMA_01G066100	0	0	0	1	0	0	0	0	0	0	0	0	0	0	0	0	0	0	0	0
GLYMA_01G066200	0	0	0	0	0	0	0	0	0	0	0	0	0	0	0	1	0	0	0	0
GLYMA_01G066300	0	0	0	0	0	0	0	0	0	0	0	0	0	0	0	0	0	0	0	0
GLYMA_01G066400	0	0	0	0	0	0	0	0	0	0	0	0	0	0	0	0	0	0	0	0
GLYMA_01G066500	0	0	0	0	0	0	0	0	0	0	0	1	0	0	0	0	0	0	0	0
GLYMA_01G066600	168	114	171	168	197	76	118	67	108	123	50	95	88	86	101	108	86	84	58	51
GLYMA_01G066700	0	0	0	0	0	0	0	0	0	0	0	0	0	0	0	0	0	0	0	0
GLYMA_01G066800	0	0	0	1	0	0	1	0	0	1	0	0	0	0	0	0	0	0	0	0
GLYMA_01G066900	0	0	0	0	0	0	0	0	0	0	0	0	0	0	0	0	0	0	0	0
GLYMA_01G067000	1798	1502	1145	1294	1563	1302	1296	903	1114	1138	1337	1838	1029	2061	3270	4483	4075	2542	2246	3347
GLYMA_01G067100	127	168	140	91	90	134	86	82	143	162	141	100	111	57	156	251	195	157	153	127
GLYMA_01G067200	1	3	6	5	1	5	4	11	13	7	1	2	1	3	4	5	7	32	4	10
GLYMA_01G067300	56	58	98	77	81	26	90	59	47	89	33	19	20	15	32	21	12	15	8	14
GLYMA_01G067400	0	0	0	0	1	0	0	0	0	0	0	0	0	0	0	0	0	0	0	0
GLYMA_01G067500	0	0	0	0	0	0	0	0	0	0	0	0	0	0	0	0	0	0	0	0
GLYMA_01G067600	43	39	92	74	105	18	88	58	18	76	34	15	45	55	60	34	66	58	9	45
GLYMA_01G067700	0	0	0	0	0	0	0	0	0	0	0	0	0	0	1	0	0	0	1	0
GLYMA_01G067800	2	0	0	0	0	0	1	2	0	1	7	6	16	7	18	7	7	4	18	34
GLYMA_01G067900	214	169	143	171	132	134	176	122	199	143	115	136	155	126	131	212	196	121	86	121
GLYMA_01G068000	1519	2436	2251	2343	2317	2150	2605	2062	2827	2330	734	700	446	778	724	2254	2234	1409	1018	1938
GLYMA_01G068100	0	0	2	0	0	0	1	0	0	0	0	0	0	0	0	0	0	0	0	0
GLYMA_01G068200	10	3	2	3	6	0	6	3	5	7	0	0	1	0	4	0	0	0	0	0
GLYMA_01G068300	1	0	0	1	0	3	0	0	0	2	0	0	0	0	0	2	3	0	0	0
GLYMA_01G068400	0	0	0	0	0	0	0	0	0	0	0	0	0	0	0	0	0	0	0	0
GLYMA_01G068500	0	0	0	0	0	0	0	0	0	0	0	0	0	0	0	2	0	0	0	0
GLYMA_01G068600	301	273	250	375	311	180	319	343	239	380	169	241	264	319	204	305	223	173	221	175
GLYMA_01G068700	18	11	5	18	9	17	31	29	7	30	3	7	24	19	14	23	19	13	20	3
GLYMA_01G068800	110	100	119	132	135	117	192	195	112	175	53	55	64	79	71	72	100	71	45	45
GLYMA_01G068900	34	60	60	72	43	29	35	36	28	35	46	50	48	26	23	23	17	32	28	28
GLYMA_01G069000	136	165	63	159	45	232	289	326	190	266	59	27	33	19	16	28	35	32	47	39
GLYMA_01G069100	0	0	0	0	0	0	0	0	0	0	0	0	0	0	0	0	0	0	0	0
GLYMA_01G069200	0	0	0	0	0	0	0	0	0	0	0	0	0	0	0	0	0	0	0	0
GLYMA_01G069300	0	0	1	0	0	0	0	0	0	0	0	1	1	4	3	2	3	1	0	1
GLYMA_01G069400	0	0	0	0	0	0	0	0	0	0	0	0	1	1	0	5	7	2	1	0
GLYMA_01G069500	1927	2181	2727	2449	2531	1445	3445	3269	2378	3546	51	56	67	94	89	87	108	100	68	66
GLYMA_01G069600	154	108	138	160	158	54	84	54	58	106	119	89	95	89	74	80	116	104	94	111
GLYMA_01G069700	1	8	13	18	32	1	6	2	9	3	6	2	0	1	0	0	0	0	0	4
GLYMA_01G069800	0	0	0	0	0	0	0	0	0	0	0	0	0	0	0	2	1	1	0	0
GLYMA_01G069900	0	0	0	0	0	0	0	0	0	0	0	0	0	0	0	0	0	0	0	0
GLYMA_01G070000	0	0	0	0	0	0	0	0	0	0	0	0	0	0	0	0	0	0	0	0
GLYMA_01G070100	0	0	0	0	0	0	0	0	0	0	0	0	0	0	0	0	0	0	0	0
GLYMA_01G070200	72	109	89	77	100	52	71	53	53	48	178	172	168	169	144	143	138	151	163	111
GLYMA_01G070300	73	55	82	109	77	57	65	41	52	49	30	44	55	38	38	77	90	38	58	38
GLYMA_01G070400	4	6	5	2	4	21	1	2	19	5	23	45	32	49	35	17	56	28	17	25
GLYMA_01G070500	0	0	0	0	0	0	0	0	3	0	0	0	0	0	0	0	2	4	0	2
GLYMA_01G070600	0	0	0	0	0	1	0	0	0	0	0	0	0	0	0	0	0	0	0	0
GLYMA_01G070700	265	228	244	274	294	131	167	128	94	126	364	382	347	317	365	320	273	262	225	225
GLYMA_01G070800	0	0	0	0	0	0	0	0	0	0	0	0	0	0	0	0	0	0	0	0
GLYMA_01G070900	0	2	0	0	5	0	0	0	1	3	0	3	0	5	3	2	1	2	0	1
GLYMA_01G071000	0	0	0	0	0	0	0	0	0	0	0	0	0	0	0	2	0	1	0	0
GLYMA_01G071100	0	0	0	0	0	0	0	0	0	0	0	0	0	0	0	0	0	0	0	0
GLYMA_01G071200	2	0	0	0	0	0	0	0	0	0	0	0	0	0	0	0	0	0	0	0
GLYMA_01G071300	8312	7684	5789	6719	4921	10237	4951	7776	8782	4640	7876	7954	7999	8735	5927	5477	4910	5855	7750	5124
GLYMA_01G071400	0	0	0	0	0	0	0	0	0	0	0	0	0	0	0	0	0	0	0	0
GLYMA_01G071500	1	2	3	2	4	0	3	3	6	3	2	6	8	5	11	19	23	17	0	4
GLYMA_01G071600	0	0	0	0	0	0	0	0	0	0	0	0	0	0	0	0	0	0	0	0
GLYMA_01G071700	33	50	99	45	84	22	31	15	21	29	329	373	519	588	396	365	277	307	278	248
GLYMA_01G071800	0	4	7	1	4	3	3	3	4	7	0	0	0	0	0	0	0	0	0	0
GLYMA_01G071900	0	0	0	0	0	0	0	0	0	0	0	0	0	0	0	0	0	0	0	0
GLYMA_01G072000	172	230	247	255	245	61	125	76	77	97	138	161	163	171	138	178	223	186	212	175
GLYMA_01G072100	0	0	0	0	0	0	0	0	0	0	0	0	0	0	0	0	0	0	0	0
GLYMA_01G072200	0	0	0	0	0	0	0	0	0	0	0	0	0	1	0	0	1	1	0	0
GLYMA_01G072300	0	0	0	0	0	0	0	0	0	0	1	1	3	0	2	0	2	1	1	1
GLYMA_01G072400	0	1	0	1	2	1	0	0	3	5	10	1	1	6	7	0	6	3	3	11
GLYMA_01G072500	0	0	0	0	0	0	0	0	0	0	0	0	0	0	0	0	2	0	0	0
GLYMA_01G072600	0	1	2	0	0	0	0	1	0	3	0	1	0	0	3	1	0	0	1	1
GLYMA_01G072700	0	0	0	0	0	2	0	0	0	0	0	2	0	0	2	0	2	0	0	0
GLYMA_01G072800	11	14	6	15	15	4	19	13	13	24	6	3	10	7	6	17	4	8	8	12
GLYMA_01G072900	83	77	63	63	73	157	46	64	111	36	90	110	107	102	89	77	118	106	101	75
GLYMA_01G073000	1204	1686	1652	1318	1979	1730	812	900	1212	878	1206	1358	971	1086	1204	719	839	883	979	682
GLYMA_01G073100	267	635	714	290	570	546	139	190	399	218	505	352	302	312	334	233	267	202	379	204
GLYMA_01G073200	0	0	0	0	0	0	0	0	0	0	0	0	0	1	0	3	0	2	1	2
GLYMA_01G073300	0	0	0	0	0	0	0	0	0	0	0	0	0	0	0	0	0	0	0	0
GLYMA_01G073400	29	40	34	31	55	50	23	45	55	33	84	92	95	131	110	164	138	129	114	124
GLYMA_01G073500	50	75	78	108	43	66	70	72	71	70	87	97	93	80	87	89	111	78	84	83
GLYMA_01G073600	0	0	0	0	0	0	0	0	0	0	0	0	0	0	0	0	0	0	0	0
GLYMA_01G073700	0	0	0	0	0	0	0	0	0	0	0	0	0	0	0	0	0	0	0	0
GLYMA_01G073800	0	0	0	0	0	0	0	0	0	0	0	0	0	0	0	0	0	0	0	0
GLYMA_01G073900	0	0	0	0	0	0	0	0	0	0	0	0	0	0	0	0	0	0	0	0
GLYMA_01G074000	829	897	681	746	833	841	490	483	652	604	878	1023	864	859	869	859	962	827	817	773
GLYMA_01G074100	4	6	2	5	12	2	4	6	8	13	21	12	3	14	13	13	13	13	4	11
GLYMA_01G074200	2	3	2	0	1	2	4	0	3	2	25	45	39	31	29	44	33	45	28	16
GLYMA_01G074300	0	0	0	0	2	0	0	0	0	0	0	0	0	1	0	0	1	0	0	1
GLYMA_01G074400	21	37	24	35	31	30	36	40	41	38	15	32	29	28	25	48	51	60	15	36
GLYMA_01G074500	57	91	59	99	62	48	60	53	50	54	123	106	114	130	113	116	110	81	71	112
GLYMA_01G074600	40	21	36	44	27	35	114	63	23	74	50	58	98	73	75	47	42	23	0	8
GLYMA_01G074700	264	429	346	369	343	499	266	284	648	324	217	315	254	265	289	407	415	350	305	353
GLYMA_01G074800	158	156	240	255	198	153	480	333	157	428	1	0	1	2	0	3	0	1	1	3
GLYMA_01G074900	0	0	0	0	0	0	0	0	0	0	0	0	0	0	0	0	0	0	0	0
GLYMA_01G075000	0	0	0	0	0	0	0	0	0	0	0	0	0	0	0	0	0	0	0	0
GLYMA_01G075100	17	16	10	13	17	57	12	34	48	22	8	27	16	18	18	33	39	21	16	11
GLYMA_01G075200	0	0	0	0	0	0	0	0	0	0	0	1	0	1	1	4	6	1	1	2
GLYMA_01G075300	15	15	12	21	27	63	31	43	36	16	22	29	25	37	18	43	47	32	32	25
GLYMA_01G075400	506	637	516	647	801	722	451	502	620	505	596	714	609	544	631	675	726	634	673	652
GLYMA_01G075500	0	0	0	0	1	0	0	0	0	0	1	2	0	1	0	3	0	0	0	1
GLYMA_01G075600	0	0	0	0	0	0	0	0	0	0	0	0	0	0	0	0	0	0	0	0
GLYMA_01G075700	0	0	0	0	0	0	0	0	0	0	0	0	0	0	0	0	0	0	0	0
GLYMA_01G075800	3	6	6	7	2	10	10	14	3	9	2	2	4	3	9	10	6	4	0	4
GLYMA_01G075900	0	2	0	0	4	3	1	4	1	0	12	9	2	6	5	5	2	4	1	14
GLYMA_01G076000	1	0	1	1	4	0	0	0	0	0	2	0	1	0	0	1	0	3	0	1
GLYMA_01G076100	197	202	290	226	301	165	344	330	274	322	37	44	45	44	47	29	36	33	24	38
GLYMA_01G076200	1	4	8	2	4	6	0	2	0	0	0	2	2	1	2	0	1	2	9	1
GLYMA_01G076300	0	0	0	0	0	0	0	0	0	0	0	0	0	0	0	0	0	0	0	0
GLYMA_01G076400	0	0	0	0	0	0	0	0	0	0	0	0	0	0	0	0	0	0	0	0
GLYMA_01G076500	0	0	0	0	0	0	0	0	0	0	0	0	0	0	0	0	0	0	0	0
GLYMA_01G076600	0	0	0	0	0	0	0	0	0	0	0	0	0	0	0	0	0	0	0	0
GLYMA_01G076700	9	22	21	18	30	50	12	11	27	19	77	63	88	52	113	60	67	106	184	165
GLYMA_01G076800	0	0	1	0	0	7	0	1	0	0	0	1	0	0	2	0	3	0	4	0
GLYMA_01G076900	121	87	75	83	99	136	95	68	111	140	0	0	0	1	0	0	0	0	0	0
GLYMA_01G077000	1	6	1	3	0	3	1	1	0	0	2	0	0	3	0	0	1	1	0	3
GLYMA_01G077100	59	5	9	5	8	0	3	1	3	10	214	92	129	95	55	39	73	47	52	33
GLYMA_01G077200	1775	1712	1595	1913	2128	1701	1217	1277	1576	1244	1654	1963	1536	1553	1742	1343	1659	1428	1901	1181
GLYMA_01G077300	1173	1368	1516	1449	1179	1307	1687	1714	1823	1539	260	276	254	248	247	252	233	209	214	222
GLYMA_01G077400	226	300	229	350	332	212	220	189	216	196	311	353	330	341	345	293	350	277	267	210
GLYMA_01G077500	0	1	0	0	0	0	0	1	1	0	1	4	9	3	3	4	9	10	9	4
GLYMA_01G077600	384	385	359	411	440	565	301	332	447	346	272	316	271	286	309	348	381	282	313	254
GLYMA_01G077700	23	75	69	46	53	35	32	20	59	43	10	6	7	10	16	10	7	6	10	13
GLYMA_01G077800	3	12	18	22	32	3	5	4	9	12	3	2	10	8	5	7	6	5	1	9
GLYMA_01G077900	134	164	244	285	255	99	166	142	144	210	36	39	52	55	39	58	55	47	26	20
GLYMA_01G078000	3	5	7	16	12	0	1	1	2	2	82	50	114	87	43	54	46	56	22	30
GLYMA_01G078100	0	0	0	0	0	0	0	0	0	0	0	0	0	0	0	0	0	0	0	0
GLYMA_01G078200	120	157	122	117	120	189	78	137	194	124	45	30	28	40	29	14	27	17	26	13
GLYMA_01G078300	0	0	0	0	0	0	0	0	2	0	0	0	0	0	0	0	0	0	0	0
GLYMA_01G078400	132	155	145	221	167	62	117	88	73	105	138	122	99	138	127	130	143	142	189	125
GLYMA_01G078500	0	0	0	0	0	0	0	0	0	0	0	0	0	0	0	0	0	0	0	0
GLYMA_01G078600	0	0	0	0	1	0	0	0	0	2	1	4	14	4	1	13	23	8	11	16
GLYMA_01G078700	9	20	9	18	16	27	9	34	4	7	89	65	117	73	99	137	202	132	174	91
GLYMA_01G078800	77	59	114	139	146	20	182	91	43	156	0	0	0	0	1	0	0	0	0	3
GLYMA_01G078900	0	0	0	0	0	0	0	0	0	0	0	0	0	0	0	0	0	0	0	0
GLYMA_01G079000	0	0	0	0	0	0	0	0	0	0	0	0	0	0	0	0	0	0	0	0
GLYMA_01G079100	438	697	454	535	333	745	592	752	686	712	161	222	184	170	153	252	280	268	311	217
GLYMA_01G079200	96	95	145	95	111	91	114	131	112	153	85	58	89	108	89	119	110	105	55	68
GLYMA_01G079300	3044	2989	3079	2551	3034	1823	1805	1489	1950	1977	612	688	664	1000	725	614	859	916	656	607
GLYMA_01G079400	0	0	0	0	0	0	0	0	0	0	0	0	0	0	0	0	0	0	0	0
GLYMA_01G079500	44	31	56	65	119	33	35	38	32	52	253	374	421	437	209	276	283	318	204	243
GLYMA_01G079600	23	27	25	38	46	12	12	6	9	12	6	2	4	3	10	3	1	8	5	4
GLYMA_01G079700	1	11	9	14	10	6	5	3	5	1	0	0	3	0	1	1	0	1	2	0
GLYMA_01G079800	0	0	0	0	0	0	0	0	0	0	0	0	0	1	0	0	0	0	0	2
GLYMA_01G079900	0	5	2	0	2	1	2	2	0	1	22	8	12	10	3	7	5	9	5	4
GLYMA_01G080000	0	0	0	0	0	0	0	0	0	0	0	0	0	0	0	0	0	0	0	0
GLYMA_01G080100	0	0	0	0	0	0	0	0	0	0	0	0	0	0	0	0	0	0	0	0
GLYMA_01G080200	717	1024	1295	1027	1021	699	1147	990	1195	1194	1008	1079	901	1179	1019	1287	1402	1061	500	779
GLYMA_01G080300	0	0	0	0	0	0	0	0	0	1	0	0	0	0	0	0	0	0	0	0
GLYMA_01G080400	71	86	123	100	106	68	80	68	141	73	40	40	33	50	31	73	61	70	23	63
GLYMA_01G080500	523	379	289	384	323	816	360	496	872	393	476	365	501	845	476	624	795	777	699	876
GLYMA_01G080600	831	401	376	1202	511	875	1831	1246	2142	1289	783	891	607	1253	1053	1518	2513	1542	1784	2680
GLYMA_01G080700	169	195	193	193	129	257	342	394	265	321	34	76	92	68	59	243	274	168	43	88
GLYMA_01G080800	0	0	1	0	0	0	0	0	0	0	0	0	0	0	0	0	1	6	0	1
GLYMA_01G080900	3	17	18	11	18	10	17	18	14	15	198	165	183	224	218	239	242	180	79	202
GLYMA_01G081000	0	0	0	0	0	0	0	0	0	0	0	0	0	0	0	0	0	0	0	0
GLYMA_01G081100	405	346	386	345	487	213	279	152	146	277	916	1344	1012	913	830	858	953	1171	1373	759
GLYMA_01G081200	0	0	0	0	0	0	0	0	0	0	1	0	0	0	0	6	0	4	0	1
GLYMA_01G081300	40	44	54	123	225	20	58	55	31	101	74	82	128	130	220	188	259	151	10	58
GLYMA_01G081400	0	0	3	0	0	0	1	0	1	0	0	0	0	0	0	0	0	0	0	0
GLYMA_01G081500	968	763	936	789	813	995	897	978	929	819	982	947	869	1052	1056	955	958	845	684	727
GLYMA_01G081600	2592	724	1571	1830	2296	505	805	300	376	660	17	24	27	24	41	16	53	13	9	17
GLYMA_01G081700	96	38	58	76	51	22	68	30	17	45	0	0	0	0	0	0	0	0	0	1
GLYMA_01G081800	0	0	0	0	0	0	0	0	0	0	0	0	0	0	0	0	0	0	0	0
GLYMA_01G081900	3	1	0	1	0	2	0	2	3	1	5	7	15	22	30	28	32	35	2	11
GLYMA_01G082000	3	3	3	8	0	0	2	1	0	2	13	2	14	5	14	6	7	9	0	6
GLYMA_01G082100	0	0	0	0	0	0	0	0	0	0	0	0	0	0	0	0	0	0	0	0
GLYMA_01G082200	1757	1513	1549	1411	1745	1430	1133	1393	1257	1243	976	862	885	1154	1007	853	1012	738	545	553
GLYMA_01G082300	0	0	0	0	0	0	0	0	0	0	0	0	0	0	0	0	0	0	0	0
GLYMA_01G082400	7373	5690	4444	5712	5620	7082	5668	4418	5456	4789	3154	3933	3465	2634	2870	3166	3437	3772	4748	3223
GLYMA_01G082500	399	442	474	392	724	298	345	254	250	317	376	322	328	312	297	321	236	268	182	249
GLYMA_01G082600	15	32	23	22	21	26	22	25	32	23	57	35	35	34	68	41	58	42	26	62
GLYMA_01G082700	527	328	377	429	562	347	337	218	228	249	298	366	342	394	350	385	538	479	355	356
GLYMA_01G082800	310	322	303	316	318	135	137	128	136	134	370	357	283	419	272	281	323	293	339	364
GLYMA_01G082900	16	23	14	18	19	9	7	6	8	14	20	26	11	16	21	21	18	17	3	21
GLYMA_01G083000	4780	4459	3705	3289	2326	6347	6199	10095	5366	6839	1255	755	880	781	1100	1285	1190	1148	1625	1525
GLYMA_01G083100	19	10	7	1	23	4	0	1	4	8	28	30	24	31	29	57	70	69	38	58
GLYMA_01G083200	0	0	0	0	0	0	0	0	0	0	0	0	0	0	0	0	0	0	0	0
GLYMA_01G083300	5	2	5	0	0	0	0	1	1	0	989	707	859	919	701	693	312	549	103	164
GLYMA_01G083400	74	89	77	71	103	43	56	43	62	66	222	258	175	174	197	204	179	209	289	223
GLYMA_01G083500	0	1	0	2	0	1	1	0	0	0	0	0	0	0	0	0	0	0	0	0
GLYMA_01G083600	0	0	3	0	0	0	0	0	0	0	4	0	0	0	2	0	1	1	0	1
GLYMA_01G083700	41	24	41	63	34	11	71	31	17	56	61	45	54	51	103	157	168	87	60	121
GLYMA_01G083800	0	0	0	0	0	0	0	0	0	0	0	0	0	0	0	0	0	0	0	0
GLYMA_01G083900	0	2	1	4	1	4	5	2	5	3	11	4	2	2	3	12	13	1	8	2
GLYMA_01G084000	0	0	0	0	0	0	0	0	0	0	57	69	95	162	104	87	23	65	7	31
ENSRNA050030746	0	0	0	0	0	0	0	0	0	0	0	0	0	0	0	0	0	0	0	0
GLYMA_01G084100	0	0	0	0	0	0	1	0	0	0	0	0	0	0	0	0	0	0	0	0
GLYMA_01G084200	0	2	0	1	1	0	0	0	0	0	12	14	9	5	11	0	0	1	8	7
GLYMA_01G084300	0	5	0	2	2	1	2	0	0	1	4	11	28	20	14	15	11	16	6	8
GLYMA_01G084400	0	0	0	0	0	0	0	0	1	0	2	3	1	5	6	8	11	1	0	1
GLYMA_01G084500	55	99	105	105	81	90	228	207	178	167	57	56	49	105	147	137	115	100	55	90
GLYMA_01G084600	160	173	178	198	208	149	94	152	147	91	64	60	68	98	132	154	111	126	30	79
GLYMA_01G084700	310	251	302	295	249	166	402	380	252	354	83	85	88	101	99	115	139	119	57	86
GLYMA_01G084800	5	19	11	5	19	6	4	2	4	5	30	39	36	16	38	33	13	19	38	22
GLYMA_01G084900	0	0	0	0	0	0	0	0	0	0	0	0	0	0	0	0	1	0	1	0
GLYMA_01G085000	0	0	0	0	0	0	0	0	0	0	0	0	0	0	0	1	0	0	0	0
GLYMA_01G085100	0	0	0	0	0	0	0	0	0	0	0	0	0	0	0	0	0	0	0	0
GLYMA_01G085200	0	1	0	0	0	0	0	0	0	0	0	3	2	1	1	0	2	5	0	1
GLYMA_01G085300	0	4	0	3	2	2	7	3	3	0	8	2	12	7	7	10	10	10	5	9
ENSRNA050030747	0	0	0	0	0	0	0	0	0	0	0	0	0	0	0	0	0	0	0	0
ENSRNA050030748	0	0	0	0	0	0	0	0	0	0	0	0	0	0	0	0	0	0	0	0
GLYMA_01G085400	0	0	0	0	1	6	0	0	2	2	0	0	0	0	0	0	0	0	0	0
GLYMA_01G085500	0	4	2	3	4	0	1	2	1	0	1	1	0	0	1	8	7	7	0	1
GLYMA_01G085600	0	0	1	0	0	0	1	0	0	0	0	0	0	0	0	0	0	0	0	0
GLYMA_01G085700	0	0	0	0	0	0	0	0	0	0	102	133	151	228	177	87	84	119	32	129
GLYMA_01G085800	0	0	0	0	0	0	0	0	0	0	0	15	7	9	3	22	36	1	0	0
GLYMA_01G085900	0	0	0	0	0	0	0	0	0	0	0	0	0	0	0	0	0	0	0	0
GLYMA_01G086000	89	80	68	102	102	68	64	51	59	56	134	106	119	100	150	163	169	142	142	113
GLYMA_01G086100	0	0	0	0	0	0	0	0	0	0	0	0	0	0	0	0	0	0	0	0
GLYMA_01G086200	5	14	5	3	0	12	9	13	16	9	8	10	13	10	24	5	15	16	21	7
GLYMA_01G086300	0	0	0	0	0	0	0	0	0	0	0	0	0	0	0	0	0	0	0	0
GLYMA_01G086400	0	0	0	0	0	0	0	0	0	0	0	0	0	0	0	0	0	0	0	0
GLYMA_01G086500	1	0	0	0	0	0	0	0	0	0	5	3	1	0	2	0	2	0	2	3
GLYMA_01G086600	106	84	60	109	55	64	45	29	64	36	225	212	158	235	160	152	167	164	177	225
GLYMA_01G086700	734	478	747	722	600	442	245	160	550	255	1261	853	860	1180	1334	1299	1164	1179	1890	1611
GLYMA_01G086800	0	0	0	0	0	0	0	0	0	0	0	0	0	0	2	2	0	0	2	2
ENSRNA050030749	0	0	0	0	0	0	0	0	0	0	0	0	0	0	0	0	0	0	0	0
GLYMA_01G086900	17	9	13	10	7	23	12	21	18	19	257	245	193	222	238	283	229	198	189	267
GLYMA_01G087000	482	697	683	712	678	509	675	613	759	769	99	80	86	80	96	128	97	90	106	102
GLYMA_01G087100	6	39	39	39	28	71	58	37	89	45	3	2	3	9	2	20	16	7	5	4
GLYMA_01G087200	0	0	0	0	0	0	0	0	0	0	0	0	0	0	0	0	0	0	0	0
GLYMA_01G087300	10	55	22	18	35	35	26	19	18	30	15	15	10	15	10	22	26	29	27	48
GLYMA_01G087400	88	97	58	75	72	74	155	51	60	90	67	135	72	106	143	303	359	225	260	368
GLYMA_01G087500	9078	9884	9720	9311	10163	6240	4528	1526	5798	2913	8842	7544	8011	7191	10258	6332	6556	6431	12331	7099
GLYMA_01G087600	2	0	0	3	0	1	4	2	3	3	2	0	4	1	5	9	3	7	0	6
GLYMA_01G087700	277	367	324	461	435	357	351	424	351	462	130	154	194	193	212	181	243	176	105	126
GLYMA_01G087800	1069	910	890	1339	1262	502	796	523	629	536	115	139	132	130	149	289	307	270	176	176
GLYMA_01G087900	77	69	76	69	65	65	140	126	46	154	1	3	7	10	2	11	14	7	4	1
GLYMA_01G088000	5	17	34	23	31	4	6	0	6	6	103	55	60	61	28	28	53	50	51	32
GLYMA_01G088100	0	0	0	0	0	0	0	0	0	0	0	0	0	0	0	0	0	0	0	0
GLYMA_01G088200	404	398	252	340	339	650	308	441	516	298	267	269	202	173	226	201	196	194	222	149
GLYMA_01G088300	1	0	3	1	3	0	0	3	0	3	15	20	24	65	49	37	54	63	18	31
GLYMA_01G088400	90	91	101	134	156	22	34	38	26	58	38	33	30	75	46	36	49	43	11	53
GLYMA_01G088500	54	48	62	79	112	36	36	61	30	39	35	67	48	74	87	52	63	48	32	38
GLYMA_01G088600	0	0	0	0	0	0	0	0	0	0	0	0	0	0	0	0	0	0	0	0
GLYMA_01G088700	0	1	0	0	0	1	0	0	1	0	1	0	0	0	0	0	1	0	0	0
GLYMA_01G088800	0	0	0	0	1	0	0	0	0	0	0	0	0	0	0	0	0	0	0	0
GLYMA_01G088900	0	0	0	0	0	0	0	0	0	0	0	0	0	0	0	0	0	0	0	0
GLYMA_01G089000	170	108	118	126	161	118	115	121	113	74	105	242	248	238	208	286	304	235	223	178
GLYMA_01G089100	1827	1489	1746	1358	1987	969	1240	900	1007	1172	925	863	789	805	927	657	606	597	705	611
GLYMA_01G089200	8	2	4	5	18	3	6	4	5	2	1	0	2	2	1	4	1	3	2	1
GLYMA_01G089300	822	749	919	779	928	999	1521	1572	1646	1359	6	5	1	5	2	6	4	3	0	0
GLYMA_01G089400	0	0	0	0	0	0	0	0	0	0	0	0	0	0	0	0	0	0	0	0
GLYMA_01G089500	218	162	233	216	312	104	185	155	137	139	119	138	165	189	133	192	283	207	70	231
GLYMA_01G089600	2	93	3	103	66	7	69	4	78	39	3	22	65	38	0	128	24	89	77	22
GLYMA_01G089700	0	0	0	0	0	0	0	0	0	0	0	0	0	0	0	0	0	0	0	0
GLYMA_01G089800	0	0	0	0	0	0	0	0	0	0	3	4	2	5	6	5	17	2	4	4
GLYMA_01G089900	764	763	761	803	1010	517	516	564	570	521	754	807	800	788	780	703	759	713	531	540
GLYMA_01G090000	0	0	0	0	0	0	0	0	0	0	0	0	0	0	0	0	0	0	0	0
GLYMA_01G090100	82	91	67	125	161	65	65	35	49	43	61	113	91	94	84	127	175	132	134	91
GLYMA_01G090200	1	9	10	7	9	5	7	9	9	15	0	4	5	7	1	0	0	0	1	1
GLYMA_01G090300	0	0	0	0	0	0	0	0	0	0	0	0	0	0	0	0	0	0	0	0
GLYMA_01G090400	6	2	1	0	3	3	0	1	0	0	446	148	259	213	323	78	137	98	241	125
GLYMA_01G090500	0	0	0	0	0	0	0	0	0	0	0	0	0	0	0	0	0	0	0	0
GLYMA_01G090600	0	0	0	0	0	0	0	0	0	0	0	0	0	0	0	0	0	0	0	0
GLYMA_01G090700	0	0	0	0	0	0	0	0	0	0	7	2	3	8	2	0	2	0	0	0
GLYMA_01G090800	0	0	0	0	0	0	0	0	0	0	0	0	0	0	0	0	0	0	0	1
GLYMA_01G090900	14	26	9	21	13	21	16	21	14	24	13	18	17	17	5	35	20	33	6	17
GLYMA_01G091000	0	6	1	7	6	3	2	4	7	4	15	20	26	19	13	17	12	18	37	16
GLYMA_01G091100	0	0	0	0	0	2	0	0	0	0	31	26	19	26	17	25	17	11	34	11
GLYMA_01G091200	0	0	0	0	0	0	0	0	0	0	0	1	0	0	0	0	0	0	1	0
GLYMA_01G091300	5	0	0	0	3	2	2	5	1	1	80	17	38	29	46	29	30	10	163	15
GLYMA_01G091400	1	1	0	0	1	3	0	2	1	2	43	43	71	31	65	4	9	4	2	2
GLYMA_01G091500	0	0	0	0	0	0	0	0	0	0	1	0	0	1	0	0	0	0	0	0
GLYMA_01G091600	0	0	0	0	0	1	0	0	0	0	0	0	0	0	0	0	0	0	0	0
GLYMA_01G091700	0	1	0	0	1	0	2	0	0	0	0	0	0	0	0	0	0	0	0	0
GLYMA_01G091800	4	9	16	13	6	15	13	12	6	6	209	163	255	300	367	254	171	199	264	152
GLYMA_01G091900	2	1	10	9	1	0	1	4	1	3	1	1	1	1	0	3	2	3	1	0
GLYMA_01G092000	0	0	0	0	0	0	0	0	0	0	0	0	0	0	0	0	0	0	0	0
GLYMA_01G092100	53	54	76	64	48	40	48	34	59	44	49	48	43	60	53	46	66	39	33	47
GLYMA_01G092200	11	19	23	16	9	7	14	10	9	8	27	31	37	33	22	40	45	46	23	35
GLYMA_01G092300	37	58	34	56	55	32	28	26	13	36	201	56	104	125	424	185	181	251	86	172
GLYMA_01G092400	90	101	154	199	281	124	164	234	109	136	270	286	321	344	277	334	425	341	248	305
GLYMA_01G092500	0	0	0	0	0	0	0	0	0	0	0	0	0	0	0	0	0	0	0	0
GLYMA_01G092600	0	0	0	0	0	0	0	0	0	0	0	0	0	0	0	0	0	0	0	0
GLYMA_01G092700	0	0	0	0	0	0	0	0	0	0	0	0	0	0	0	0	0	0	0	0
GLYMA_01G092800	0	1	5	0	1	2	2	8	3	7	7	1	0	3	11	1	3	3	3	10
GLYMA_01G092900	151	246	123	198	120	325	112	155	263	158	378	460	589	603	614	395	648	687	394	456
GLYMA_01G093000	631	581	571	596	656	471	379	276	342	312	614	644	562	558	502	423	441	434	384	398
GLYMA_01G093100	165	260	134	169	67	317	220	398	199	285	297	281	329	313	320	290	331	320	382	191
GLYMA_01G093200	38	35	29	78	13	22	84	67	32	60	37	20	29	36	32	39	50	23	31	52
GLYMA_01G093300	0	0	0	0	0	0	0	0	0	0	0	0	0	0	2	0	0	0	0	0
GLYMA_01G093400	4	7	12	5	13	56	16	11	14	28	0	0	0	0	0	0	0	0	0	0
GLYMA_01G093500	10	2	5	0	1	6	1	2	1	2	0	0	0	0	0	2	0	0	2	0
GLYMA_01G093600	0	0	0	0	0	0	0	0	0	0	0	0	2	2	0	0	2	0	0	2
GLYMA_01G093700	0	0	0	0	0	0	0	0	0	0	0	0	0	0	0	0	0	0	0	0
GLYMA_01G093800	27	0	6	21	4	1	38	9	8	29	0	0	0	0	1	0	0	0	0	0
GLYMA_01G093900	13	13	11	15	16	46	24	25	30	27	10	30	29	40	59	85	97	50	36	46
GLYMA_01G094000	0	0	0	0	0	0	0	0	0	0	0	0	0	0	0	0	0	0	0	0
GLYMA_01G094100	0	0	0	0	0	0	0	0	0	0	0	0	0	0	0	0	0	0	0	0
GLYMA_01G094200	819	825	762	921	1100	762	507	490	683	517	1110	1209	1125	985	1008	922	940	847	705	628
GLYMA_01G094300	0	0	0	0	0	0	0	0	0	0	0	0	0	0	0	0	0	0	0	0
GLYMA_01G094400	0	0	0	0	0	0	0	0	0	0	0	0	0	0	0	0	0	0	0	0
GLYMA_01G094500	0	0	1	0	0	1	2	0	0	0	0	2	0	0	0	0	0	0	0	0
GLYMA_01G094600	33	81	53	42	53	43	37	59	66	43	36	53	33	22	25	28	28	27	36	28
GLYMA_01G094700	0	0	0	0	0	0	0	0	0	0	0	0	0	0	0	0	0	0	0	0
GLYMA_01G094800	125	127	119	147	230	140	59	61	67	65	298	255	252	304	280	196	194	204	204	198
GLYMA_01G094900	349	976	806	513	450	1410	522	692	1064	590	359	307	312	338	291	375	401	455	362	508
GLYMA_01G095000	0	0	0	0	0	2	0	0	0	1	5	0	1	0	0	0	0	1	0	0
GLYMA_01G095100	844	798	841	751	939	449	439	400	488	396	349	412	368	349	338	301	305	337	274	232
GLYMA_01G095200	0	1	9	4	0	0	3	0	0	0	0	0	0	2	2	2	1	0	0	0
GLYMA_01G095300	3	0	18	18	9	2	19	17	3	14	0	0	0	0	0	0	0	0	0	0
GLYMA_01G095400	0	0	0	0	2	0	0	0	0	0	0	0	0	0	0	0	0	0	0	0
GLYMA_01G095500	20	11	24	83	17	14	56	101	47	151	0	0	0	0	0	0	0	0	0	0
GLYMA_01G095600	0	0	0	0	0	0	0	0	0	0	0	0	0	0	0	3	0	0	0	0
GLYMA_01G095700	0	5	2	5	5	1	5	1	1	4	46	28	28	51	71	47	66	80	24	62
GLYMA_01G095800	0	0	2	0	6	5	0	4	1	1	21	15	18	16	5	8	5	6	16	14
GLYMA_01G095900	120	103	90	130	123	54	65	76	66	76	0	2	0	2	1	2	1	0	1	1
GLYMA_01G096000	362	290	288	393	679	159	208	122	91	218	1716	1377	1685	2215	2401	1826	1930	1751	775	2122
GLYMA_01G096100	0	0	0	0	0	0	0	0	0	0	0	0	0	0	0	0	0	0	0	0
GLYMA_01G096200	28	16	37	36	16	15	294	99	17	118	0	0	0	0	0	387	252	122	18	211
GLYMA_01G096300	1695	1936	2146	1996	2463	1075	928	759	1279	888	2145	2130	1888	2021	2068	1604	1474	1551	1713	1387
GLYMA_01G096400	0	0	0	0	0	0	0	0	0	0	0	0	0	0	0	0	0	0	0	0
GLYMA_01G096500	0	0	0	0	0	0	0	0	0	0	0	0	0	0	0	0	0	0	0	0
GLYMA_01G096600	760	157	187	1054	150	118	714	552	236	771	355	160	290	301	378	483	833	340	200	494
GLYMA_01G096700	29	7	20	39	12	6	106	80	6	42	15	10	5	28	11	25	56	43	18	51
GLYMA_01G096800	2	9	3	7	6	5	0	4	8	12	414	318	379	247	405	200	259	192	535	401
GLYMA_01G096900	0	0	2	0	0	0	0	0	4	0	34	25	20	13	6	8	17	11	6	9
GLYMA_01G097000	131	69	115	193	68	72	159	222	50	129	117	79	115	111	124	103	159	152	75	105
GLYMA_01G097100	161	175	239	189	242	176	427	445	351	344	303	280	341	487	457	283	385	327	182	330
GLYMA_01G097200	792	838	834	788	1006	511	664	470	619	600	992	1006	902	965	901	930	940	810	921	1157
GLYMA_01G097300	3	1	3	2	6	1	3	2	1	2	2	2	4	6	1	12	15	14	7	20
GLYMA_01G097400	0	0	0	0	0	0	0	0	0	0	2	9	8	10	1	3	4	3	1	2
GLYMA_01G097500	161	176	137	114	220	202	177	195	178	137	86	71	73	104	103	100	110	87	63	74
GLYMA_01G097600	0	1	0	0	2	0	0	0	0	0	0	0	0	1	0	0	1	0	0	0
GLYMA_01G097700	116	113	107	115	147	51	120	47	79	100	57	84	66	107	87	108	99	85	78	98
GLYMA_01G097800	0	0	0	0	0	0	0	0	0	0	0	0	0	0	0	0	0	0	0	0
GLYMA_01G097900	386	940	1665	918	1288	250	475	256	426	405	162	207	161	145	227	196	242	286	191	133
GLYMA_01G098000	1122	1596	1606	1389	1460	1339	1693	1666	2139	1627	441	553	543	530	553	833	870	637	438	557
GLYMA_01G098100	0	2	0	0	1	0	1	0	0	1	0	0	0	1	0	0	8	4	1	0
GLYMA_01G098200	0	0	9	7	2	2	1	1	0	0	26	36	52	47	83	172	213	137	78	76
GLYMA_01G098300	0	0	0	0	0	1	1	1	0	0	40	45	48	38	77	68	102	32	103	53
GLYMA_01G098400	45	87	104	53	120	87	31	21	36	43	123	103	79	91	63	54	46	41	57	28
GLYMA_01G098500	0	0	0	0	0	0	0	0	0	0	0	0	0	0	0	0	0	0	0	0
GLYMA_01G098600	0	0	0	0	0	0	0	0	0	0	0	0	0	0	0	0	0	0	0	0
GLYMA_01G098700	2714	1837	2021	2341	2247	1111	3821	1743	2749	2476	703	1687	1828	2061	1561	3202	5160	2821	2610	2941
GLYMA_01G098800	0	0	0	0	0	0	0	0	0	0	0	0	0	0	0	0	0	0	0	0
GLYMA_01G098900	0	0	0	0	0	0	0	0	0	0	0	0	0	0	0	0	0	0	0	0
GLYMA_01G099000	6	1	3	12	5	0	11	5	5	13	8	27	29	53	9	22	20	24	7	29
GLYMA_01G099100	284	311	229	274	410	221	191	148	189	168	379	530	416	427	502	423	521	475	437	463
GLYMA_01G099200	4	4	3	3	0	5	4	2	3	4	6	4	3	2	4	16	12	12	11	4
GLYMA_01G099300	0	0	0	0	0	2	0	0	0	0	2	0	1	3	0	1	3	0	4	1
GLYMA_01G099400	1	2	0	0	1	2	4	1	6	2	0	0	0	0	0	1	0	1	0	0
GLYMA_01G099500	1	0	0	1	0	0	3	0	2	2	0	0	0	0	2	0	0	6	0	0
GLYMA_01G099600	362	299	327	256	420	295	231	208	266	213	318	377	379	324	367	326	292	287	360	263
GLYMA_01G099700	311	358	349	396	470	217	207	240	282	311	420	354	353	393	380	322	382	299	249	336
GLYMA_01G099800	21	27	25	22	14	38	13	4	10	19	184	226	281	286	179	254	381	186	266	226
GLYMA_01G099900	0	0	0	0	0	2	0	0	0	0	1	2	0	1	5	5	3	3	0	5
GLYMA_01G100000	0	0	0	0	2	0	0	0	0	0	1	0	0	0	0	0	0	0	0	0
GLYMA_01G100100	110	114	118	114	171	68	92	46	69	75	122	93	107	129	133	109	136	137	89	125
GLYMA_01G100200	145	138	158	139	126	99	157	123	142	113	104	144	148	179	139	109	115	153	117	100
GLYMA_01G100300	0	0	0	0	0	0	0	0	0	0	0	0	0	0	0	0	0	0	0	0
GLYMA_01G100400	0	0	0	0	0	0	0	0	0	0	0	0	0	0	0	0	0	0	0	0
GLYMA_01G100500	0	0	0	0	0	0	0	0	0	0	0	0	0	0	0	0	0	0	0	0
GLYMA_01G100600	125	129	125	121	132	52	89	70	62	98	139	132	167	177	125	119	128	141	110	121
GLYMA_01G100700	0	0	0	0	0	0	0	0	0	0	0	0	0	0	0	0	0	0	0	0
GLYMA_01G100800	2	0	0	0	0	0	0	0	0	0	0	0	0	0	0	0	0	0	0	0
GLYMA_01G100900	393	383	344	400	469	384	434	411	483	376	340	332	316	348	389	636	631	395	265	323
GLYMA_01G101000	63	98	85	70	92	24	47	17	48	54	95	118	141	94	78	110	107	111	154	106
GLYMA_01G101100	3	7	4	1	5	29	5	3	6	3	124	89	189	93	69	163	167	171	177	157
GLYMA_01G101200	0	0	0	0	0	0	0	0	0	0	0	0	0	0	0	0	0	0	0	0
GLYMA_01G101300	0	0	0	0	0	0	0	0	0	0	0	0	0	0	0	0	0	0	0	0
GLYMA_01G101400	0	0	0	0	0	0	0	0	0	0	0	0	0	0	0	0	0	0	0	0
GLYMA_01G101500	0	0	0	0	0	0	0	0	0	0	0	0	0	0	0	0	0	0	0	0
GLYMA_01G101600	0	8	1	0	0	0	0	2	0	0	1	0	0	0	0	0	0	0	0	0
GLYMA_01G101700	0	0	0	0	0	0	0	0	0	0	0	0	0	0	0	0	0	0	0	0
GLYMA_01G101800	1	0	0	0	0	0	0	0	0	0	3	4	9	10	6	8	9	6	4	2
GLYMA_01G101900	4	7	2	2	6	0	1	0	2	0	3	4	1	0	3	1	1	1	2	2
GLYMA_01G102000	0	0	0	0	0	0	0	0	0	0	0	0	0	0	0	0	0	0	0	0
GLYMA_01G102100	0	0	0	0	0	0	0	0	0	0	0	0	0	0	0	2	0	0	0	0
GLYMA_01G102200	1	3	4	1	5	2	1	0	3	6	16	10	11	11	12	5	7	5	9	5
GLYMA_01G102300	61	45	32	10	88	3	4	0	6	2	193	137	127	198	522	197	365	185	57	178
GLYMA_01G102400	50	37	48	41	53	30	32	39	17	49	159	108	132	155	172	125	106	122	53	77
GLYMA_01G102500	8	12	20	2	26	9	6	2	1	3	0	0	0	0	1	0	0	0	0	1
GLYMA_01G102600	5745	9932	10820	4430	7500	9483	10427	7769	11189	8919	5510	4007	5614	6133	4490	11255	12622	10051	7918	15233
GLYMA_01G102700	912	1792	1595	351	1314	1992	990	1444	1841	1606	1228	841	1328	933	1016	1643	1907	1331	2749	4128
GLYMA_01G102800	35	61	66	69	112	11	18	18	16	25	17	12	12	16	19	24	30	27	5	21
GLYMA_01G102900	6	9	6	4	5	0	0	5	0	3	10	8	4	15	15	12	29	30	4	28
GLYMA_01G103000	0	0	0	0	0	0	0	0	0	0	0	0	0	0	0	0	0	0	0	0
GLYMA_01G103100	45	32	57	33	105	23	57	35	38	36	106	131	104	123	134	121	125	134	67	80
GLYMA_01G103200	474	1905	1571	1200	510	3009	5570	2138	2056	3117	1868	1694	1132	2516	1917	6201	6017	3727	5274	10134
GLYMA_01G103300	0	2	2	1	0	12	64	19	8	20	3	1	9	7	1	79	65	38	16	96
GLYMA_01G103400	0	2	0	1	1	1	0	0	2	0	1	0	1	0	0	0	1	0	0	0
GLYMA_01G103500	918	1091	877	658	702	1154	429	473	928	493	2672	2473	2324	1981	1848	1364	1457	1526	2560	1170
GLYMA_01G103600	0	0	0	0	0	0	0	0	0	0	0	0	0	0	0	0	0	0	0	0
GLYMA_01G103700	0	0	0	0	0	0	0	0	0	0	0	0	0	0	0	0	0	0	0	0
GLYMA_01G103800	0	0	0	0	0	0	0	0	0	0	0	0	0	0	0	0	0	0	0	0
GLYMA_01G103900	0	0	0	0	0	0	0	0	0	0	0	0	0	0	0	0	0	0	0	0
GLYMA_01G104000	10	13	17	17	13	0	11	10	4	15	0	0	0	0	1	0	0	0	0	1
GLYMA_01G104100	37	77	82	98	69	21	138	163	126	176	0	0	1	0	0	2	0	0	2	0
GLYMA_01G104200	57	84	44	69	87	50	39	32	18	50	145	85	90	77	146	55	41	56	68	46
GLYMA_01G104300	0	0	0	0	0	0	0	0	0	0	0	0	0	0	0	0	0	0	0	0
GLYMA_01G104400	0	0	0	0	0	0	0	0	0	0	0	0	0	0	0	0	0	0	0	0
GLYMA_01G104500	0	0	0	0	0	0	0	0	0	0	0	0	0	0	0	0	0	0	0	0
GLYMA_01G104600	2	7	8	4	4	3	3	0	5	5	13	15	16	22	27	54	54	41	11	26
GLYMA_01G104700	0	0	0	0	0	0	0	0	1	0	0	0	0	0	0	0	0	0	0	0
GLYMA_01G104800	8212	7303	9756	8138	10951	2024	3774	860	3539	2083	832	670	740	430	615	570	585	821	790	453
GLYMA_01G104900	8	13	14	10	17	10	10	5	13	8	1	0	0	2	1	0	2	0	1	1
GLYMA_01G105000	1922	1774	0	1833	1873	1616	889	1090	734	1728	5640	5218	5456	2930	2978	1603	1019	2035	7248	3233
GLYMA_01G105100	0	0	0	0	1	0	0	0	0	0	6	5	8	8	11	10	12	13	9	20
GLYMA_01G105200	0	0	0	0	1	0	0	0	0	0	0	0	0	1	0	0	0	0	0	0
GLYMA_01G105300	3	10	7	9	4	22	5	13	63	8	18	6	19	10	11	22	61	57	33	44
GLYMA_01G105400	8	31	31	11	34	85	124	34	160	88	61	51	31	63	62	58	55	78	62	171
GLYMA_01G105500	566	635	629	628	680	525	602	606	644	593	543	660	588	644	673	956	920	773	460	718
GLYMA_01G105600	3	3	2	1	3	6	2	0	1	0	29	14	20	25	32	15	36	14	17	18
GLYMA_01G105700	0	0	0	0	0	0	0	0	1	0	0	0	0	1	0	0	0	0	0	0
GLYMA_01G105800	0	0	0	0	0	0	0	0	0	0	1	1	0	0	0	0	0	1	1	1
GLYMA_01G105900	1	0	0	2	0	3	0	0	0	0	0	0	5	6	5	5	2	5	0	8
GLYMA_01G106000	416	345	160	154	364	755	143	192	612	212	4779	2923	4327	2379	2606	1629	1397	1736	1224	1172
GLYMA_01G106100	6	3	15	12	7	2	5	11	3	7	0	0	0	0	0	0	0	0	0	0
GLYMA_01G106200	236	336	587	490	760	378	433	329	490	644	1215	1393	1655	1869	1963	1767	1941	2222	1317	2595
GLYMA_01G106300	0	0	0	0	0	0	0	0	0	0	0	0	0	0	0	0	0	0	0	0
GLYMA_01G106400	0	0	0	0	0	0	0	0	0	0	0	0	0	0	0	0	0	0	0	0
GLYMA_01G106500	7	9	11	13	14	13	12	9	9	14	352	290	365	408	281	263	267	220	243	177
GLYMA_01G106600	117	225	218	219	147	200	205	142	226	218	242	212	215	312	304	369	424	289	225	456
GLYMA_01G106700	24	31	23	46	23	32	52	42	53	66	0	0	1	0	0	2	1	1	0	0
GLYMA_01G106800	1	17	12	7	8	21	7	4	6	6	102	46	45	87	164	2230	1895	1318	2908	6029
GLYMA_01G106900	0	0	0	1	1	0	0	0	1	5	0	0	0	0	0	0	0	0	0	1
GLYMA_01G107000	8	8	12	4	17	5	6	3	3	3	49	44	39	64	56	36	66	44	22	42
GLYMA_01G107100	103	108	157	127	176	38	142	94	62	95	44	39	60	83	57	78	55	63	21	54
GLYMA_01G107200	0	0	0	0	0	0	0	0	0	0	0	0	0	0	0	0	0	0	0	0
GLYMA_01G107300	14	19	12	16	18	28	16	31	26	14	1	0	0	1	0	0	2	1	0	2
GLYMA_01G107400	0	0	0	0	0	0	0	0	0	0	0	0	0	0	0	0	0	0	0	0
GLYMA_01G107500	113	91	92	112	82	120	78	74	114	110	98	77	73	117	130	145	125	106	77	118
GLYMA_01G107600	0	1	0	0	0	0	0	0	0	0	1	0	0	0	0	3	0	0	0	0
GLYMA_01G107700	2	3	0	1	0	1	3	4	1	6	12	14	18	20	27	37	74	33	1	26
GLYMA_01G107800	0	0	1	0	0	0	0	0	0	0	0	0	0	0	0	0	0	0	0	0
GLYMA_01G107900	19	58	53	57	43	57	32	45	57	111	38	68	67	127	143	100	126	138	43	126
GLYMA_01G108000	259	343	337	195	219	411	172	224	252	237	693	747	760	748	781	707	585	789	783	736
GLYMA_01G108100	0	0	0	1	2	1	0	2	4	0	0	0	0	0	2	1	0	1	1	0
GLYMA_01G108200	0	0	0	0	0	2	0	0	2	0	15	24	102	102	23	52	13	64	14	39
GLYMA_01G108300	0	0	0	0	0	0	0	0	0	0	1	3	9	13	2	8	1	0	0	4
ENSRNA050030587	0	0	0	0	0	0	0	0	0	0	0	0	0	0	0	0	0	0	0	0
GLYMA_01G108400	0	0	0	0	0	0	0	0	0	0	0	0	0	0	0	0	0	0	0	0
GLYMA_01G108500	0	0	3	0	0	0	0	0	0	0	0	0	0	0	0	0	0	0	0	0
GLYMA_01G108600	0	1	1	1	0	0	0	2	0	2	0	0	0	1	0	0	0	0	0	0
GLYMA_01G108700	150	173	88	97	64	448	88	207	187	188	1708	1242	1464	1276	1651	1000	736	872	1814	1592
GLYMA_01G108800	0	0	0	0	0	0	0	0	0	0	0	0	0	0	0	2	4	1	0	0
GLYMA_01G108900	0	0	0	0	1	0	0	0	0	0	0	0	0	0	0	0	0	0	0	0
GLYMA_01G109000	0	0	0	0	0	0	0	0	0	0	0	0	0	0	0	0	0	0	0	0
GLYMA_01G109100	616	578	647	652	730	556	759	751	857	606	58	32	48	32	47	57	57	50	32	70
GLYMA_01G109200	32	27	25	37	43	26	18	15	27	17	128	131	178	141	87	78	48	67	105	58
GLYMA_01G109300	839	1218	1215	1192	1265	1215	811	629	1549	663	923	927	1148	820	666	690	936	575	609	413
GLYMA_01G109400	0	0	0	0	0	0	0	0	0	0	0	0	0	0	0	0	0	0	0	0
GLYMA_01G109500	14	14	19	41	27	13	41	30	22	20	52	25	60	49	66	23	22	26	20	21
GLYMA_01G109600	88	69	62	53	53	23	52	30	19	49	131	96	68	118	112	205	216	135	159	304
GLYMA_01G109700	197	259	240	307	331	232	265	208	242	211	88	57	52	40	52	74	63	69	56	50
GLYMA_01G109800	438	540	235	363	232	2187	333	535	1294	465	725	872	633	480	655	756	938	731	1477	1023
GLYMA_01G109900	0	0	0	0	0	0	0	0	0	0	0	0	0	0	0	0	0	0	0	0
GLYMA_01G110000	0	0	0	0	0	0	0	0	0	0	1	0	0	0	0	0	0	0	0	0
GLYMA_01G110100	21	13	21	16	8	15	22	21	34	24	25	7	13	29	5	7	5	4	1	64
GLYMA_01G110200	111	153	172	174	264	81	150	127	96	115	80	64	81	103	95	148	129	93	61	74
GLYMA_01G110300	0	1	0	0	0	0	0	0	0	0	13	0	3	3	13	5	3	5	0	4
GLYMA_01G110400	138	137	85	138	126	55	64	28	144	68	39	57	92	91	76	47	64	83	49	91
GLYMA_01G110500	76	70	83	125	110	67	118	93	46	88	98	90	104	110	112	126	154	127	95	93
GLYMA_01G110600	105	133	97	96	97	114	102	122	133	112	40	36	28	51	35	76	71	65	37	47
GLYMA_01G110700	0	0	0	0	0	0	0	0	0	0	0	0	0	0	0	0	0	0	0	0
GLYMA_01G110800	6	13	17	12	9	0	8	5	6	5	2	4	0	2	2	1	1	1	1	0
GLYMA_01G110900	173	137	147	125	158	110	146	99	112	106	231	194	189	192	198	190	153	163	163	127
GLYMA_01G111000	0	0	0	0	0	0	0	0	2	0	0	0	0	0	0	0	0	0	0	0
GLYMA_01G111100	0	0	0	0	0	0	0	0	1	0	0	0	0	0	0	0	0	0	0	0
GLYMA_01G111200	747	619	588	578	578	653	470	489	663	611	811	865	662	750	662	515	516	484	804	471
GLYMA_01G111300	509	397	422	535	560	371	365	463	395	344	621	595	579	606	666	612	721	517	383	388
GLYMA_01G111400	0	0	7	0	0	0	0	0	0	0	0	0	0	0	0	0	0	0	0	0
GLYMA_01G111500	15	10	11	22	18	12	51	58	8	46	2	4	0	5	3	2	5	1	3	7
GLYMA_01G111600	0	4	18	7	6	5	8	5	10	11	20	13	21	10	7	8	26	14	18	6
GLYMA_01G111700	2	0	5	2	2	4	1	0	0	2	9	4	9	11	3	5	4	2	4	2
GLYMA_01G111800	0	0	0	0	0	0	0	0	0	0	0	0	0	0	0	0	0	0	0	0
GLYMA_01G111900	8	9	5	14	18	1	6	12	3	6	346	307	379	449	453	374	432	393	173	344
GLYMA_01G112000	0	0	0	0	0	0	1	0	1	0	2	0	0	2	0	0	1	0	3	0
GLYMA_01G112100	0	0	0	0	0	0	0	0	0	0	0	0	0	0	0	0	0	0	0	0
GLYMA_01G112200	7	0	2	2	2	3	1	0	0	0	33	48	41	49	16	14	6	10	17	17
GLYMA_01G112300	38	77	28	45	22	56	32	52	56	61	125	164	140	166	152	212	266	236	212	253
GLYMA_01G112400	2	0	0	0	0	1	1	0	1	0	1	1	0	0	2	2	2	0	2	3
GLYMA_01G112500	0	0	1	0	0	0	1	1	0	0	7	4	11	1	6	1	19	10	15	4
GLYMA_01G112600	103	129	87	169	127	53	51	37	48	63	307	85	149	215	360	204	165	223	92	126
GLYMA_01G112700	13	28	34	17	32	23	0	1	10	22	18	10	18	16	48	62	55	19	22	40
GLYMA_01G112800	0	0	0	0	0	0	0	0	0	0	0	0	0	0	0	0	0	0	0	0
GLYMA_01G112900	260	201	175	114	246	230	100	86	95	186	475	253	457	316	638	413	558	526	259	561
GLYMA_01G113000	365	378	680	478	405	651	1480	1234	868	1114	766	309	366	315	666	574	365	478	147	247
GLYMA_01G113100	13	7	7	11	8	1	7	0	0	1	0	0	0	0	0	0	0	0	0	0
GLYMA_01G113200	54	33	27	56	40	37	29	27	30	20	0	1	0	0	1	0	0	0	0	2
GLYMA_01G113300	0	0	0	0	0	0	0	0	0	0	0	0	0	0	0	0	1	0	0	0
GLYMA_01G113400	0	3	0	3	0	2	0	0	1	0	0	0	0	0	0	0	0	0	0	1
GLYMA_01G113500	0	0	0	0	0	0	0	0	0	0	0	0	0	0	0	0	0	0	0	0
GLYMA_01G113600	0	0	0	0	0	0	0	0	0	0	0	0	0	0	0	0	1	0	0	0
GLYMA_01G113700	0	0	0	0	0	0	0	0	0	0	0	0	0	0	0	0	0	0	0	0
GLYMA_01G113800	0	0	0	0	0	0	0	0	0	0	0	0	0	0	0	0	3	0	0	0
GLYMA_01G113900	0	0	0	0	0	0	0	0	0	0	0	0	0	0	0	0	0	0	0	0
GLYMA_01G114000	80	107	68	92	132	97	63	56	54	60	191	141	209	180	224	146	129	126	124	225
GLYMA_01G114100	1	3	8	1	1	3	3	6	4	4	0	0	0	0	0	0	0	0	0	0
GLYMA_01G114200	0	0	0	0	0	0	0	0	0	0	0	0	0	0	0	0	0	0	0	0
GLYMA_01G114300	14	22	32	25	34	22	22	28	19	26	0	1	1	0	0	3	3	4	2	1
GLYMA_01G114400	398	110	54	106	46	322	165	217	305	86	26	32	24	35	37	97	62	73	47	50
GLYMA_01G114500	0	0	0	1	0	0	1	1	0	0	0	0	0	0	0	0	0	0	0	0
GLYMA_01G114600	0	0	0	0	0	0	0	0	0	0	0	0	0	0	0	0	0	0	0	0
GLYMA_01G114700	0	0	0	0	0	0	0	0	0	0	0	0	0	0	0	0	0	0	0	0
GLYMA_01G114800	281	541	789	729	538	422	614	604	789	659	20	18	33	26	33	39	49	46	27	47
GLYMA_01G114900	3	8	1	0	1	3	1	1	0	8	8	6	10	18	6	0	3	5	2	11
GLYMA_01G115000	44	17	28	42	32	10	26	9	9	19	76	52	55	111	76	108	104	69	42	95
GLYMA_01G115100	118	79	74	94	131	36	84	43	46	56	47	35	45	37	57	31	26	51	42	37
GLYMA_01G115200	0	0	0	0	0	0	0	0	0	0	0	0	0	0	0	0	0	0	0	0
GLYMA_01G115300	0	0	0	0	0	0	0	0	0	0	0	0	0	0	0	0	0	0	0	0
GLYMA_01G115400	0	0	0	0	0	0	0	0	0	0	0	0	0	0	0	0	0	0	0	0
GLYMA_01G115500	10	3	4	7	11	15	9	10	14	46	119	112	84	129	65	29	28	60	16	120
GLYMA_01G115600	8	2	2	1	6	2	0	0	1	5	5	33	15	36	14	116	101	97	5	11
GLYMA_01G115700	2	0	0	0	0	0	0	2	0	0	1	0	0	0	0	117	73	14	1	41
GLYMA_01G115800	0	0	0	0	0	0	0	0	0	0	0	0	0	0	0	0	0	0	0	0
GLYMA_01G115900	23844	14220	19758	19361	14007	11670	48075	44450	18194	36327	10	3	13	20	23	22	14	35	21	43
GLYMA_01G116000	1410	1188	1277	1162	932	1146	1601	1502	1371	1410	1042	822	882	855	904	693	606	652	838	780
GLYMA_01G116100	36	48	60	61	46	34	128	102	94	115	34	30	47	32	56	73	46	59	19	52
GLYMA_01G116200	0	0	0	0	0	0	0	0	0	0	0	0	0	0	0	0	0	0	0	0
GLYMA_01G116300	3	7	3	1	5	3	2	1	1	1	14	24	19	21	8	9	10	17	2	29
GLYMA_01G116400	2	4	1	0	2	2	2	1	1	2	0	0	0	0	0	0	0	0	0	0
GLYMA_01G116500	0	0	0	2	0	2	0	2	0	1	0	0	0	0	0	9	2	10	0	1
GLYMA_01G116600	0	0	0	0	0	0	0	0	0	0	0	0	0	0	0	0	0	0	0	0
GLYMA_01G116700	0	0	0	0	0	0	0	0	0	0	58	38	30	45	33	14	28	13	2	18
GLYMA_01G116800	0	0	0	0	0	0	0	0	0	0	0	0	0	0	1	0	0	0	0	0
GLYMA_01G116900	0	0	0	0	0	0	0	0	0	0	0	0	0	0	0	0	0	0	0	0
GLYMA_01G117000	1	1	0	0	0	1	1	4	2	2	0	0	0	0	0	2	0	0	0	0
GLYMA_01G117100	0	0	0	0	0	0	0	0	0	0	0	0	0	0	0	0	0	0	0	0
GLYMA_01G117200	6	2	2	1	3	5	0	0	4	3	4	0	3	3	0	1	0	1	1	1
GLYMA_01G117300	0	0	0	0	0	0	0	0	0	0	0	0	0	0	0	0	0	0	0	0
GLYMA_01G117400	0	0	0	0	0	0	0	0	0	0	0	0	0	0	0	0	0	0	0	0
GLYMA_01G117500	0	0	0	0	0	0	0	1	0	0	0	0	0	0	0	0	0	0	0	0
GLYMA_01G117600	0	0	0	0	0	0	0	0	0	0	0	0	0	0	0	0	0	0	0	0
GLYMA_01G117700	0	0	0	0	0	0	0	0	0	0	0	0	0	0	0	0	0	0	0	0
GLYMA_01G117800	278	535	447	508	526	401	410	445	640	456	222	246	232	246	230	312	307	293	253	293
GLYMA_01G117900	9	9	14	7	6	13	6	8	9	21	40	78	71	59	53	52	48	36	88	40
GLYMA_01G118000	49	382	272	8	459	7	4	0	12	11	1403	2710	1804	1813	5139	4730	8548	5997	4730	6920
GLYMA_01G118100	0	0	1	2	0	1	6	0	1	2	1	0	0	3	0	2	1	0	1	2
GLYMA_01G118200	305	371	409	336	633	166	210	175	215	187	436	443	410	426	489	430	439	392	471	429
GLYMA_01G118300	29	25	16	39	23	37	31	31	23	41	55	42	71	58	108	56	92	68	36	72
GLYMA_01G118400	90	107	65	108	109	124	126	111	101	127	205	144	201	206	269	133	196	147	148	163
GLYMA_01G118500	0	1	1	0	2	0	1	0	0	2	2	3	4	3	5	0	3	5	5	4
GLYMA_01G118600	5	1	1	2	2	4	1	0	2	4	8	26	12	9	9	9	20	15	10	29
GLYMA_01G118700	0	0	0	0	0	0	0	0	0	0	0	0	0	0	0	0	0	1	0	0
GLYMA_01G118800	377	329	289	417	375	300	331	332	345	408	379	425	385	419	519	359	411	360	305	408
GLYMA_01G118900	242	289	181	304	283	263	273	277	272	332	387	306	339	434	466	283	340	312	320	349
GLYMA_01G119000	0	2	3	0	0	0	2	1	8	1	1	0	0	0	1	0	1	0	1	0
GLYMA_01G119100	8	13	22	17	9	5	25	12	12	12	4	3	3	1	2	4	2	1	1	1
GLYMA_01G119200	0	0	0	0	0	0	0	0	0	0	0	0	0	0	0	0	0	0	0	0
GLYMA_01G119300	44	66	38	32	91	50	34	37	20	82	37	40	42	68	87	82	196	144	39	67
GLYMA_01G119400	489	426	433	528	453	329	419	339	440	389	858	916	790	658	743	592	548	401	410	301
GLYMA_01G119500	154	150	106	161	130	185	281	233	272	267	382	243	405	269	494	253	381	308	219	278
GLYMA_01G119600	0	1	0	3	0	2	0	1	4	3	7	1	3	6	4	1	1	3	2	0
GLYMA_01G119700	0	0	0	0	0	0	0	0	0	0	0	0	0	0	0	0	0	0	0	0
GLYMA_01G119800	0	0	0	0	0	0	0	0	0	0	0	0	0	0	0	0	0	0	0	0
GLYMA_01G119900	260	376	465	418	398	295	504	429	434	503	207	170	155	166	137	181	141	157	165	170
GLYMA_01G120000	0	2	0	1	0	0	0	0	0	0	0	3	1	0	2	4	4	6	3	6
GLYMA_01G120100	0	1	1	0	0	0	0	0	0	1	4	1	8	2	10	6	5	3	7	9
GLYMA_01G120200	0	0	0	0	0	0	0	0	0	0	0	0	0	0	0	0	0	0	0	0
GLYMA_01G120300	0	0	0	0	1	0	0	1	0	0	4	2	7	4	17	7	11	6	3	11
GLYMA_01G120400	834	488	772	763	962	257	828	624	666	816	415	351	365	301	253	206	236	214	514	218
GLYMA_01G120500	0	0	0	0	0	0	0	0	0	0	0	0	0	0	0	0	0	0	0	0
GLYMA_01G120600	0	0	0	0	0	0	0	0	0	0	0	0	0	0	0	0	0	0	0	0
GLYMA_01G120700	0	0	0	0	0	0	0	0	0	1	0	0	0	0	0	0	0	0	1	2
GLYMA_01G120800	172	117	57	72	127	158	107	263	109	127	142	182	175	209	219	201	246	276	209	181
GLYMA_01G120900	0	0	1	0	0	0	0	0	0	0	0	0	0	0	0	0	0	1	0	0
GLYMA_01G121000	236	472	386	383	615	466	117	56	230	126	1602	1295	1260	812	1352	1244	1304	1461	4247	1547
GLYMA_01G121100	0	0	0	0	0	0	0	0	0	0	0	0	0	0	0	0	0	0	0	0
GLYMA_01G121200	1	6	17	5	12	5	11	4	15	12	5	1	1	1	0	8	23	12	16	40
GLYMA_01G121300	183	220	205	166	274	210	192	190	219	173	119	147	167	173	130	120	145	150	108	121
GLYMA_01G121400	690	587	526	556	832	513	490	495	545	520	878	900	831	802	804	662	637	619	802	610
GLYMA_01G121500	0	2	0	3	0	0	1	3	0	2	1	0	2	0	3	0	0	0	1	0
GLYMA_01G121600	0	0	4	2	1	3	0	0	1	0	2	1	3	1	3	0	9	6	6	9
GLYMA_01G121700	202	186	323	477	357	175	926	753	322	879	0	0	1	0	0	1	1	0	0	3
GLYMA_01G121800	0	0	0	0	0	0	0	0	0	0	1	0	0	1	0	0	0	0	0	0
GLYMA_01G121900	0	0	3	1	3	0	0	0	0	0	0	1	1	0	1	0	2	0	2	0
GLYMA_01G122000	17	13	14	17	20	14	28	19	24	34	2	5	4	2	8	4	8	3	14	3
GLYMA_01G122100	1072	1096	1013	1007	1271	931	651	613	840	713	909	895	788	742	889	723	822	899	835	655
GLYMA_01G122200	4	1	0	1	0	1	0	0	1	0	0	0	0	0	0	0	1	0	0	0
GLYMA_01G122300	87	82	91	134	77	72	98	92	56	84	62	72	55	49	109	159	162	117	73	80
GLYMA_01G122400	0	0	0	0	0	0	0	0	0	0	0	0	0	0	0	0	0	0	0	1
GLYMA_01G122500	0	0	0	6	0	0	0	0	0	0	0	1	0	0	0	0	0	1	1	2
GLYMA_01G122600	0	0	0	0	0	0	0	0	0	0	0	0	0	0	0	0	0	0	0	0
GLYMA_01G122700	4	3	1	0	2	3	1	1	0	1	0	2	0	2	0	1	1	1	0	1
GLYMA_01G122800	0	0	0	0	0	1	1	2	1	2	2	9	12	17	27	89	129	66	32	49
GLYMA_01G122900	0	0	0	0	0	0	0	0	0	0	0	0	0	0	0	0	0	0	0	0
GLYMA_01G123000	0	0	0	0	0	0	0	0	0	0	0	0	0	0	0	0	0	0	0	0
GLYMA_01G123100	1	0	0	1	2	2	0	0	0	1	4	3	8	6	1	3	5	9	3	9
GLYMA_01G123200	0	0	0	0	0	0	0	0	0	0	0	0	0	0	0	0	0	0	0	0
GLYMA_01G123300	224	177	219	201	351	171	185	178	154	174	186	200	220	166	207	219	231	191	117	150
GLYMA_01G123400	0	0	2	0	1	22	0	14	6	0	11	13	9	11	10	8	3	4	7	4
GLYMA_01G123500	244	173	324	303	231	71	239	133	104	220	0	0	0	2	0	0	0	0	0	1
ENSRNA050030701	0	0	0	0	0	0	0	0	0	0	0	0	0	0	0	0	0	0	0	0
GLYMA_01G123600	1	3	0	2	5	21	4	7	2	7	7	1	6	6	4	7	2	16	2	2
ENSRNA050030697	0	0	0	0	0	0	0	0	0	0	0	0	0	0	0	0	0	0	0	0
GLYMA_01G123700	0	1	0	1	1	0	0	0	0	0	0	0	0	0	0	0	0	1	0	0
GLYMA_01G123800	0	0	0	0	0	0	0	0	0	0	0	0	0	0	0	0	0	0	0	0
GLYMA_01G123900	177	223	201	202	279	171	182	100	188	189	177	206	245	201	194	187	214	218	199	159
GLYMA_01G124000	45	72	49	33	54	59	54	43	87	68	98	126	109	75	76	62	53	70	86	62
GLYMA_01G124100	0	0	0	0	1	1	0	0	0	0	1	0	1	0	4	1	4	2	1	1
GLYMA_01G124200	706	1404	1238	988	993	1883	937	1214	2112	1073	147	146	149	161	195	251	272	168	128	152
GLYMA_01G124300	650	540	450	493	540	426	430	330	563	437	854	599	550	519	776	797	728	519	527	434
GLYMA_01G124400	0	0	0	0	0	0	0	1	0	0	0	2	2	0	0	0	0	0	0	0
GLYMA_01G124500	12	15	39	87	14	5	45	98	35	98	2	4	7	27	11	6	10	19	7	17
GLYMA_01G124600	417	429	390	258	591	430	863	658	395	581	186	157	181	218	264	155	199	157	113	146
GLYMA_01G124700	1621	3729	3479	2304	3503	2022	1781	811	2676	1498	3785	2874	2500	2140	2109	1678	1692	1964	2832	1722
GLYMA_01G124800	1	1	0	1	2	0	0	0	0	1	14	1	5	4	9	5	6	7	1	2
GLYMA_01G124900	381	398	370	372	477	345	254	254	323	282	577	601	611	628	666	879	859	659	369	619
GLYMA_01G125000	38	47	37	85	73	26	18	28	18	32	127	107	103	84	115	77	98	96	83	46
GLYMA_01G125100	98	112	118	128	129	46	157	134	92	127	86	88	92	153	136	176	170	153	70	116
GLYMA_01G125200	13	10	5	6	3	4	7	1	2	2	50	15	21	30	43	43	37	44	11	24
GLYMA_01G125300	0	0	0	0	0	0	0	0	0	0	0	0	0	0	0	0	0	0	0	0
GLYMA_01G125400	0	0	0	0	0	0	0	0	2	0	224	595	370	394	208	59	90	82	131	55
GLYMA_01G125500	1	0	0	0	0	0	1	0	0	0	2	4	0	0	1	1	0	0	0	0
GLYMA_01G125600	227	221	186	236	313	122	139	127	124	121	167	190	173	180	162	117	116	122	92	86
GLYMA_01G125700	0	0	0	0	0	0	0	0	0	0	0	0	0	0	0	0	0	0	0	0
GLYMA_01G125800	0	3	0	2	2	0	6	0	0	8	13	26	23	37	23	46	39	27	2	44
GLYMA_01G125900	1702	2081	2018	2261	1841	2951	1788	2278	3381	1909	1201	1207	1383	1009	1039	1100	1218	1333	1683	1006
GLYMA_01G126000	716	474	632	780	521	394	918	670	702	753	316	254	220	262	231	178	164	189	171	140
GLYMA_01G126100	0	0	0	0	0	0	0	0	0	0	0	0	0	0	0	0	0	0	0	0
GLYMA_01G126200	18	9	29	17	42	13	12	20	19	18	572	144	221	132	207	59	91	59	106	42
GLYMA_01G126300	0	0	0	0	0	0	0	0	0	0	0	0	0	0	0	0	0	0	0	0
GLYMA_01G126400	0	0	0	0	0	0	0	0	0	0	0	0	0	0	0	0	0	0	0	0
GLYMA_01G126500	0	0	0	0	0	0	0	0	0	0	1	0	0	0	0	2	0	0	0	0
GLYMA_01G126600	0	0	0	0	0	0	0	0	0	0	9	25	48	26	35	8	7	3	1	4
GLYMA_01G126700	0	0	0	0	0	0	0	0	0	0	0	0	0	0	0	0	0	0	0	0
GLYMA_01G126800	0	0	0	0	0	0	0	0	0	0	0	0	3	3	2	0	0	4	0	0
GLYMA_01G126900	0	0	0	0	0	0	0	0	0	0	0	0	0	0	0	0	0	0	0	0
GLYMA_01G127000	0	0	0	0	0	0	0	0	0	0	0	0	0	0	0	0	0	0	0	0
GLYMA_01G127100	16	4	3	2	14	6	5	1	6	4	0	2	7	4	3	0	1	3	0	0
GLYMA_01G127200	10	4	0	6	1	19	5	6	0	4	86	136	348	181	197	56	91	39	24	64
GLYMA_01G127300	1	4	1	7	5	3	3	4	2	3	9	0	3	0	11	2	1	3	3	2
GLYMA_01G127400	30	17	32	16	31	4	20	22	5	40	99	50	67	87	158	142	183	165	87	194
GLYMA_01G127500	17	32	49	30	36	19	39	30	21	52	233	234	204	222	287	222	297	143	95	199
GLYMA_01G127600	3	0	3	4	0	0	3	2	0	2	1	2	0	0	0	0	2	1	1	1
GLYMA_01G127700	0	0	0	0	0	0	0	0	0	0	0	4	8	3	1	5	25	4	2	12
GLYMA_01G127800	30	10	0	0	0	43	0	0	0	25	28	0	32	1	18	0	0	0	0	7
GLYMA_01G127900	141	130	92	93	88	152	64	57	145	67	85	67	120	102	69	67	59	97	101	72
GLYMA_01G128000	0	0	0	0	0	0	0	0	0	0	1	0	0	0	0	0	0	0	0	0
GLYMA_01G128100	8	8	4	8	1	88	16	69	8	15	63	99	266	109	157	55	63	40	118	49
GLYMA_01G128200	396	350	403	379	638	122	191	101	76	122	466	385	395	396	462	327	396	427	348	493
GLYMA_01G128300	0	0	6	2	0	0	3	1	2	6	0	0	0	0	0	1	0	1	0	0
GLYMA_01G128400	0	0	0	0	0	0	0	0	0	0	0	0	0	0	0	0	0	0	0	0
GLYMA_01G128500	295	288	229	294	303	176	201	252	172	211	240	272	321	272	245	305	285	279	318	221
GLYMA_01G128600	0	0	0	0	0	0	0	0	0	0	0	0	0	0	0	0	0	0	0	0
GLYMA_01G128700	685	885	740	766	915	1033	586	629	713	485	395	576	521	584	481	463	500	512	445	384
GLYMA_01G128800	0	0	0	0	0	0	0	0	0	0	0	3	1	1	0	1	1	0	5	0
GLYMA_01G128900	0	0	0	0	0	0	0	0	0	0	0	0	0	0	0	0	0	0	0	0
ENSRNA050030695	0	0	0	0	0	0	0	0	0	0	0	0	0	0	0	0	0	0	5	0
GLYMA_01G129000	0	0	0	0	0	0	0	0	0	0	3	6	13	20	11	1	0	1	1	1
GLYMA_01G129100	34	1	2	5	6	36	26	49	13	64	238	277	481	497	386	202	193	135	194	212
GLYMA_01G129200	0	0	0	1	0	0	0	0	0	0	0	0	0	0	0	1	0	0	0	2
GLYMA_01G129300	0	0	0	0	0	4	0	2	0	2	0	2	1	0	1	0	7	2	3	2
GLYMA_01G129400	1168	698	1688	1563	1551	440	3490	1786	397	1546	908	972	1011	3140	1679	1714	3114	1980	769	4398
GLYMA_01G129500	36	23	30	57	47	5	107	6	17	46	13	32	25	72	30	29	56	45	11	114
GLYMA_01G129600	0	0	0	1	0	0	0	0	0	1	4	7	2	7	3	9	8	10	0	15
GLYMA_01G129700	160	156	255	403	355	60	224	239	533	613	2	49	46	96	35	178	173	159	19	56
GLYMA_01G129800	0	0	0	0	2	2	0	0	0	1	0	0	0	0	0	0	0	0	0	0
GLYMA_01G129900	0	0	0	0	0	0	0	0	0	0	0	0	0	0	0	0	0	0	0	0
GLYMA_01G130000	37	17	20	25	47	21	25	24	15	33	0	0	0	0	0	0	0	0	0	0
GLYMA_01G130100	0	0	0	0	0	0	0	0	0	0	0	0	0	0	0	0	0	0	0	0
ENSRNA050028209	0	0	0	0	0	0	0	0	0	0	0	0	0	0	0	0	0	0	0	0
GLYMA_01G130200	0	0	0	0	0	0	0	0	0	0	0	0	0	0	0	0	0	0	0	0
GLYMA_01G130300	0	0	0	0	0	0	0	0	0	0	0	0	0	0	0	0	0	0	0	0
GLYMA_01G130400	0	0	0	1	0	0	0	0	0	0	0	0	0	1	0	3	0	0	0	0
GLYMA_01G130500	0	0	0	0	0	0	0	0	0	0	11	20	41	25	47	23	9	17	15	23
GLYMA_01G130600	0	0	0	0	0	0	0	0	0	0	0	0	0	0	0	0	0	0	0	0
GLYMA_01G130700	0	0	0	0	0	0	0	0	0	0	1	0	0	1	4	0	2	0	0	0
GLYMA_01G130800	0	0	0	0	0	0	0	0	0	0	12	66	38	111	34	10	15	26	16	18
GLYMA_01G130900	0	0	0	0	0	0	0	0	0	0	0	0	0	0	0	0	0	0	0	0
GLYMA_01G131000	0	0	0	0	0	0	0	0	0	0	0	0	0	0	0	0	0	0	0	0
GLYMA_01G131100	318	953	544	155	381	174	5	4	67	78	1304	1302	518	834	4331	2266	2194	1624	2129	3026
GLYMA_01G131200	68	250	348	106	211	53	116	47	120	94	18	44	31	24	36	50	29	54	144	250
GLYMA_01G131300	20	64	105	53	61	20	31	35	19	32	25	50	66	89	79	204	204	122	58	138
GLYMA_01G131400	0	0	0	0	0	1	0	0	0	1	1	6	2	1	0	3	3	4	2	6
GLYMA_01G131500	1114	811	619	885	687	737	914	429	859	466	441	546	380	472	497	1094	927	1132	1591	1563
GLYMA_01G131600	0	0	0	0	0	0	0	0	0	0	0	0	0	0	0	0	0	0	0	0
GLYMA_01G131700	0	0	0	0	0	0	0	0	0	0	0	0	0	0	0	0	0	0	0	0
GLYMA_01G131800	320	783	538	483	509	543	155	78	392	113	1618	1673	1533	1219	1550	1739	2162	2330	3317	1809
GLYMA_01G131900	4	19	21	11	15	11	9	1	1	9	87	73	96	77	19	39	74	63	66	45
GLYMA_01G132000	107	57	57	53	35	111	154	130	87	102	35	121	60	40	49	28	13	15	30	31
GLYMA_01G132100	3	3	1	0	0	9	2	2	3	1	0	0	8	1	2	0	0	0	0	2
GLYMA_01G132200	0	0	0	0	0	0	0	0	0	0	0	2	2	1	1	2	2	3	0	0
GLYMA_01G132300	142	111	94	91	124	133	87	56	92	61	659	594	541	646	658	401	527	569	794	554
GLYMA_01G132400	743	519	554	599	697	485	589	507	400	477	267	355	371	348	330	313	331	312	297	256
GLYMA_01G132500	1185	716	684	638	932	420	534	421	121	674	1	0	0	0	0	0	0	0	0	0
GLYMA_01G132600	0	0	5	0	1	2	0	0	0	4	0	0	0	0	0	0	0	0	0	0
GLYMA_01G132700	1	0	1	0	3	0	2	0	2	5	2	5	7	5	6	18	22	18	7	15
GLYMA_01G132800	90	76	122	153	184	39	119	51	39	62	76	73	92	79	40	56	84	87	104	73
GLYMA_01G132900	14	4	13	26	18	1	14	6	0	7	0	0	1	0	0	0	1	0	8	0
GLYMA_01G133000	764	826	779	590	1617	750	268	318	529	502	626	735	622	463	499	512	618	607	571	469
GLYMA_01G133100	34	93	72	44	60	169	7	5	88	23	0	2	2	9	6	4	6	2	0	1
GLYMA_01G133200	0	0	1	0	2	1	3	2	1	3	11	14	11	10	13	7	10	12	7	12
GLYMA_01G133300	20	28	54	53	54	78	21	25	30	24	172	148	248	165	136	95	137	71	265	88
GLYMA_01G133400	1745	3038	2571	2338	2517	2216	1279	1126	3139	1065	1636	1234	1265	1376	1121	1083	1058	1078	1234	1047
GLYMA_01G133500	27	38	43	33	45	28	25	27	21	13	2	1	3	4	3	3	5	4	1	4
GLYMA_01G133600	2	7	2	2	4	12	5	7	10	9	0	1	1	3	0	6	2	0	0	3
GLYMA_01G133700	0	0	0	0	0	0	0	0	0	0	0	0	0	0	0	0	0	0	0	0
GLYMA_01G133800	0	0	0	0	0	0	0	0	0	0	0	0	0	0	0	0	0	0	0	0
GLYMA_01G133900	2	0	6	4	1	0	3	0	0	0	33	26	37	53	32	76	66	68	26	75
GLYMA_01G134000	0	0	0	0	0	0	0	0	0	0	0	0	0	0	0	0	0	0	0	0
GLYMA_01G134100	0	0	0	0	0	0	0	0	0	0	0	0	0	0	0	0	0	0	0	0
GLYMA_01G134200	17	29	23	41	35	12	28	26	6	30	66	52	78	50	41	44	49	54	66	29
GLYMA_01G134300	5	10	4	15	6	1	5	2	4	10	3	5	4	2	2	12	14	15	2	6
GLYMA_01G134400	272	232	274	311	339	203	206	144	182	182	322	365	373	337	336	318	310	296	317	284
GLYMA_01G134500	22	18	10	42	34	28	40	23	19	20	30	55	32	58	25	54	74	50	37	23
GLYMA_01G134600	0	7	3	0	0	3	2	1	0	0	7	47	144	89	30	32	5	11	5	9
GLYMA_01G134700	0	0	0	0	0	1	0	0	0	0	0	0	0	0	0	0	0	0	0	0
ENSRNA050030696	0	0	0	0	0	0	0	0	0	0	0	0	0	0	0	0	0	0	0	0
ENSRNA050030694	8	17	32	13	5	35	3	17	11	56	4	8	16	9	4	9	3	6	11	7
GLYMA_01G134800	0	0	0	0	0	0	0	0	0	0	0	0	0	0	0	0	0	0	0	0
GLYMA_01G134900	0	0	0	0	0	0	0	0	0	0	0	0	1	0	0	0	6	0	0	0
GLYMA_01G135000	0	0	0	0	0	0	0	0	0	0	0	0	0	0	0	0	0	0	0	0
ENSRNA050030699	0	0	0	0	0	0	0	0	0	0	0	0	0	0	0	0	0	0	0	0
GLYMA_01G135100	0	0	0	0	0	0	0	0	0	0	0	0	0	0	0	0	0	0	0	0
GLYMA_01G135200	0	0	0	0	0	0	0	0	0	0	2	11	24	8	12	6	6	2	1	2
GLYMA_01G135300	0	0	0	0	0	0	0	0	0	0	0	0	0	0	0	0	0	0	0	0
GLYMA_01G135400	1	2	0	0	1	1	0	1	0	0	4	1	0	1	2	113	150	61	11	92
GLYMA_01G135500	1	0	1	0	1	0	2	2	1	1	685	209	173	121	680	180	134	128	292	101
GLYMA_01G135600	0	0	0	0	0	0	0	0	0	0	2	3	5	0	1	1	1	4	1	1
GLYMA_01G135700	0	0	0	0	0	0	0	0	0	0	0	1	0	3	0	7	5	2	0	1
GLYMA_01G135800	0	0	0	0	0	0	0	0	0	0	21	63	48	57	30	40	51	39	26	16
GLYMA_01G135900	262	196	242	338	290	189	399	291	257	311	112	96	151	130	129	160	169	172	83	100
GLYMA_01G136000	867	699	729	593	945	474	486	402	487	472	582	621	683	679	617	523	496	548	451	377
GLYMA_01G136100	442	475	437	456	469	439	387	443	623	421	394	405	403	373	358	473	416	361	294	287
GLYMA_01G136200	7	1	2	3	3	4	6	6	4	1	45	10	21	21	15	30	26	47	8	24
GLYMA_01G136300	208	59	100	119	200	18	76	35	19	67	292	300	341	432	257	332	324	350	205	300
GLYMA_01G136400	2	7	3	1	4	0	2	0	2	3	5	6	4	2	5	18	25	21	1	9
GLYMA_01G136500	223	146	179	220	277	97	198	103	120	130	78	89	109	103	75	97	99	81	48	55
GLYMA_01G136600	0	0	0	0	0	0	0	0	0	0	0	0	2	0	0	0	1	0	0	2
GLYMA_01G136700	0	0	0	0	0	0	0	0	0	0	0	0	0	0	0	0	0	0	0	0
GLYMA_01G136800	0	0	0	2	0	0	0	0	0	0	0	0	0	0	0	0	0	0	0	0
GLYMA_01G136900	0	0	2	0	0	0	0	0	0	2	2	1	0	1	0	2	0	0	0	1
GLYMA_01G137000	2	4	6	4	11	7	6	9	6	19	9	24	24	19	16	61	61	50	4	27
GLYMA_01G137100	0	0	0	0	0	2	0	0	0	1	0	0	1	0	0	0	0	0	0	0
GLYMA_01G137200	56	30	54	49	44	28	14	15	20	21	1	0	0	1	0	0	0	0	1	0
GLYMA_01G137300	108	98	121	112	148	83	68	86	83	82	113	103	128	133	134	168	170	132	87	100
GLYMA_01G137400	0	0	0	0	0	0	0	0	0	0	0	0	0	0	0	0	0	0	0	0
GLYMA_01G137500	39	48	31	20	25	42	12	18	34	43	1073	883	1105	1196	751	620	468	569	917	656
GLYMA_01G137600	0	0	0	0	0	0	0	0	0	0	97	86	94	90	53	55	38	47	44	46
GLYMA_01G137700	5	2	9	4	7	0	2	1	2	0	34	164	506	784	482	309	597	338	21	169
GLYMA_01G137800	11	6	5	3	1	1	0	0	0	1	4	0	1	0	4	0	0	0	0	0
GLYMA_01G137900	0	0	0	0	0	0	0	0	0	0	0	1	0	0	0	0	0	0	0	0
GLYMA_01G138000	0	0	0	0	0	0	0	0	0	0	0	0	0	0	0	0	1	0	0	0
GLYMA_01G138100	0	0	0	0	0	0	0	0	0	0	0	0	0	0	0	0	0	0	0	0
GLYMA_01G138200	0	0	0	0	0	0	0	0	0	0	0	0	0	0	0	0	0	0	0	0
GLYMA_01G138300	489	426	591	470	502	352	327	346	473	365	1002	938	906	783	921	639	647	570	599	472
GLYMA_01G138400	3	2	1	1	2	1	1	1	0	4	62	19	36	39	60	17	51	22	18	38
GLYMA_01G138500	0	0	0	0	0	0	0	0	0	0	17	3	7	2	13	4	5	1	0	7
GLYMA_01G138600	0	0	0	0	0	0	0	0	0	0	0	0	0	0	0	0	0	0	0	0
GLYMA_01G138700	0	0	0	0	0	0	0	0	0	0	0	0	0	0	0	0	0	0	0	0
GLYMA_01G138800	775	679	611	561	730	560	679	559	654	591	557	611	557	554	627	473	437	450	469	445
GLYMA_01G138900	0	0	0	0	0	0	0	0	0	0	0	0	0	0	0	0	0	0	0	0
GLYMA_01G139000	433	414	514	535	676	170	327	299	258	302	189	179	181	211	202	150	132	155	128	105
GLYMA_01G139100	57	31	57	66	61	31	69	39	22	47	70	43	62	47	50	29	52	40	35	39
GLYMA_01G139200	0	0	0	0	0	0	0	0	0	0	0	0	0	0	0	0	0	0	0	0
GLYMA_01G139300	0	0	0	0	0	0	0	0	0	0	0	0	0	0	0	0	0	0	0	0
GLYMA_01G139400	0	0	0	0	0	0	0	0	0	0	0	0	0	0	0	0	0	0	0	0
ENSRNA050028210	0	0	0	0	0	0	0	0	0	0	0	0	0	0	0	0	0	0	0	0
GLYMA_01G139500	173	130	129	226	122	111	137	124	115	124	173	142	186	204	173	187	183	203	130	128
GLYMA_01G139600	235	169	217	215	203	145	211	320	235	256	1268	732	1077	1027	801	416	451	421	236	250
GLYMA_01G139700	208	249	227	229	187	139	170	151	194	99	331	367	378	296	307	197	249	227	214	138
GLYMA_01G139800	0	0	2	0	0	0	0	0	0	2	2	0	0	0	0	0	0	0	0	0
GLYMA_01G139900	217	346	281	260	216	152	217	255	312	246	75	65	38	36	45	29	20	28	57	48
GLYMA_01G140000	39	77	49	82	39	46	58	60	61	57	42	58	57	64	46	53	73	56	78	50
GLYMA_01G140100	8	7	5	14	13	9	6	10	16	8	12	10	18	10	17	26	25	17	11	15
GLYMA_01G140200	63	111	109	83	118	114	85	95	101	80	67	109	110	89	68	103	91	79	63	63
GLYMA_01G140300	0	0	0	0	0	0	0	0	0	0	0	0	0	0	0	0	0	0	0	0
GLYMA_01G140400	0	0	0	0	0	0	0	0	0	0	0	0	0	0	0	0	0	0	0	0
GLYMA_01G140500	0	0	0	0	0	0	0	0	0	0	0	0	0	0	0	0	1	0	0	1
GLYMA_01G140600	369	493	374	461	335	357	417	514	545	501	630	657	579	782	648	568	606	577	507	569
GLYMA_01G140700	0	0	0	0	0	0	0	0	0	0	0	0	0	0	0	0	0	0	0	0
GLYMA_01G140800	0	0	0	0	0	0	0	0	0	0	0	0	0	0	0	0	0	0	0	0
GLYMA_01G140900	48	34	51	73	61	31	29	19	29	26	54	57	46	39	34	43	30	35	108	31
GLYMA_01G141000	0	0	0	0	0	0	0	0	0	0	0	0	0	0	0	0	0	0	0	0
GLYMA_01G141100	7	2	1	0	4	0	0	0	0	3	32	20	39	56	22	27	20	45	9	53
GLYMA_01G141200	0	0	0	0	0	0	0	0	0	0	0	0	0	0	0	0	0	0	0	0
GLYMA_01G141300	0	0	0	0	0	0	0	0	0	0	0	0	0	0	0	0	0	0	0	0
GLYMA_01G141400	0	0	0	0	0	0	0	0	0	0	0	0	0	0	0	0	0	0	0	0
GLYMA_01G141500	0	0	0	0	0	0	0	0	0	0	0	0	0	0	0	0	0	0	0	0
GLYMA_01G141600	0	0	0	0	0	0	0	0	0	0	0	0	0	0	0	0	0	0	0	0
GLYMA_01G141700	0	0	0	0	0	0	0	0	0	0	3	2	2	1	0	1	0	0	1	0
GLYMA_01G141800	0	0	0	0	0	0	0	0	0	0	0	0	0	0	0	0	0	0	0	0
GLYMA_01G141900	74	112	103	156	99	59	258	80	60	118	92	53	64	70	79	851	662	526	586	1284
GLYMA_01G142000	0	0	0	0	0	0	0	0	0	0	0	0	0	0	0	0	0	0	0	0
GLYMA_01G142100	0	0	0	0	0	0	0	0	0	0	0	0	0	0	0	0	0	0	0	0
GLYMA_01G142200	0	0	0	0	0	0	0	0	0	0	0	0	0	0	0	0	0	0	0	0
GLYMA_01G142300	452	307	339	434	445	291	471	390	312	295	389	331	347	352	365	291	323	281	242	253
GLYMA_01G142400	541	2014	6983	1770	744	1535	16702	12675	6958	6646	0	0	0	0	0	2	0	3	2	9
GLYMA_01G142500	0	0	0	0	0	0	0	0	0	0	0	0	0	0	0	0	0	0	0	0
GLYMA_01G142600	2	1	0	0	3	2	1	0	0	0	0	0	0	0	2	60	28	9	2	10
GLYMA_01G142700	362	295	288	379	257	224	306	328	220	314	209	265	262	283	414	369	326	298	328	285
GLYMA_01G142800	107	73	114	119	197	74	104	80	106	90	78	51	59	64	69	70	83	69	62	83
GLYMA_01G142900	620	200	190	648	226	152	992	755	335	777	709	355	366	564	520	292	367	390	209	447
ENSRNA050030700	0	0	0	0	0	0	1	0	0	0	0	0	0	0	0	0	0	0	0	0
GLYMA_01G143000	0	0	0	0	0	0	0	0	0	0	0	0	0	0	0	0	0	0	0	0
GLYMA_01G143100	90	153	144	113	112	139	138	185	105	117	309	312	317	392	423	664	884	462	374	728
GLYMA_01G143200	0	0	0	0	0	0	0	0	0	0	2	0	0	3	0	0	0	0	0	0
GLYMA_01G143300	0	1	0	0	0	0	0	0	0	0	0	3	2	4	4	8	3	5	1	14
GLYMA_01G143400	0	5	0	0	2	5	0	1	0	0	0	0	0	0	0	0	0	0	0	0
GLYMA_01G143500	2	1	0	0	0	3	0	2	4	3	98	53	54	64	113	139	107	92	76	227
GLYMA_01G143600	0	0	0	0	0	0	0	0	0	0	0	0	0	0	0	0	0	0	0	0
GLYMA_01G143700	257	342	341	334	414	277	226	228	239	190	506	628	588	721	684	675	638	593	437	456
GLYMA_01G143800	0	0	0	0	1	0	0	0	0	0	1	0	1	2	0	2	1	4	0	2
GLYMA_01G143900	2	2	0	1	2	3	4	0	0	0	48	31	67	41	24	18	15	22	17	15
GLYMA_01G144000	0	0	0	0	0	0	0	0	0	0	0	0	0	0	0	0	0	0	0	0
GLYMA_01G144100	0	0	0	0	0	0	0	0	0	0	0	0	1	0	0	0	0	0	0	0
GLYMA_01G144200	756	716	601	749	1226	536	285	284	433	274	459	810	734	681	631	627	616	558	505	399
GLYMA_01G144300	0	1	1	0	0	0	0	0	0	0	38	35	47	33	54	22	15	16	24	17
GLYMA_01G144400	0	0	5	1	2	0	0	0	0	0	424	569	532	545	400	353	344	349	549	294
GLYMA_01G144500	83	207	196	100	147	125	39	25	219	109	43	48	46	88	91	117	118	86	58	110
GLYMA_01G144600	0	0	0	0	0	0	0	0	0	0	0	0	0	0	0	0	0	0	0	0
GLYMA_01G144700	11	43	31	3	24	10	1	4	7	19	607	357	596	194	230	121	74	317	467	287
GLYMA_01G144800	97	150	171	167	191	158	114	128	147	177	223	210	187	247	193	208	198	231	157	208
GLYMA_01G144900	19	23	9	14	5	9	7	14	6	33	74	214	198	224	104	150	90	126	36	81
ENSRNA050028218	0	0	0	0	0	0	0	0	0	0	0	0	0	0	0	0	0	0	0	0
GLYMA_01G145000	77	73	109	111	97	67	76	124	94	80	107	97	141	179	178	315	315	302	66	240
GLYMA_01G145100	0	0	0	0	0	0	0	0	0	0	0	0	0	0	0	0	0	0	0	0
GLYMA_01G145200	41	42	33	56	62	23	24	43	16	22	677	381	506	453	478	399	407	315	494	667
GLYMA_01G145300	220	198	239	253	256	162	260	219	249	233	137	152	148	160	144	181	183	141	104	124
GLYMA_01G145400	1453	1839	2074	2325	1906	2536	2447	2716	3406	2211	67	77	91	66	42	81	71	69	98	50
GLYMA_01G145500	0	0	0	0	0	0	1	0	0	0	1	0	3	6	1	1	6	8	1	0
GLYMA_01G145600	1	2	0	1	1	0	0	1	0	0	13	19	11	42	17	42	22	0	14	18
GLYMA_01G145700	2	2	2	2	5	18	1	3	2	6	28	50	32	23	31	32	41	28	32	14
GLYMA_01G145800	0	0	0	0	0	0	0	0	0	0	0	0	0	2	0	0	0	0	0	0
GLYMA_01G145900	0	0	0	0	0	0	0	0	0	0	0	0	1	1	0	2	0	0	0	0
GLYMA_01G146000	0	0	0	0	1	0	0	0	0	0	0	0	0	0	0	2	1	1	0	0
GLYMA_01G146100	1104	1069	1029	1099	1264	887	932	820	792	803	813	972	789	920	788	664	663	736	852	588
GLYMA_01G146200	0	0	0	0	0	0	0	0	0	0	0	0	1	1	5	0	1	0	0	0
GLYMA_01G146300	6	3	4	3	11	2	3	4	6	11	11	8	9	10	14	31	26	20	3	14
GLYMA_01G146400	574	362	519	446	911	214	372	240	165	334	881	1002	1017	904	1079	677	663	730	685	595
GLYMA_01G146500	21	8	5	4	16	10	15	15	3	11	96	112	204	163	207	159	225	140	51	71
GLYMA_01G146600	147	131	106	153	214	143	102	118	102	116	54	39	66	52	57	138	159	113	123	152
GLYMA_01G146700	0	0	0	0	0	0	0	0	0	0	0	0	0	0	0	0	0	0	0	0
GLYMA_01G146800	0	0	0	3	1	0	0	2	5	6	16	24	28	27	31	16	28	34	10	27
GLYMA_01G146900	7	15	10	4	9	7	5	1	4	5	6	9	2	4	2	1	2	3	5	3
GLYMA_01G147000	42	31	42	42	40	21	19	16	10	29	82	74	76	48	74	47	63	61	42	39
GLYMA_01G147100	0	0	0	0	0	0	0	0	0	0	0	0	0	0	0	0	0	0	0	0
GLYMA_01G147200	0	0	0	0	0	0	0	0	0	0	0	0	0	0	0	0	0	0	0	0
GLYMA_01G147300	0	0	0	0	0	0	0	0	0	0	0	0	0	0	0	0	0	0	0	0
GLYMA_01G147400	173	211	153	222	314	113	88	52	84	114	262	214	179	138	195	112	126	214	321	175
GLYMA_01G147500	1	4	4	9	3	6	8	11	7	3	8	5	5	8	9	26	19	11	1	5
GLYMA_01G147600	33	63	28	18	99	66	36	15	20	59	60	38	83	171	170	103	125	197	56	177
GLYMA_01G147700	539	547	534	525	737	539	831	810	696	893	66	95	63	97	77	54	49	48	55	31
GLYMA_01G147800	515	436	340	365	466	501	270	301	331	296	698	1001	748	774	928	656	880	801	860	697
GLYMA_01G147900	0	0	0	0	0	1	0	0	0	1	0	0	0	0	0	0	0	0	0	1
GLYMA_01G148000	0	0	2	0	0	1	0	0	2	0	2	1	1	10	0	1	3	0	2	1
GLYMA_01G148100	675	662	598	676	1052	409	424	441	413	438	1353	1316	1037	1262	1345	942	986	1075	939	911
GLYMA_01G148200	0	0	0	0	0	0	0	0	0	0	0	0	0	0	0	0	0	0	0	0
GLYMA_01G148300	436	296	380	294	455	220	103	108	181	105	169	228	240	227	273	245	336	303	184	308
GLYMA_01G148400	1	6	3	3	9	4	1	1	3	2	1	3	1	2	6	0	6	3	5	0
GLYMA_01G148500	563	533	538	523	830	568	441	394	499	466	1215	1276	1097	1194	1213	964	1192	1019	838	1136
GLYMA_01G148600	91	108	95	167	137	17	84	37	45	41	214	180	192	216	157	166	150	128	152	209
GLYMA_01G148700	5	3	4	3	5	2	0	4	0	5	12	8	9	12	16	31	54	15	7	9
GLYMA_01G148800	341	373	456	456	521	192	883	515	278	649	23	8	15	19	29	20	9	16	5	18
GLYMA_01G148900	68	71	59	51	62	128	48	28	55	91	159	155	130	204	296	151	145	152	114	197
GLYMA_01G149000	3897	4589	3596	3721	4209	4767	2647	2869	3639	2631	4430	5174	5020	4873	4361	3574	4257	4496	5516	4042
GLYMA_01G149100	126	161	104	127	151	477	194	232	290	158	133	250	224	223	161	193	292	249	200	128
GLYMA_01G149200	2	12	6	7	8	61	0	8	25	10	27	11	6	3	15	4	9	1	13	7
GLYMA_01G149300	4366	4855	5796	5079	7207	3732	3121	2961	3562	3068	9811	7406	7666	6780	5697	5429	4753	5755	5020	2633
GLYMA_01G149400	359	351	282	257	262	356	288	340	280	326	337	288	427	324	378	398	374	440	326	353
GLYMA_01G149500	5	6	1	6	7	4	0	2	0	7	127	73	76	27	117	90	85	66	134	122
GLYMA_01G149600	0	0	0	0	0	0	0	0	0	0	0	0	0	0	0	0	0	0	0	0
GLYMA_01G149700	306	510	541	484	539	443	642	617	672	562	113	134	117	137	130	196	145	126	56	117
GLYMA_01G149800	50	27	40	95	35	19	76	59	24	42	117	135	150	150	104	95	95	89	92	71
GLYMA_01G149900	379	346	401	347	461	233	293	167	268	252	444	362	359	380	338	280	290	326	337	363
GLYMA_01G150000	2	1	6	1	7	0	0	0	0	6	51	31	47	47	93	64	70	80	19	71
GLYMA_01G150100	0	0	0	1	2	0	0	0	0	0	0	2	0	0	3	3	5	1	1	1
GLYMA_01G150200	679	609	624	686	881	306	384	239	263	293	883	840	891	763	736	441	449	593	582	385
GLYMA_01G150300	38	47	47	69	55	28	40	17	16	22	527	409	431	448	387	261	217	355	476	356
GLYMA_01G150400	1044	889	831	859	990	721	505	358	613	465	2090	2066	1876	1589	1760	1156	1217	1186	1396	879
GLYMA_01G150500	590	527	452	527	622	445	436	298	285	290	2830	2484	2151	2110	2969	2273	2332	1944	2085	2319
GLYMA_01G150600	450	502	524	373	545	372	260	275	288	292	701	488	513	732	713	492	416	441	435	518
GLYMA_01G150700	468	396	461	611	480	449	621	923	423	663	322	344	442	378	557	408	488	418	263	351
GLYMA_01G150800	104	117	101	77	85	183	111	150	176	159	160	138	151	128	138	154	165	144	187	173
GLYMA_01G150900	2	4	6	2	0	1	0	0	0	2	74	25	50	51	110	68	67	48	29	46
GLYMA_01G151000	1	4	5	1	3	2	0	1	2	1	13	8	6	9	42	17	34	8	24	29
GLYMA_01G151100	2	0	0	0	4	0	1	0	0	0	6	6	12	13	5	0	7	1	5	3
GLYMA_01G151200	0	0	0	0	0	0	0	0	0	0	0	0	0	0	0	0	0	0	1	0
GLYMA_01G151300	0	1	1	0	2	0	0	4	0	0	0	1	0	0	0	1	0	0	1	2
GLYMA_01G151400	42	18	101	63	207	9	14	2	6	12	4	2	2	1	8	3	3	1	3	1
GLYMA_01G151500	25	26	28	57	13	15	70	59	30	40	56	62	93	51	62	56	80	60	39	53
GLYMA_01G151600	2259	1713	1571	3081	1927	2082	1655	1276	2764	1325	7503	6155	7822	7966	6199	4159	5693	5686	4530	4008
GLYMA_01G151700	503	477	484	428	623	308	285	199	308	231	326	387	446	359	317	230	323	177	277	97
GLYMA_01G151800	49	38	52	63	68	45	53	42	25	52	55	87	55	62	75	93	89	55	74	74
GLYMA_01G151900	0	0	0	0	0	0	0	0	0	0	0	0	0	0	0	0	0	0	0	0
GLYMA_01G152000	16	1	3	26	1	0	62	26	3	3	0	0	0	0	0	0	0	1	0	0
GLYMA_01G152100	70	57	159	88	267	75	141	269	38	128	4	6	55	48	17	77	98	80	20	61
GLYMA_01G152200	0	0	0	0	0	1	0	0	0	1	0	0	0	0	1	0	0	0	0	0
GLYMA_01G152300	0	0	1	0	0	0	0	0	0	0	0	0	0	0	0	0	0	0	1	0
GLYMA_01G152400	279	292	177	191	200	1347	283	479	784	308	560	1012	587	692	387	294	304	428	583	223
GLYMA_01G152500	50	34	42	39	62	38	52	32	29	45	33	28	22	50	38	136	119	86	49	108
GLYMA_01G152600	2	0	1	1	2	3	3	3	0	4	47	20	30	44	45	50	89	46	16	39
GLYMA_01G152700	49	17	35	34	30	20	90	81	25	103	3	0	3	4	7	8	10	8	4	2
GLYMA_01G152800	0	0	0	0	0	0	0	0	0	0	32	5	78	6	13	42	43	11	30	36
GLYMA_01G152900	7	4	3	6	6	3	4	4	5	13	1	3	1	4	0	2	4	0	3	2
GLYMA_01G153000	112	42	57	105	66	38	79	60	40	81	63	35	55	87	177	195	275	264	89	230
GLYMA_01G153100	335	272	196	297	381	199	224	128	392	179	93	150	140	115	80	108	96	100	138	111
GLYMA_01G153200	1378	510	638	1428	1046	672	1159	1232	1133	1143	381	523	389	569	750	504	820	554	333	476
GLYMA_01G153300	35653	29031	29140	23521	32224	23288	14484	12733	18644	13287	3541	4848	2345	1574	4836	6955	5953	7220	8401	3497
GLYMA_01G153400	18	17	18	12	20	10	2	4	10	16	2	0	0	1	4	0	0	1	0	0
GLYMA_01G153500	98	82	49	116	77	136	78	129	98	155	9	0	0	3	0	5	2	1	1	0
GLYMA_01G153600	467	223	588	500	822	174	157	157	143	168	69	76	93	93	112	114	136	87	63	53
GLYMA_01G153700	4	12	20	13	4	14	6	11	8	7	2	6	8	3	5	4	6	3	5	7
GLYMA_01G153800	0	0	0	0	0	0	0	0	0	0	0	2	0	0	5	1	3	0	6	1
GLYMA_01G153900	0	3	0	0	0	0	0	0	0	1	4	0	7	3	1	5	7	6	3	8
GLYMA_01G154000	200	205	162	147	139	308	147	116	289	147	438	283	342	372	500	396	354	363	362	590
GLYMA_01G154100	618	412	456	750	553	276	542	443	419	552	348	355	335	378	356	325	374	353	289	343
GLYMA_01G154200	220	210	183	200	182	86	179	163	140	150	138	102	173	133	165	267	280	172	96	148
GLYMA_01G154300	923	738	711	729	1119	602	555	458	420	561	735	842	776	844	869	787	820	730	839	959
GLYMA_01G154400	7	4	3	3	9	1	1	1	0	0	414	170	395	289	539	641	507	409	147	344
GLYMA_01G154500	179	213	98	207	233	205	106	131	135	125	181	258	229	237	223	173	203	188	109	140
GLYMA_01G154600	295	356	376	453	611	177	138	151	132	167	413	313	294	413	337	250	230	253	197	270
GLYMA_01G154700	407	346	260	372	355	223	212	199	249	161	798	818	846	818	922	774	866	667	640	652
GLYMA_01G154800	14	11	17	28	6	20	21	12	19	19	4	5	9	2	10	6	8	3	7	7
GLYMA_01G154900	841	595	611	751	474	623	1466	1462	567	1223	116	74	83	125	227	119	119	142	121	197
GLYMA_01G155000	32	41	54	75	59	47	51	56	60	43	23	19	27	20	13	14	19	13	35	11
GLYMA_01G155100	0	0	2	0	2	1	0	2	0	1	3	0	1	0	1	1	2	0	0	2
GLYMA_01G155200	143	106	104	96	79	68	133	106	95	74	223	149	160	169	191	145	169	140	62	152
GLYMA_01G155300	363	342	441	464	873	233	286	306	203	273	121	194	219	226	221	273	332	216	91	186
GLYMA_01G155400	2	9	6	4	6	2	0	0	0	4	396	534	488	454	473	423	412	469	442	329
GLYMA_01G155500	1	0	1	0	0	1	0	0	2	0	1	2	3	2	3	2	2	0	0	1
GLYMA_01G155600	120	86	62	80	67	109	50	36	67	88	242	306	322	301	378	363	457	473	257	284
GLYMA_01G155700	0	0	0	0	0	0	0	0	0	0	0	0	0	0	0	0	0	0	0	0
GLYMA_01G155800	130	114	112	144	169	113	134	99	92	100	147	169	133	145	141	130	143	120	107	90
GLYMA_01G155900	20	19	12	26	38	5	23	18	7	16	21	10	28	28	35	11	16	19	7	10
GLYMA_01G156000	441	303	443	447	470	258	251	186	231	294	309	403	346	381	311	330	380	321	321	262
GLYMA_01G156100	0	0	0	2	0	0	0	1	1	1	0	0	0	1	0	0	0	0	0	0
GLYMA_01G156200	294	353	392	119	688	562	116	119	187	96	71	19	30	46	38	27	48	51	6	23
GLYMA_01G156300	0	0	0	0	0	0	0	0	0	0	0	0	0	0	0	0	0	0	0	0
GLYMA_01G156400	398	350	312	402	465	337	280	254	325	244	590	460	386	390	411	383	364	384	438	393
GLYMA_01G156500	0	2	0	0	0	0	0	0	0	0	387	256	292	203	323	157	166	161	311	162
GLYMA_01G156600	854	817	840	653	1071	853	591	408	776	455	958	928	806	785	720	751	775	662	906	542
GLYMA_01G156700	15	32	22	22	36	29	11	6	12	19	277	280	322	434	562	202	234	269	49	195
GLYMA_01G156800	29	28	26	41	32	19	11	16	16	53	365	360	369	454	495	368	330	356	279	390
GLYMA_01G156900	0	0	0	0	0	0	0	0	0	0	0	0	0	0	0	0	0	0	0	0
GLYMA_01G157000	2570	2676	2376	2066	3007	2499	1657	1889	2337	1535	426	907	510	509	1021	1249	1388	924	1275	1134
GLYMA_01G157100	14	21	13	26	13	9	31	13	12	15	11	14	5	11	6	23	19	5	9	11
GLYMA_01G157200	0	0	0	0	0	0	0	0	0	0	0	0	2	0	0	0	2	0	0	1
GLYMA_01G157300	3681	1847	2731	3439	3681	1158	3036	2014	1092	1927	155	149	164	197	188	208	375	241	85	150
GLYMA_01G157400	432	2052	1962	733	1395	127	210	50	141	163	1942	1677	1359	1945	1935	1302	1567	1238	1549	1109
GLYMA_01G157500	196	228	235	248	220	185	252	140	172	170	138	108	131	120	124	78	137	132	128	93
GLYMA_01G157600	320	963	969	506	607	439	365	396	533	288	139	119	91	109	86	130	135	107	282	77
GLYMA_01G157700	0	3	3	2	24	8	0	0	0	0	244	279	328	235	262	107	203	116	72	25
GLYMA_01G157800	317	443	456	439	755	239	223	106	205	148	481	666	631	616	498	478	556	530	553	327
GLYMA_01G157900	544	354	524	492	799	285	453	327	239	435	235	295	247	217	252	126	177	174	184	121
GLYMA_01G158000	5	5	3	11	6	0	3	1	0	2	5	2	5	6	3	4	2	6	1	3
GLYMA_01G158100	18	29	31	58	54	34	28	41	35	35	10	26	20	18	13	34	32	21	15	16
GLYMA_01G158200	163	189	181	111	149	165	90	37	85	100	259	280	293	241	221	172	166	233	207	136
GLYMA_01G158300	785	600	624	591	697	403	381	275	460	340	699	744	649	629	582	390	421	523	694	439
GLYMA_01G158400	133	105	133	176	102	141	112	156	105	126	205	196	175	167	195	168	174	179	206	145
GLYMA_01G158500	844	759	696	904	873	359	384	364	391	438	977	1086	820	1053	897	784	747	766	702	617
GLYMA_01G158600	82	52	46	83	69	42	57	42	26	81	69	60	46	70	34	37	49	41	30	28
GLYMA_01G158700	1	0	4	5	1	5	1	3	1	1	1	1	0	1	0	0	5	0	0	0
GLYMA_01G158800	56	126	143	93	84	69	135	110	177	139	56	47	81	86	55	59	39	43	44	40
GLYMA_01G158900	0	0	0	0	0	0	0	0	0	0	0	0	0	0	0	0	0	0	0	0
GLYMA_01G159000	606	638	743	741	927	411	501	484	389	468	400	447	455	470	460	422	448	408	387	348
GLYMA_01G159100	16	35	31	38	52	21	29	22	35	31	22	20	25	13	14	7	32	11	29	10
GLYMA_01G159200	21	25	24	16	50	12	14	8	22	19	20	16	12	18	18	29	35	24	9	16
GLYMA_01G159300	2	0	3	3	3	8	3	14	13	6	2	2	0	0	1	1	12	2	4	3
GLYMA_01G159400	484	410	366	459	586	337	167	143	219	165	283	238	251	289	296	277	332	304	284	203
GLYMA_01G159500	870	1057	1041	1136	1274	928	699	689	1048	687	844	947	1002	955	964	1010	1013	913	662	726
GLYMA_01G159600	69	123	101	161	128	86	103	122	126	83	37	26	34	44	30	69	73	54	47	55
GLYMA_01G159700	6	11	1	5	12	1	2	3	2	4	33	47	69	66	130	258	367	153	33	107
GLYMA_01G159800	2497	2154	3164	2346	3453	1449	1169	693	1759	985	1633	1706	1663	1329	1116	828	826	976	1220	472
GLYMA_01G159900	1259	989	989	1348	1639	788	572	730	698	750	1273	1590	1289	1386	1399	1013	1159	1082	1253	1038
GLYMA_01G160000	4	12	1	2	8	5	12	10	13	12	21	22	28	16	16	7	13	12	13	9
GLYMA_01G160100	4	7	7	3	0	7	14	8	0	9	0	3	0	1	0	0	0	0	0	0
GLYMA_01G160200	0	0	0	0	0	0	0	0	0	0	0	0	0	0	0	0	0	0	0	0
GLYMA_01G160300	5	15	26	5	20	18	4	3	5	21	99	232	197	371	332	1053	1026	598	236	750
GLYMA_01G160400	0	0	0	0	0	0	0	0	0	0	0	0	0	1	1	0	0	0	0	0
GLYMA_01G160500	0	0	0	0	0	0	0	0	0	0	0	0	0	0	0	0	0	1	0	0
GLYMA_01G160600	0	0	0	0	0	0	0	0	0	0	0	0	0	0	0	1	1	1	0	0
GLYMA_01G160700	0	0	0	0	0	0	0	0	0	0	1	0	0	0	0	0	0	0	0	0
GLYMA_01G160800	1	0	0	1	1	0	0	0	0	0	0	0	0	0	0	0	0	0	0	0
GLYMA_01G160900	0	0	0	0	0	0	0	0	0	0	0	0	0	0	0	0	0	0	0	0
GLYMA_01G161000	0	0	0	0	0	0	0	0	0	0	0	0	0	0	0	0	0	0	0	0
GLYMA_01G161100	15	27	9	2	20	40	1	6	3	29	2232	2157	2549	1154	2702	2061	2227	2313	2179	1290
GLYMA_01G161200	112	117	181	113	312	23	57	26	20	49	831	587	590	1331	2358	2263	1814	1744	538	2088
GLYMA_01G161300	23	17	16	27	42	2	10	12	16	18	19	35	37	61	59	90	63	64	19	43
GLYMA_01G161400	44	29	30	64	69	26	50	24	15	25	45	48	67	73	122	225	166	118	34	64
GLYMA_01G161500	702	256	516	294	340	265	1692	1364	514	1780	58	61	204	696	179	230	156	168	15	94
GLYMA_01G161600	296	190	256	250	437	291	202	187	280	220	1649	2058	2083	3551	2923	2557	4404	3548	772	3231
ENSRNA050030698	0	0	0	0	0	0	0	0	0	0	0	0	0	0	0	0	1	1	0	0
GLYMA_01G161700	1286	1110	1383	1319	1662	364	1133	821	427	906	1079	1039	972	1445	1263	1203	1531	1453	783	1580
GLYMA_01G161800	179	226	180	228	205	167	231	194	210	204	126	147	92	148	138	191	243	188	95	238
GLYMA_01G161900	321	250	279	195	265	263	462	424	342	340	109	119	118	130	127	96	122	92	82	90
GLYMA_01G162000	1105	1096	1071	934	1360	762	622	621	645	672	753	763	772	941	867	868	798	812	702	670
GLYMA_01G162100	123	94	120	102	160	84	122	181	73	118	184	217	196	291	348	296	378	310	188	336
GLYMA_01G162200	880	1391	935	1118	1123	1906	610	665	1504	674	1286	1362	1030	987	1015	1014	1032	961	1590	816
GLYMA_01G162300	114	199	150	198	89	537	169	372	528	181	121	177	140	136	158	237	275	285	253	276
GLYMA_01G162400	0	0	0	0	0	0	0	0	0	0	0	0	0	1	0	0	0	0	0	0
GLYMA_01G162500	6	1	3	3	5	7	2	6	2	3	42	20	37	34	23	7	4	11	5	15
GLYMA_01G162600	10	9	32	9	1	8	5	16	24	10	0	3	0	0	0	8	1	0	0	3
GLYMA_01G162700	1185	1351	1356	1350	1609	935	696	628	906	743	593	747	818	912	833	749	696	784	352	544
GLYMA_01G162800	1376	789	1298	1033	2087	880	1360	1091	1046	1174	1296	1766	1700	2005	1494	1708	1718	1693	726	904
GLYMA_01G162900	201	220	175	151	176	119	183	175	247	209	179	150	232	220	227	192	235	239	220	240
GLYMA_01G163000	1373	2114	1482	1662	1121	4418	1324	2352	4799	1590	1999	1466	1691	1523	1248	1447	1520	1466	3538	1176
GLYMA_01G163100	40	51	56	27	62	68	85	86	21	61	40	24	27	46	179	31	62	69	53	61
GLYMA_01G163200	138	143	146	119	137	126	141	142	197	152	26	40	33	37	40	53	62	37	36	31
GLYMA_01G163300	1757	1951	1632	1614	2559	1566	915	909	1173	970	953	1480	984	1071	1681	1376	1717	1568	1520	1450
GLYMA_01G163400	294	179	253	159	113	687	142	556	329	1730	10	2	1	2	3	4	1	1	7	1
GLYMA_01G163500	0	0	0	0	0	0	0	0	0	0	0	0	0	0	0	0	0	0	0	0
ENSRNA050028211	0	0	0	0	0	0	0	0	0	0	0	0	0	0	0	0	0	0	0	0
GLYMA_01G163600	1	2	4	0	1	0	0	0	2	1	15	5	2	9	9	4	3	3	1	10
GLYMA_01G163700	63	38	40	61	50	37	54	58	37	74	19	19	27	22	31	38	30	36	13	15
GLYMA_01G163800	241	239	289	361	329	109	134	73	145	89	98	141	126	102	70	90	79	66	103	56
GLYMA_01G163900	1076	1392	1464	1195	1537	1635	1182	1059	1723	1099	2489	2194	2274	2372	2303	1851	1844	1779	1383	1686
GLYMA_01G164000	115	125	188	179	456	113	185	227	228	311	48	104	97	206	193	355	516	370	176	237
GLYMA_01G164100	1614	1328	1281	1460	1927	1190	717	744	1008	796	1190	1619	1235	1449	1259	1180	1194	1067	1221	942
GLYMA_01G164200	412	481	437	346	536	274	510	451	474	450	584	587	481	505	599	460	460	406	410	385
GLYMA_01G164300	770	627	666	772	552	493	1145	1043	864	873	990	591	815	781	640	462	437	394	203	228
GLYMA_01G164400	10	1	8	7	7	1	7	1	2	0	78	71	60	71	46	69	61	71	42	54
GLYMA_01G164500	0	0	0	0	0	0	0	0	0	0	9	53	40	97	53	113	201	80	51	77
GLYMA_01G164600	5	6	10	7	14	3	1	4	4	11	119	77	76	82	137	62	65	63	44	73
GLYMA_01G164700	10	12	28	17	24	11	21	16	13	22	92	28	59	57	62	38	32	44	30	35
GLYMA_01G164800	13	4	1	1	15	4	10	4	1	11	654	1658	1473	2588	2511	3094	4064	2137	772	1787
GLYMA_01G164900	338	412	298	289	393	694	216	227	525	222	438	603	487	505	466	408	427	435	443	326
GLYMA_01G165000	0	1	0	0	3	1	0	0	0	0	2003	1036	1455	997	878	514	345	661	889	417
GLYMA_01G165100	626	648	771	651	778	410	432	385	470	410	556	496	566	580	611	667	716	570	356	420
GLYMA_01G165200	8	12	3	6	14	8	7	2	4	11	14	41	24	25	61	67	171	87	100	66
GLYMA_01G165300	1098	1419	1082	927	977	1081	804	680	1113	657	1375	2037	1279	1147	2757	1893	3057	2354	3032	3009
GLYMA_01G165400	633	471	435	399	448	646	480	419	461	365	446	257	329	465	651	331	446	451	202	424
GLYMA_01G165500	39	21	32	17	23	44	12	14	22	16	32	15	14	28	21	14	11	24	13	25
GLYMA_01G165600	614	1240	1143	988	603	2096	578	366	2302	701	1698	1740	1948	1491	1038	1434	1306	1898	3327	1402
GLYMA_01G165700	3	8	6	10	3	8	8	14	4	19	0	0	0	0	0	0	0	0	0	0
GLYMA_01G165800	0	0	0	0	0	1	0	0	0	0	0	0	0	1	0	3	8	2	0	2
GLYMA_01G165900	437	146	97	205	107	669	287	730	573	431	321	285	436	251	284	293	270	297	561	225
GLYMA_01G166000	292	233	243	170	509	674	33	50	242	75	612	502	376	1046	490	365	382	317	164	508
GLYMA_01G166100	736	1786	660	799	362	4609	669	2016	3131	738	390	483	550	535	472	758	971	1111	810	715
GLYMA_01G166200	0	0	0	0	0	0	0	0	0	0	0	1	0	0	0	0	0	0	0	0
GLYMA_01G166300	2	1	2	3	1	15	2	1	2	12	25	22	19	31	30	88	167	66	55	90
GLYMA_01G166400	280	386	290	381	366	592	341	341	549	328	509	484	426	492	510	390	474	470	506	313
GLYMA_01G166500	0	0	0	0	1	0	0	0	0	1	6	2	4	9	12	4	12	9	0	9
GLYMA_01G166600	61	49	52	70	73	55	68	73	76	82	60	70	64	66	66	53	61	48	56	52
GLYMA_01G166700	661	493	621	600	993	243	435	306	290	324	262	321	311	340	320	285	246	347	374	232
GLYMA_01G166800	0	0	0	0	0	0	0	0	0	0	0	0	0	0	0	0	0	0	0	0
GLYMA_01G166900	2	0	1	3	0	0	0	0	0	0	0	0	1	3	2	5	3	1	0	2
GLYMA_01G167000	2	1	1	4	7	0	0	0	0	0	2	0	1	1	1	0	4	3	0	2
GLYMA_01G167100	0	0	0	0	0	0	0	0	0	0	0	0	0	0	0	0	0	0	0	0
GLYMA_01G167200	20	4	38	41	45	24	22	30	21	23	5	3	9	4	1	8	16	10	0	2
GLYMA_01G167300	1067	1269	1342	1250	1096	953	1366	1195	1454	1099	2321	1911	1875	1777	2234	2323	2124	1599	1248	1144
GLYMA_01G167400	0	3	2	3	5	7	2	3	2	5	11	19	30	3	10	6	2	1	10	4
GLYMA_01G167500	6381	3831	4865	5699	3746	3790	6535	5501	5705	4784	699	632	772	724	747	768	608	807	621	448
GLYMA_01G167600	342	153	260	347	342	118	248	239	169	219	114	127	130	176	180	152	179	154	80	148
GLYMA_01G167700	443	325	377	526	566	44	110	39	16	63	849	1057	913	1764	2453	3219	3253	2729	1187	4449
GLYMA_01G167800	0	0	0	0	0	0	0	0	0	0	0	0	0	0	0	0	0	0	0	0
GLYMA_01G167900	179	288	173	295	195	146	314	241	88	167	102	61	84	96	99	139	109	102	78	101
GLYMA_01G168000	276	297	202	286	318	173	215	186	212	218	323	294	335	379	466	412	535	504	185	358
GLYMA_01G168100	4	9	5	6	8	1	2	5	1	4	2	20	21	20	24	54	64	33	15	27
GLYMA_01G168200	38	24	28	67	54	11	49	143	48	62	6	15	11	22	8	27	39	38	2	8
GLYMA_01G168300	7	4	1	3	6	6	5	2	3	3	4	6	13	7	40	3	33	5	1	8
GLYMA_01G168400	89	91	64	57	103	76	283	311	41	177	440	91	243	190	61	42	58	67	6	990
GLYMA_01G168500	59	43	58	25	31	41	73	42	52	53	14	24	16	33	28	46	52	49	10	22
GLYMA_01G168600	285	273	267	332	317	204	227	166	239	278	1027	783	793	958	857	606	763	614	663	949
GLYMA_01G168700	0	0	0	0	0	0	0	0	0	0	0	0	0	0	0	0	0	0	0	0
GLYMA_01G168800	0	0	0	0	0	0	0	0	0	0	0	0	0	0	0	0	2	0	0	0
GLYMA_01G168900	1378	1363	862	1481	953	1844	1340	1710	2158	1708	2062	1873	1586	1653	1849	1520	1800	1751	2439	1902
GLYMA_01G169000	2720	3521	2219	3485	2143	5517	3157	4215	7104	3751	3187	3553	2487	2700	3392	2692	3547	3224	4428	3462
GLYMA_01G169100	561	353	305	305	412	438	227	234	257	249	580	544	572	458	585	475	521	452	615	424
GLYMA_01G169200	5	7	5	1	9	1	0	1	1	3	62	16	34	53	75	18	21	17	32	23
GLYMA_01G169300	2	0	0	0	3	0	1	0	1	0	5	8	12	5	8	3	6	3	1	2
GLYMA_01G169400	17	31	29	26	17	8	17	16	13	29	181	177	218	199	233	129	115	101	38	118
GLYMA_01G169500	1	0	2	1	3	0	1	0	0	2	0	1	3	9	10	8	8	6	4	13
GLYMA_01G169600	0	0	0	0	1	0	0	3	0	0	2	5	1	6	2	1	1	0	1	2
GLYMA_01G169700	654	584	668	619	757	396	598	419	437	538	1497	1289	1226	1339	1431	972	980	909	936	1062
GLYMA_01G169800	290	226	304	243	664	183	208	144	244	173	365	392	386	327	268	315	445	362	358	296
GLYMA_01G169900	269	283	328	341	359	197	449	431	301	400	24	21	34	33	46	38	58	22	4	23
GLYMA_01G170000	1	3	1	1	3	1	2	2	5	3	0	0	0	0	0	0	0	0	0	0
GLYMA_01G170100	172	221	236	212	183	272	235	329	303	241	128	120	107	87	101	127	138	136	153	128
GLYMA_01G170200	375	740	395	499	707	441	180	244	328	548	208	173	258	248	372	363	457	282	95	291
GLYMA_01G170300	872	702	677	1278	904	834	925	812	556	793	222	167	296	223	274	215	284	206	82	404
GLYMA_01G170400	314	242	235	245	271	188	301	202	195	215	260	227	304	234	360	215	204	209	223	182
GLYMA_01G170500	8	6	4	16	3	10	8	10	4	6	2	3	0	0	1	1	5	1	1	0
GLYMA_01G170600	659	515	545	637	755	459	499	536	414	542	713	681	682	776	634	650	674	577	383	492
GLYMA_01G170700	13	25	26	17	12	30	27	20	8	18	58	94	105	72	51	80	64	114	28	52
GLYMA_01G170800	9	6	11	6	17	50	3	6	20	12	26	32	31	14	26	18	16	8	58	22
GLYMA_01G170900	301	429	358	289	371	276	210	239	325	231	198	225	280	249	196	258	225	221	160	176
GLYMA_01G171000	121	272	165	199	85	290	83	145	187	98	51	57	55	38	58	57	72	72	114	44
GLYMA_01G171100	0	11	13	7	1	12	1	4	9	7	359	552	898	919	716	541	687	603	189	416
GLYMA_01G171200	2	0	2	0	1	2	0	0	0	3	0	5	4	2	9	1	3	0	1	0
GLYMA_01G171300	2	0	5	4	5	4	1	0	0	1	22	29	99	78	54	137	214	74	51	57
GLYMA_01G171400	9	21	19	14	34	4	2	6	2	12	81	157	200	271	133	206	257	137	44	148
GLYMA_01G171500	0	0	0	0	0	0	0	0	0	0	0	0	0	2	0	0	0	0	1	0
GLYMA_01G171600	0	0	0	0	0	0	0	0	0	0	0	0	0	0	0	0	0	0	0	0
GLYMA_01G171700	0	1	0	1	2	0	0	1	0	0	270	158	258	114	309	101	80	67	158	198
GLYMA_01G171800	276	112	160	161	100	113	338	347	121	235	194	131	135	206	184	116	154	159	120	191
GLYMA_01G171900	62	32	51	48	83	19	37	26	6	47	448	258	353	420	619	176	122	214	44	161
GLYMA_01G172000	387	191	135	271	272	176	288	153	112	171	136	82	74	85	120	156	104	94	156	75
GLYMA_01G172100	0	2	0	0	0	0	0	0	0	0	77	65	145	146	124	26	23	18	15	11
GLYMA_01G172200	14	22	15	13	118	24	46	31	35	50	19	16	23	33	41	43	110	70	35	70
GLYMA_01G172300	476	356	455	340	604	200	428	352	286	275	152	196	209	245	256	334	376	265	123	181
GLYMA_01G172400	327	377	340	441	556	329	382	332	284	424	272	285	310	279	362	353	418	303	245	313
GLYMA_01G172500	1	2	0	0	0	0	0	2	0	0	0	0	0	0	0	0	1	1	1	0
GLYMA_01G172600	21	1	4	9	7	11	66	71	9	40	63	174	321	212	215	118	141	73	38	76
GLYMA_01G172700	0	0	0	0	0	0	0	0	0	0	25	24	93	58	33	37	28	23	12	9
GLYMA_01G172800	0	0	0	0	0	0	0	0	0	0	0	0	0	0	0	0	0	0	0	0
GLYMA_01G172900	1	1	0	1	1	4	0	1	1	3	74	28	27	25	110	27	61	59	27	38
GLYMA_01G173000	214	293	332	274	275	245	436	396	454	379	234	231	196	231	219	235	208	241	120	209
GLYMA_01G173100	2	1	0	4	0	3	0	4	0	0	8	18	18	10	17	12	10	11	25	14
GLYMA_01G173200	66	90	145	162	103	60	119	121	44	108	13	17	23	4	19	4	16	14	39	10
GLYMA_01G173300	1661	2309	2791	2663	2075	1880	3226	3027	2992	3012	114	87	112	96	133	160	136	165	83	129
GLYMA_01G173400	98	125	72	97	62	109	87	184	106	95	66	60	42	61	52	49	113	95	74	68
GLYMA_01G173500	43	91	48	50	49	28	11	28	72	23	30	25	28	37	34	41	16	36	46	18
GLYMA_01G173600	2	1	3	8	4	2	0	1	5	3	5	5	3	3	8	5	2	7	1	3
GLYMA_01G173700	606	531	523	531	816	285	367	245	275	277	569	624	568	720	661	564	564	497	437	668
GLYMA_01G173800	214	90	80	112	87	124	113	94	83	54	88	61	119	69	96	46	17	36	24	27
GLYMA_01G173900	0	0	0	0	0	0	0	0	0	0	1	0	0	0	0	0	0	0	0	0
GLYMA_01G174000	217	178	150	287	305	137	136	94	128	123	195	249	169	145	197	260	194	212	146	133
GLYMA_01G174100	0	0	0	0	0	1	0	0	0	0	2	0	2	1	1	1	1	0	0	4
GLYMA_01G174200	2	5	11	8	24	4	4	0	0	5	0	0	0	1	0	0	0	1	0	0
GLYMA_01G174300	0	0	0	0	0	0	0	0	0	0	0	0	0	0	0	0	0	0	0	0
GLYMA_01G174400	0	0	0	0	0	0	0	0	0	0	0	0	0	0	0	0	0	0	0	0
GLYMA_01G174500	0	0	0	0	0	0	0	0	0	0	0	0	0	0	0	0	0	0	0	0
GLYMA_01G174600	0	0	0	0	0	0	0	0	0	0	0	0	0	0	0	0	0	0	0	0
GLYMA_01G174700	302	366	357	318	398	213	184	132	138	148	302	412	349	435	390	287	317	308	194	167
GLYMA_01G174800	37	58	62	37	68	24	11	9	11	26	46	65	50	44	44	30	16	26	24	34
GLYMA_01G174900	528	381	449	555	608	323	526	435	351	495	361	462	392	384	382	285	284	240	216	258
GLYMA_01G175000	0	1	3	3	4	2	1	0	2	4	2	3	0	1	11	4	5	1	2	0
GLYMA_01G175100	2870	2688	2461	2455	3028	2286	1491	1622	2140	1594	3176	3430	2584	3058	2787	2360	2177	2204	2521	2134
GLYMA_01G175200	78	29	39	29	57	33	93	101	21	133	102	62	67	114	28	21	14	23	3	212
GLYMA_01G175300	37	20	10	18	26	17	14	12	16	16	70	112	90	118	117	315	308	169	164	192
GLYMA_01G175400	112	75	102	87	109	65	64	27	65	75	259	201	232	201	197	167	180	197	251	161
GLYMA_01G175500	84	41	42	70	128	48	68	42	34	55	205	191	330	368	227	267	402	380	89	248
GLYMA_01G175600	1354	1043	990	1230	1791	850	600	1115	890	920	1671	1667	1518	1900	2089	2073	2274	1937	1313	1827
GLYMA_01G175700	26401	20896	19707	31262	33834	10749	19680	15758	10614	13933	14004	14574	9859	18102	16466	20274	23812	22695	16209	19848
GLYMA_01G175800	42	94	47	27	23	192	104	274	161	157	77	68	104	57	97	112	121	108	198	115
GLYMA_01G175900	590	777	685	583	628	495	582	597	539	648	476	524	503	560	554	433	471	472	371	429
GLYMA_01G176000	536	615	464	463	607	636	334	375	507	349	385	574	501	519	504	635	664	647	710	658
GLYMA_01G176100	0	0	0	0	0	0	0	0	0	0	0	0	1	0	0	0	2	0	2	4
GLYMA_01G176200	280	444	402	271	461	205	213	226	437	242	94	201	119	157	174	198	247	192	262	214
GLYMA_01G176300	179	210	254	201	252	125	114	115	169	158	48	38	40	43	37	67	67	54	65	53
GLYMA_01G176400	228	280	228	258	307	251	128	118	222	138	538	524	385	315	476	346	347	315	272	198
GLYMA_01G176500	0	0	0	0	0	0	0	0	0	0	0	0	0	0	0	0	0	0	0	0
GLYMA_01G176600	2188	1624	1787	1356	1706	1293	1346	832	1030	984	3255	3254	3217	2734	2793	1706	1864	2565	3505	2158
GLYMA_01G176700	253	270	283	236	348	204	243	154	229	169	556	546	533	369	399	282	340	428	539	254
GLYMA_01G176800	964	886	957	984	1023	768	886	980	724	850	1303	1307	1127	1287	1368	1325	1324	1049	810	837
GLYMA_01G176900	19	18	36	53	45	12	54	35	10	32	76	54	66	55	62	109	63	47	31	20
GLYMA_01G177000	1	5	0	1	1	3	1	0	1	4	17	3	4	5	1	3	2	1	1	1
GLYMA_01G177100	10	6	4	8	11	0	8	2	4	3	17	14	3	13	19	9	14	8	5	5
GLYMA_01G177200	97	72	54	143	76	86	67	85	88	66	1182	728	844	741	904	572	739	599	886	738
GLYMA_01G177300	246	274	215	229	245	192	169	154	203	215	230	269	253	254	226	250	237	229	178	203
GLYMA_01G177400	310	162	158	113	100	239	140	195	143	192	225	83	123	108	103	64	244	120	63	86
GLYMA_01G177500	0	2	0	1	2	0	1	0	0	0	18	61	90	106	100	94	249	182	33	150
GLYMA_01G177600	39	19	34	28	47	20	49	40	14	37	51	49	82	87	229	193	328	283	45	262
GLYMA_01G177700	1126	685	788	717	893	1413	666	1241	992	894	592	713	713	725	1094	833	1130	705	585	611
GLYMA_01G177800	0	0	0	0	0	0	0	0	0	0	0	3	2	0	0	0	4	0	4	3
GLYMA_01G177900	0	1	0	0	0	6	0	0	4	0	5	7	21	7	9	15	30	14	5	13
GLYMA_01G178000	2899	2446	2177	2097	2852	2646	1665	2071	2497	1771	352	732	583	658	1012	1190	1302	949	520	700
GLYMA_01G178100	172	145	141	170	158	100	111	91	97	98	33	59	49	47	41	58	59	31	44	15
GLYMA_01G178200	1452	1525	1519	1339	1894	1209	1168	1045	1257	1124	1574	1475	1473	1592	1558	1551	1552	1395	1189	1406
GLYMA_01G178300	1	0	1	0	0	1	0	0	1	2	20	14	24	7	11	12	15	8	9	4
GLYMA_01G178400	48	43	40	47	61	40	34	33	35	33	52	52	45	42	43	44	52	32	21	34
GLYMA_01G178500	563	456	347	1066	304	1636	446	365	2160	673	1606	1417	973	3349	1815	1305	2553	1947	2447	2295
GLYMA_01G178600	641	640	608	568	729	596	885	511	545	534	925	904	590	939	994	1387	1379	1130	1033	1794
GLYMA_01G178700	9	29	16	16	39	8	3	3	4	12	333	201	229	280	467	314	262	323	315	374
GLYMA_01G178800	2	9	3	0	13	6	1	0	24	10	84	18	60	36	105	60	141	146	16	20
GLYMA_01G178900	0	0	0	0	0	0	0	0	0	0	0	0	0	0	0	0	0	0	0	0
GLYMA_01G179000	0	8	0	0	0	1	1	2	0	0	14	10	28	18	14	33	45	25	5	10
GLYMA_01G179100	1	4	0	3	1	14	7	2	11	8	8	9	12	3	4	3	4	7	21	14
GLYMA_01G179200	16	49	37	57	62	32	42	21	36	27	8	21	14	11	5	27	24	19	35	10
GLYMA_01G179300	458	1149	754	720	1387	511	373	417	825	459	276	501	561	542	501	864	1079	1059	468	775
GLYMA_01G179400	12	7	3	7	5	9	11	6	8	16	0	1	0	6	0	4	0	0	1	2
GLYMA_01G179500	0	0	0	0	0	0	0	0	0	0	0	0	0	0	0	0	0	0	0	0
GLYMA_01G179600	0	0	0	0	0	0	0	0	0	0	6	10	25	38	17	16	7	17	13	20
GLYMA_01G179700	0	0	0	0	0	0	0	0	0	0	3	2	6	1	0	3	6	1	0	1
GLYMA_01G179800	433	341	333	388	427	297	372	328	305	412	199	233	269	255	245	251	245	261	164	172
GLYMA_01G179900	208	279	253	273	199	411	425	665	609	473	145	63	125	178	129	82	68	82	81	136
GLYMA_01G180000	67	54	42	50	106	49	30	16	31	51	64	101	129	164	191	163	219	192	56	134
GLYMA_01G180100	194	254	193	196	287	241	140	147	179	107	440	557	644	580	590	563	647	537	360	454
GLYMA_01G180200	10	5	5	2	8	1	6	3	5	7	180	180	241	198	116	77	67	60	13	29
GLYMA_01G180300	0	0	0	0	0	3	0	0	1	0	1	0	1	0	1	1	0	1	7	0
GLYMA_01G180400	40	92	61	73	53	117	80	124	88	118	186	182	225	211	288	503	545	532	372	436
GLYMA_01G180500	268	536	677	348	600	305	296	143	363	256	48	37	48	21	42	70	60	76	84	50
GLYMA_01G180600	11	16	12	22	23	10	19	19	25	23	7	15	5	5	4	6	17	13	10	7
GLYMA_01G180700	76	78	86	54	141	64	43	61	38	59	25	36	22	31	45	22	15	26	30	15
GLYMA_01G180800	8741	5400	8923	6867	5211	4985	17906	16033	8982	12646	13	15	11	24	27	18	6	10	17	18
GLYMA_01G180900	1	2	2	0	0	1	3	2	4	0	5	1	4	2	2	0	0	1	2	0
GLYMA_01G181000	10	8	15	19	18	8	4	3	13	18	60	44	44	26	24	21	14	17	25	15
ENSRNA050030588	0	0	0	0	0	0	0	0	0	0	0	0	0	0	0	0	0	0	0	0
GLYMA_01G181100	1	1	2	8	2	7	4	7	13	3	2	1	2	5	11	0	1	0	0	2
GLYMA_01G181200	527	616	799	560	634	385	523	531	590	560	427	418	404	387	395	452	456	360	282	236
GLYMA_01G181300	0	0	0	0	0	0	0	0	0	0	0	0	0	0	0	0	0	0	0	0
GLYMA_01G181400	0	0	0	0	0	0	0	0	0	0	0	0	0	0	0	0	0	0	0	1
GLYMA_01G181500	102	103	84	129	95	70	105	133	89	99	48	55	62	47	68	134	138	94	48	71
GLYMA_01G181600	0	0	0	0	0	0	0	0	0	0	0	0	0	1	2	3	1	3	0	0
GLYMA_01G181700	1	1	0	0	3	0	0	0	0	2	2	12	21	20	10	26	28	18	4	12
GLYMA_01G181800	1	0	0	0	0	0	1	0	0	0	176	289	301	668	463	111	108	125	37	68
GLYMA_01G181900	0	0	0	0	0	4	0	1	0	0	0	0	0	0	0	0	0	0	0	0
GLYMA_01G182000	62	53	44	87	93	65	58	52	50	59	183	215	202	207	332	276	329	259	149	135
GLYMA_01G182100	0	0	1	0	0	0	0	1	0	1	19	9	18	12	24	9	14	20	8	19
GLYMA_01G182200	13	69	53	12	38	4	1	0	0	3	25	98	41	90	645	248	265	72	130	177
GLYMA_01G182300	105	78	104	97	80	41	91	74	55	100	247	151	106	155	208	218	193	143	132	147
GLYMA_01G182400	726	852	523	472	982	1780	230	261	659	481	8277	7441	7206	4922	6579	3907	4130	4996	10062	5248
GLYMA_01G182500	2944	3541	4081	3661	3824	2831	3154	2600	3519	2543	389	363	297	333	325	218	209	296	397	171
GLYMA_01G182600	359	427	418	378	353	230	857	892	495	620	2	3	0	6	3	13	1	6	3	5
GLYMA_01G182700	643	707	774	630	617	492	592	503	659	580	22	12	7	7	19	9	5	6	2	4
GLYMA_01G182800	2	9	6	12	3	11	10	12	15	14	0	0	0	0	0	0	0	0	1	0
GLYMA_01G182900	1	17	16	13	5	12	12	13	13	2	0	0	0	0	0	0	0	0	0	0
GLYMA_01G183000	54	58	16	18	38	57	9	4	14	47	991	903	608	524	1014	538	480	622	1282	592
GLYMA_01G183100	1510	3448	2670	2493	2447	2922	2349	3624	3381	3383	2759	2857	2721	3520	5734	6691	6642	5789	2946	4721
GLYMA_01G183200	9	2	4	3	11	8	3	2	2	11	8	3	2	8	4	10	28	8	6	11
GLYMA_01G183300	2351	2308	1943	1651	1816	5845	2167	4567	4089	3090	715	811	857	821	1098	1184	1166	1216	1046	1126
GLYMA_01G183400	224	214	223	236	300	244	132	278	127	122	109	141	157	150	141	242	215	195	155	112
GLYMA_01G183500	494	446	456	386	548	498	251	260	291	344	765	851	711	714	1018	887	960	796	598	817
GLYMA_01G183600	464	333	357	325	410	442	270	332	376	309	434	561	432	486	501	446	462	483	406	388
ENSRNA050028212	0	0	0	0	0	0	0	0	0	0	0	0	0	0	0	0	0	0	0	0
GLYMA_01G183700	28	24	29	67	48	37	21	14	27	30	91	216	139	108	104	194	158	167	153	128
GLYMA_01G183800	192	166	142	188	153	93	98	80	108	117	219	204	155	139	171	190	156	143	186	117
GLYMA_01G183900	0	0	0	0	2	0	0	0	0	1	248	218	274	330	267	108	148	191	37	59
GLYMA_01G184000	0	0	0	0	0	0	0	0	0	0	0	0	0	0	0	0	0	0	0	0
GLYMA_01G184100	0	2	0	0	0	0	1	1	0	0	0	1	0	0	0	1	0	1	0	0
GLYMA_01G184200	0	0	0	0	0	0	0	0	0	0	2	8	1	3	5	2	4	0	0	1
GLYMA_01G184300	5	12	2	8	10	4	6	6	9	11	72	30	33	38	58	45	66	45	22	48
GLYMA_01G184400	423	395	443	485	482	250	231	168	203	237	296	413	325	319	295	223	187	244	269	226
GLYMA_01G184500	25	37	14	50	35	39	21	44	33	33	13	11	11	28	61	40	27	45	11	24
GLYMA_01G184600	775	718	975	2052	386	340	1176	2336	705	1064	1	1	3	6	6	9	13	12	5	4
GLYMA_01G184700	19	20	29	58	37	13	22	23	23	18	113	96	110	74	144	67	74	72	51	26
GLYMA_01G184800	0	0	0	0	0	0	0	0	0	0	0	0	0	0	0	0	0	0	0	0
GLYMA_01G184900	0	0	0	0	0	0	0	0	0	0	0	0	0	1	0	23	3	5	0	0
GLYMA_01G185000	0	0	0	0	0	0	0	0	0	0	0	1	3	3	1	1	8	32	0	1
GLYMA_01G185100	0	0	0	0	0	0	0	0	0	0	0	0	0	0	1	1	1	0	1	0
GLYMA_01G185200	27	45	25	30	32	47	65	153	58	81	237	253	301	422	340	403	413	360	120	269
GLYMA_01G185300	722	824	1167	813	818	901	1339	1420	1321	1461	227	161	162	159	249	173	168	154	80	133
GLYMA_01G185400	49	22	38	42	48	20	42	50	30	56	30	4	7	2	18	3	5	10	3	8
GLYMA_01G185500	13	136	238	113	31	93	60	80	181	60	2	13	12	30	18	129	123	89	39	80
GLYMA_01G185600	195	183	248	270	207	147	145	187	113	148	3506	1669	2948	2359	2801	2060	1351	1999	3029	3189
GLYMA_01G185700	360	372	427	424	390	243	413	360	307	342	189	213	212	229	269	193	238	214	131	177
GLYMA_01G185800	182	137	106	102	102	743	270	593	350	626	4240	3529	2540	6140	4377	5143	5695	4603	6300	10596
GLYMA_01G185900	5755	8546	7391	6835	6910	7771	4418	4619	7090	4084	4516	4566	3647	4044	4401	4742	4289	4987	4942	4848
GLYMA_01G186000	2565	3214	2700	2719	3218	2457	1618	1688	2596	1905	5939	6183	4736	5671	5911	4171	4769	4622	4635	4655
GLYMA_01G186100	196	393	295	217	157	407	227	272	647	226	376	356	458	364	473	520	499	463	314	418
GLYMA_01G186200	31	48	40	62	25	70	74	160	63	54	10	19	27	8	10	12	22	11	75	11
GLYMA_01G186300	189	160	395	890	124	402	1486	926	573	1217	6	3	10	1	5	10	14	11	22	16
GLYMA_01G186400	937	1249	1131	1108	1102	999	675	742	1213	911	1869	1580	1471	1416	1549	1387	1349	1450	1505	1429
GLYMA_01G186500	23	59	58	26	26	94	32	46	132	48	181	160	118	65	79	34	42	11	69	42
GLYMA_01G186600	352	815	950	359	917	910	693	567	921	762	3091	2041	2283	2457	1726	680	853	591	794	827
GLYMA_01G186700	0	0	0	0	0	0	0	0	0	0	0	0	0	0	0	0	0	0	0	0
GLYMA_01G186800	127	196	206	218	187	282	281	396	248	297	116	129	125	196	508	547	650	479	159	446
GLYMA_01G186900	70	10	5	8	7	53	56	78	27	76	164	106	167	97	171	99	112	96	237	100
GLYMA_01G187000	0	0	0	0	0	0	0	1	0	0	0	0	0	0	0	0	0	0	0	0
GLYMA_01G187100	0	0	0	0	0	0	0	0	0	0	0	0	0	0	0	0	0	0	0	0
GLYMA_01G187200	171	218	230	289	337	116	218	233	173	213	239	194	162	200	196	93	42	62	101	58
GLYMA_01G187300	232	177	489	426	453	143	261	353	88	246	74	77	61	72	104	106	164	108	57	99
GLYMA_01G187400	47	44	54	32	77	39	35	43	36	60	66	136	194	168	123	413	574	305	105	322
GLYMA_01G187500	2	1	0	2	0	1	1	0	1	0	0	2	3	3	0	0	2	1	0	2
GLYMA_01G187600	4	8	8	0	7	0	3	3	2	5	13	37	16	36	92	78	236	62	85	77
GLYMA_01G187700	1	2	2	10	0	4	5	2	1	2	143	131	224	262	318	136	189	145	38	194
GLYMA_01G187800	16	14	7	27	36	6	27	15	4	17	21	30	55	55	47	35	30	30	8	47
GLYMA_01G187900	24	55	27	21	39	28	3	8	13	6	360	266	243	245	263	321	294	294	340	300
GLYMA_01G188000	586	446	567	505	803	273	303	231	355	258	434	634	561	442	448	341	401	369	290	219
GLYMA_01G188100	630	759	963	866	892	475	1331	1099	981	1079	157	137	164	185	193	185	200	200	95	170
GLYMA_01G188200	70	80	65	79	166	100	133	127	63	131	202	173	208	224	256	154	195	159	101	194
GLYMA_01G188300	0	0	0	1	2	0	2	0	0	1	0	0	1	0	0	0	0	0	0	1
GLYMA_01G188400	956	272	419	382	883	96	298	152	79	199	921	931	1047	974	911	666	977	892	724	719
GLYMA_01G188500	3683	4534	5171	4671	4094	3428	6597	5617	5275	5306	100	94	107	95	119	86	99	98	72	55
GLYMA_01G188600	150	171	257	239	263	21	102	22	23	39	353	425	424	768	474	549	613	468	214	418
GLYMA_01G188700	383	310	312	373	477	186	276	226	193	239	490	463	368	520	506	387	397	462	360	370
GLYMA_01G188800	0	11	4	6	14	8	0	1	6	10	21	18	19	8	18	19	22	6	39	19
GLYMA_01G188900	316	328	340	318	315	262	429	387	336	353	348	298	296	397	406	434	575	403	336	420
GLYMA_01G189000	9	9	2	9	8	4	6	3	1	3	205	9	42	52	107	38	36	63	17	44
GLYMA_01G189100	737	669	481	440	759	440	336	311	241	334	1024	825	917	681	1018	880	711	746	767	709
GLYMA_01G189200	412	312	234	317	351	193	220	158	222	217	523	396	505	399	504	383	381	482	296	324
GLYMA_01G189300	10	14	6	5	9	27	8	13	7	8	3	3	14	2	17	7	10	24	17	22
GLYMA_01G189400	402	408	389	341	481	297	253	224	345	257	412	588	442	394	468	339	405	376	371	294
GLYMA_01G189500	604	387	629	777	935	106	344	412	266	354	107	163	146	219	170	186	145	172	64	112
GLYMA_01G189600	177	189	190	160	196	185	92	67	179	93	208	261	241	201	209	143	193	184	268	169
GLYMA_01G189700	1	1	1	0	0	0	0	1	2	3	17	15	32	28	36	73	37	34	8	27
GLYMA_01G189800	97	72	70	76	84	63	94	76	81	88	147	102	125	111	173	154	152	137	101	190
GLYMA_01G189900	6	0	0	6	1	0	3	6	0	3	3	5	2	3	6	4	6	3	0	6
GLYMA_01G190000	4	2	4	6	2	0	3	5	0	3	15	34	39	51	33	122	166	73	18	64
GLYMA_01G190100	303	309	279	263	298	103	189	83	78	172	115	231	180	287	191	340	406	472	302	218
GLYMA_01G190200	0	0	0	0	0	0	0	0	0	0	4	3	2	0	1	1	2	2	0	5
GLYMA_01G190300	176	368	281	200	261	133	38	27	72	128	4019	3424	2320	3012	3994	3101	2521	2981	2841	3566
GLYMA_01G190400	0	0	0	2	0	0	1	0	0	0	2	5	10	3	1	3	4	8	2	8
GLYMA_01G190500	110	118	119	143	154	71	121	91	66	106	155	149	152	171	177	237	236	210	62	131
GLYMA_01G190600	0	0	0	0	0	0	0	0	0	0	7	24	25	35	29	125	88	55	16	53
GLYMA_01G190700	37	40	45	25	36	74	89	88	103	95	20	25	26	26	37	50	29	32	45	15
GLYMA_01G190800	268	165	156	243	270	149	119	108	80	107	109	145	123	151	160	136	136	145	96	71
GLYMA_01G190900	39	125	126	182	138	67	177	134	71	147	154	137	194	319	294	516	613	707	132	491
GLYMA_01G191000	0	1	1	1	5	1	1	0	2	0	3	13	9	5	5	2	16	2	14	2
GLYMA_01G191100	358	537	292	430	455	465	271	317	498	291	317	384	352	493	455	413	500	430	304	463
GLYMA_01G191200	144	145	186	103	165	42	144	42	55	152	6	4	13	6	11	7	2	6	6	12
GLYMA_01G191300	181	278	254	170	161	918	209	356	207	215	291	440	315	428	460	255	264	295	355	439
GLYMA_01G191400	0	0	0	0	0	0	0	0	1	0	0	0	1	1	2	5	0	0	0	1
GLYMA_01G191500	7	10	9	8	29	16	17	12	17	18	4	18	27	24	21	25	34	20	9	6
GLYMA_01G191600	101	182	208	108	194	105	194	145	222	136	77	87	59	90	100	65	71	56	68	58
GLYMA_01G191800	28	37	38	56	87	32	52	33	39	24	29	67	57	63	74	69	70	67	60	45
GLYMA_01G191700	0	0	0	0	0	0	0	0	0	0	0	0	0	0	0	0	0	0	0	0
GLYMA_01G191900	84	78	85	112	130	38	103	97	79	99	251	108	139	107	153	72	57	76	135	49
GLYMA_01G192000	1130	1031	1004	736	1127	765	817	753	838	829	1281	988	954	1157	1253	865	861	825	720	894
GLYMA_01G192100	1146	832	1150	992	1306	750	942	883	800	1070	466	531	518	474	499	354	394	424	382	344
GLYMA_01G192200	265	229	391	335	511	286	691	697	421	639	56	47	82	57	89	40	36	40	31	21
GLYMA_01G192300	10	11	15	16	22	7	19	12	12	15	0	0	1	0	0	0	1	0	0	0
GLYMA_01G192400	6	3	0	6	5	1	0	1	0	4	0	1	5	4	3	5	10	1	1	4
GLYMA_01G192500	0	9	0	9	7	0	2	1	3	4	107	82	184	374	1814	630	793	434	16	363
GLYMA_01G192600	6539	3345	5697	6078	3848	1076	1796	375	2449	958	1733	1483	1627	2052	2277	1937	2279	2304	1263	1708
GLYMA_01G192700	39	48	75	49	76	22	14	10	28	14	16	9	20	5	15	10	4	17	9	12
GLYMA_01G192800	17	14	12	30	20	12	17	7	20	11	15	10	12	9	14	6	9	9	4	24
GLYMA_01G192900	105	80	136	147	136	72	204	217	173	243	52	43	37	70	44	43	64	65	25	70
GLYMA_01G193000	26	11	19	15	14	77	19	11	32	24	201	373	488	375	296	256	243	362	374	185
GLYMA_01G193100	0	0	0	0	1	0	0	0	0	0	0	13	9	11	2	41	26	7	2	21
GLYMA_01G193200	286	360	270	260	528	279	129	108	87	200	2160	2235	1857	1965	2683	1177	1479	1516	1296	1179
GLYMA_01G193300	0	0	0	0	0	1	3	7	0	0	0	0	0	0	0	0	0	0	0	0
GLYMA_01G193400	2	0	3	1	2	0	2	4	0	5	1	0	0	3	0	6	4	6	3	0
GLYMA_01G193500	2	5	4	1	14	29	3	7	4	4	67	56	51	39	57	80	98	59	119	47
GLYMA_01G193600	836	1799	595	1084	327	6723	1634	7984	3228	2289	1134	737	1048	762	1173	1492	2020	2031	1629	1583
GLYMA_01G193700	715	733	783	717	696	626	682	643	729	597	286	371	388	424	407	558	595	579	221	403
GLYMA_01G193800	503	931	960	807	830	771	699	554	959	677	1149	961	955	924	1058	1110	944	836	685	829
GLYMA_01G193900	18	8	8	18	19	27	20	17	7	24	2	5	10	8	3	9	8	3	3	8
GLYMA_01G194000	0	0	0	0	2	2	0	1	0	3	1	0	0	2	2	2	7	3	6	8
GLYMA_01G194100	446	291	416	438	504	134	247	232	150	254	264	254	290	276	225	322	356	281	162	212
GLYMA_01G194200	62	56	51	104	73	36	47	67	26	40	114	115	132	167	162	182	164	134	37	148
GLYMA_01G194300	165	126	116	140	166	64	88	77	44	72	62	71	68	60	42	33	28	58	30	26
GLYMA_01G194400	0	0	0	0	0	0	0	0	0	0	0	0	0	3	0	0	0	0	0	0
GLYMA_01G194500	526	476	647	495	896	372	767	438	384	488	449	449	451	426	375	376	394	404	296	284
GLYMA_01G194600	375	464	368	435	450	245	257	242	257	272	265	281	245	267	286	266	232	248	303	206
GLYMA_01G194700	84	89	88	53	72	113	76	104	129	101	249	225	213	199	210	126	101	126	78	93
GLYMA_01G194800	152	111	163	180	176	93	175	149	128	176	211	181	218	138	168	96	74	88	79	66
GLYMA_01G194900	513	326	415	433	499	219	565	419	220	386	363	286	386	507	415	317	339	367	268	204
GLYMA_01G195000	133	178	158	117	114	355	96	119	219	207	137	164	131	59	121	69	111	119	368	72
GLYMA_01G195100	35	60	49	64	50	34	38	46	58	57	17	12	16	8	8	29	26	19	30	17
GLYMA_01G195200	40	19	48	46	91	2	21	13	2	12	24	36	32	57	61	241	170	80	97	37
GLYMA_01G195300	4	1	0	0	2	4	0	0	0	1	10	17	31	15	41	33	26	56	4	43
GLYMA_01G195400	616	548	631	583	830	321	426	244	253	326	439	629	521	652	689	533	685	653	417	445
GLYMA_01G195500	17	61	56	44	32	75	30	14	34	24	74	106	76	80	365	358	483	271	172	350
GLYMA_01G195600	36	62	40	45	36	47	31	43	51	29	65	84	70	59	94	78	86	87	110	84
GLYMA_01G195700	2	13	7	8	14	11	3	8	10	10	643	635	426	369	464	314	357	370	459	457
GLYMA_01G195800	0	1	0	0	0	3	0	0	0	0	8	18	15	7	15	11	20	10	29	26
GLYMA_01G195900	6	23	9	7	29	8	1	2	1	8	382	402	521	596	941	633	512	566	240	615
GLYMA_01G196000	66	153	128	92	64	163	79	97	162	50	150	199	245	241	214	287	354	313	171	188
GLYMA_01G196100	1	5	3	1	3	36	2	1	5	9	23	25	35	33	246	268	358	131	146	195
GLYMA_01G196200	0	1	0	1	1	0	0	0	0	0	118	131	97	79	97	94	132	92	123	65
GLYMA_01G196300	179	141	216	190	125	168	234	229	203	217	120	160	159	251	201	298	344	246	147	288
GLYMA_01G196400	2	5	2	7	6	2	1	1	9	7	85	77	84	117	205	161	184	184	63	125
GLYMA_01G196500	0	0	0	0	0	0	0	0	0	0	0	0	0	0	1	5	4	0	0	0
GLYMA_01G196600	95	79	75	41	154	25	22	5	8	21	2980	1953	2039	1737	2385	1376	1419	1518	2175	2164
GLYMA_01G196700	0	2	1	1	2	0	2	0	0	0	0	0	0	1	0	8	2	3	4	2
GLYMA_01G196800	164	121	172	211	241	98	138	136	50	174	0	0	1	0	0	0	1	0	0	2
GLYMA_01G196900	0	0	0	0	0	0	0	0	0	0	7	5	2	1	0	4	2	1	6	7
GLYMA_01G197000	0	2	2	3	1	6	0	1	3	0	6	12	13	9	13	13	12	8	17	14
GLYMA_01G197100	474	502	631	694	549	443	495	371	461	391	503	498	515	573	496	436	447	374	352	291
GLYMA_01G197200	0	1	2	5	6	12	3	6	14	2	27	21	31	31	26	25	41	38	88	30
[truncated: 55,149 more rows]
