# Supplementary material for: The impact of Bisphenol A on the endophytic bacterial community and transcriptome of soybean seedlings
Source: iScience. 2025 Mar 13;28(4):112208. doi: 10.1016/j.isci.2025.112208 (PMC12018001; doi:10.1016/j.isci.2025.112208)
Supplement: Table S2. Differential transcripts of soybean seedlings [file mmc3.xlsx]

## Sheet: 2. Differential transcripts
Supplementary table 2_Differential transcripts
Ensembl_ID	BPA	CK	baseMean	log2FoldChange	pvalue	padj	part	Entrez_ID	Gene Symbol	Gene name
GLYMA_03G115300	92.726	605.165	348.946	-2.705	6.116e-63	2.353e-58	Leaf	-
GLYMA_15G013700	220.922	620.101	420.511	-1.489	7.948e-35	1.529e-30	Leaf	-
GLYMA_13G277000	6.961	261.877	134.419	-5.233	1.826e-32	2.342e-28	Leaf	100777109	LOC100777109	uncharacterized LOC100777109
GLYMA_10G147600	1524.39	5090.74	3307.56	-1.74	4.036e-32	3.882e-28	Leaf	100037475	LOC100037475	calreticulin-1
GLYMA_03G131100	360.659	104.419	232.539	1.788	2.32e-30	1.785e-26	Leaf	-
GLYMA_06G298400	13.732	239.131	126.431	-4.123	5.591e-30	3.585e-26	Leaf	-
GLYMA_15G271900	56.552	1462.85	759.701	-4.693	5.483e-26	3.013e-22	Leaf	100785696	LOC100785696	transcription factor bHLH130
GLYMA_05G239300	991.381	2097.61	1544.49	-1.082	7.188e-25	3.456e-21	Leaf	100795694	LOC100795694	dynamin-related protein 1C
GLYMA_07G075900	393.928	138.206	266.067	1.51	3.82e-24	1.633e-20	Leaf	100809203	LOC100809203	cell division protein FtsY homolog, chloroplastic
GLYMA_15G156700	78.416	445.42	261.918	-2.503	1.377e-23	5.298e-20	Leaf	100800884	LOC100800884	pentatricopeptide repeat-containing protein At3g57430, chloroplastic-like
GLYMA_04G083100	486.01	134.7	310.355	1.852	1.776e-23	6.211e-20	Leaf	100810908	GLYI-3	putative lactoylglutathione lyase
GLYMA_06G003800	109.095	992.626	550.86	-3.185	2.318e-23	7.43e-20	Leaf	778031	MYB48	MYB transcription factor MYB48
GLYMA_11G215700	10.843	456.278	233.561	-5.394	3.214e-23	9.512e-20	Leaf	-
GLYMA_11G120800	1612.57	526.569	1069.57	1.615	3.961e-23	1.088e-19	Leaf	100807003	LOC100807003	cytochrome c biogenesis protein CCS1, chloroplastic
GLYMA_06G293400	47.543	569.598	308.571	-3.581	7.084e-23	1.817e-19	Leaf	100786373	LOC100786373	E3 ubiquitin-protein ligase RMA1H1-like
GLYMA_04G225500	1028.59	113.944	571.267	3.175	1.119e-22	2.691e-19	Leaf	100820369	LOC100820369	protein RESPONSE TO LOW SULFUR 3
GLYMA_07G125500	114.62	2141.8	1128.21	-4.224	1.285e-22	2.908e-19	Leaf	100820064	LOC100820064	uncharacterized LOC100820064
GLYMA_08G015700	2583.52	121.932	1352.73	4.406	1.953e-22	4.174e-19	Leaf	100797171	LOC100797171	BTB/POZ domain-containing protein At5g41330
GLYMA_10G261400	368.636	968.433	668.535	-1.394	2.083e-22	4.217e-19	Leaf	100819264	LOC100819264	D-3-phosphoglycerate dehydrogenase 3, chloroplastic
GLYMA_09G071800	135.807	708.161	421.984	-2.382	3.46e-22	6.655e-19	Leaf	100801983	LOC100801983	uncharacterized LOC100801983
GLYMA_10G233400	179.046	413.061	296.053	-1.207	2.864e-21	5.103e-18	Leaf	100799153	LOC100799153	uncharacterized LOC100799153
GLYMA_13G309300	245.1	44.119	144.61	2.477	2.918e-21	5.103e-18	Leaf	-
GLYMA_09G204200	77.552	240.513	159.032	-1.631	7.698e-21	1.288e-17	Leaf	100789109	LOC100789109	uncharacterized LOC100789109
GLYMA_01G006200	44.975	600.17	322.573	-3.739	1.383e-20	2.133e-17	Leaf	100816703	LOC100816703	programmed cell death protein 4
GLYMA_20G171400	347.424	136.882	242.153	1.343	1.426e-20	2.133e-17	Leaf	-
GLYMA_04G012500	138.97	863.816	501.393	-2.636	1.442e-20	2.133e-17	Leaf	100798855	LOC100798855	transcription factor bHLH63
GLYMA_10G176200	2198.15	5536.01	3867.08	-1.333	2.753e-20	3.922e-17	Leaf	100818189	LOC100818189	PHD finger protein At1g33420
GLYMA_08G126900	289.549	773.505	531.527	-1.418	2.875e-20	3.95e-17	Leaf	100787300	LOC100787300	transmembrane 9 superfamily member 1
GLYMA_17G213600	398.007	1898.52	1148.26	-2.254	3.082e-20	4.088e-17	Leaf	100806575	LOC100806575	calcium uptake protein, mitochondrial
GLYMA_02G254400	1448.6	2973.83	2211.21	-1.038	5.648e-20	7.243e-17	Leaf	100819235	LOC100819235	uncharacterized LOC100819235
GLYMA_12G088400	145.12	394.729	269.924	-1.444	8.089e-20	1.004e-16	Leaf	100802773	LOC100802773	protein TRANSPARENT TESTA 1-like
GLYMA_06G122600	377.547	10101.8	5239.67	-4.742	2.651e-19	3.187e-16	Leaf	100801918	LOC100801918	alcohol dehydrogenase 1
GLYMA_01G231300	251.083	89.048	170.065	1.496	2.78e-19	3.241e-16	Leaf	-
GLYMA_15G084900	41.982	581.782	311.882	-3.793	3.985e-19	4.509e-16	Leaf	-
GLYMA_10G139500	692.604	179.26	435.932	1.95	4.285e-19	4.71e-16	Leaf	-
GLYMA_12G076200	346.25	2009.56	1177.9	-2.537	6.343e-19	6.778e-16	Leaf	100814686	LOC100814686	auxin response factor 18
GLYMA_04G054600	7.73	135.33	71.53	-4.121	8.207e-19	8.533e-16	Leaf	100784202	LOC100784202	solute carrier family 25 member 44
GLYMA_05G213600	692.733	267.044	479.889	1.376	8.496e-19	8.601e-16	Leaf	-
GLYMA_09G269900	549.277	1215.65	882.464	-1.146	1.043e-18	1.029e-15	Leaf	100795264	LOC100795264	probable galacturonosyltransferase 7
GLYMA_17G214700	131.341	4.25	67.796	4.969	1.67e-18	1.606e-15	Leaf	100811907	LOC100811907	rust resistance kinase Lr10
GLYMA_20G069900	23.188	159.536	91.362	-2.776	2.08e-18	1.935e-15	Leaf	-
GLYMA_20G161000	176.335	609.147	392.741	-1.789	2.112e-18	1.935e-15	Leaf	100789003	LOC100789003	uncharacterized LOC100789003
GLYMA_11G155300	865.868	273.378	569.623	1.664	2.305e-18	2.062e-15	Leaf	-
GLYMA_02G298400	465.342	155.946	310.644	1.577	3.089e-18	2.701e-15	Leaf	100818714	LOC100818714	ABC transporter C family member 3
GLYMA_14G134900	235.979	5.355	120.667	5.475	3.591e-18	3.07e-15	Leaf	100813676	LOC100813676	uncharacterized LOC100813676
GLYMA_07G244200	322.113	1398.19	860.154	-2.118	3.801e-18	3.179e-15	Leaf	100797678	LOC100797678	probable polygalacturonase
GLYMA_08G016800	100.506	291.733	196.119	-1.538	1.007e-17	8.246e-15	Leaf	100817611	LOC100817611	BTB/POZ domain-containing protein At1g63850
GLYMA_10G045500	77.471	13.095	45.283	2.575	1.224e-17	9.807e-15	Leaf	100796881	LOC100796881	kinesin-like protein KIN-5B
GLYMA_13G167300	1423.4	502.887	963.143	1.501	1.508e-17	1.184e-14	Leaf	-
GLYMA_17G109100	207.884	519.037	363.461	-1.32	1.809e-17	1.392e-14	Leaf	100796312	LOC100796312	ubiquitin C-terminal hydrolase 22
GLYMA_08G220000	29.825	565.183	297.504	-4.244	3.265e-17	2.463e-14	Leaf	-
GLYMA_18G226900	164.01	20.972	92.491	2.968	4.085e-17	3.022e-14	Leaf	-
GLYMA_06G129600	1326.69	2775.2	2050.94	-1.065	5.858e-17	4.252e-14	Leaf	100780847	LOC100780847	PP2A regulatory subunit TAP46
GLYMA_19G000700	178.487	1038.96	608.725	-2.541	7.297e-17	5.157e-14	Leaf	100037452	LOC100037452	pyruvate kinase
GLYMA_09G118600	374.19	133.945	254.067	1.483	7.373e-17	5.157e-14	Leaf	100794013	LOC100794013	nicotinate-nucleotide pyrophosphorylase [carboxylating], chloroplastic
GLYMA_06G176700	219.762	1126.7	673.231	-2.358	7.685e-17	5.279e-14	Leaf	100816323	LOC100816323	uncharacterized LOC100816323
GLYMA_03G195900	78.774	189.035	133.904	-1.261	7.997e-17	5.397e-14	Leaf	-
GLYMA_09G236800	69.329	4.954	37.142	3.826	9.441e-17	6.262e-14	Leaf	100791756	LOC100791756	probable calcium-binding protein CML46
GLYMA_15G072400	42.243	725.383	383.813	-4.103	1.114e-16	7.144e-14	Leaf	100780697	LOC100780697	stem-specific protein TSJT1-like
GLYMA_20G033900	58.971	1063.01	560.989	-4.171	1.108e-16	7.144e-14	Leaf	-
GLYMA_02G155500	5.298	60.168	32.733	-3.518	1.139e-16	7.183e-14	Leaf	-
GLYMA_09G260600	655.589	201.958	428.774	1.699	1.193e-16	7.403e-14	Leaf	100814615	LOC100814615	uncharacterized LOC100814615
GLYMA_09G272800	182.692	450.409	316.55	-1.302	1.502e-16	9.03e-14	Leaf	100802172	LOC100802172	mucin-5AC
GLYMA_10G208900	2380.09	4839.9	3610	-1.024	1.72e-16	1.018e-13	Leaf	-
GLYMA_19G201400	2697.31	681.173	1689.24	1.986	1.839e-16	1.072e-13	Leaf	100793377	LOC100793377	calcium-dependent protein kinase 26
GLYMA_19G187600	232.272	12.907	122.589	4.174	2.382e-16	1.346e-13	Leaf	-
GLYMA_06G122700	26.645	147.509	87.077	-2.466	2.414e-16	1.346e-13	Leaf	100802445	LOC100802445	protein trichome berefringence-like 7
GLYMA_08G326700	424.161	1211.58	817.872	-1.514	2.409e-16	1.346e-13	Leaf	106794106	LOC106794106	uncharacterized LOC106794106
GLYMA_06G076900	9.806	77.392	43.599	-2.982	2.632e-16	1.447e-13	Leaf	100802282	LOC100802282	F-box protein AFR
GLYMA_11G138700	360.208	1149.27	754.737	-1.674	2.722e-16	1.475e-13	Leaf	100797436	LOC100797436	telomere repeat-binding protein 5
GLYMA_11G120900	2227.59	709.439	1468.51	1.651	3.692e-16	1.972e-13	Leaf	100805941	LOC100805941	4-hydroxy-3-methylbut-2-enyl diphosphate reductase, chloroplastic
GLYMA_09G263700	78.432	281.174	179.803	-1.843	4.075e-16	2.148e-13	Leaf	100792793	LOC100792793	SPX and EXS domain-containing protein 1
GLYMA_11G136200	1018.38	448.168	733.276	1.185	6.075e-16	3.116e-13	Leaf	100800071	LOC100800071	D-xylose-proton symporter-like 3, chloroplastic
GLYMA_20G200300	411.676	898.55	655.113	-1.126	6.881e-16	3.483e-13	Leaf	100813268	LOC100813268	oxidation resistance protein 1
GLYMA_03G088800	1042.32	146.415	594.368	2.832	7.938e-16	3.966e-13	Leaf	100785773	LOC100785773	serine/threonine-protein kinase OXI1
GLYMA_13G112000	5234.74	700.951	2967.85	2.901	9.364e-16	4.618e-13	Leaf	100802800	LOC100802800	protein TIFY 10A-like
GLYMA_18G037900	131.636	627.992	379.814	-2.255	1.018e-15	4.959e-13	Leaf	100795471	LOC100795471	telomere repeat-binding protein 3
GLYMA_12G040000	9.147	57.994	33.571	-2.666	1.079e-15	5.15e-13	Leaf	732625	NARK	nodule autoregulation receptor kinase
GLYMA_18G064700	38.007	135.187	86.597	-1.83	1.089e-15	5.15e-13	Leaf	100782038	LOC100782038	protein OCTOPUS-like
GLYMA_02G245700	3622.12	468.074	2045.1	2.952	1.098e-15	5.15e-13	Leaf	100796491	LOC100796491	probable calcium-binding protein CML18
GLYMA_15G219600	118.036	321.581	219.809	-1.446	1.296e-15	6.005e-13	Leaf	100816681	LOC100816681	thioredoxin domain-containing protein-like
GLYMA_11G053000	92.884	226.623	159.753	-1.287	1.457e-15	6.673e-13	Leaf	-
GLYMA_15G048300	176.201	740.92	458.56	-2.072	1.534e-15	6.942e-13	Leaf	100797522	LOC100797522	transmembrane protein 87B
GLYMA_16G158700	302.294	130.598	216.446	1.21	1.717e-15	7.679e-13	Leaf	100789079	LOC100789079	uncharacterized aarF domain-containing protein kinase At1g71810, chloroplastic
GLYMA_05G017900	636.135	1387.77	1011.95	-1.125	1.791e-15	7.92e-13	Leaf	100793244	LOC100793244	rhamnogalacturonan I rhamnosyltransferase 1
GLYMA_11G019300	181.414	428.286	304.85	-1.241	2.015e-15	8.808e-13	Leaf	100802753	LOC100802753	hydroxyproline O-galactosyltransferase HPGT1
GLYMA_14G189400	1176.99	2408	1792.49	-1.033	2.106e-15	9.105e-13	Leaf	-
GLYMA_17G214200	98.221	7.846	53.034	3.655	2.872e-15	1.228e-12	Leaf	100809236	LOC100809236	rust resistance kinase Lr10
GLYMA_14G012900	423.041	140.582	281.811	1.591	3.22e-15	1.361e-12	Leaf	-
GLYMA_12G089100	68.23	365.313	216.771	-2.421	3.593e-15	1.502e-12	Leaf	100805237	PHR20	MYB-CC domain-containing transcription factor PHR20
GLYMA_16G036100	217.765	52.528	135.146	2.054	4.406e-15	1.823e-12	Leaf	-
GLYMA_03G079200	86.892	344.527	215.709	-1.987	5.473e-15	2.24e-12	Leaf	100802736	LOC100802736	E3 ubiquitin-protein ligase complex SLX5-SLX8 subunit SLX8
GLYMA_11G066800	146.656	460.327	303.491	-1.65	6.155e-15	2.493e-12	Leaf	100787922	LOC100787922	uncharacterized LOC100787922
GLYMA_05G193200	332.53	1208.37	770.451	-1.862	6.304e-15	2.526e-12	Leaf	100790783	LOC100790783	probable methyltransferase PMT26
GLYMA_18G012500	160.373	448.566	304.469	-1.484	7.143e-15	2.833e-12	Leaf	100788779	LOC100788779	oxysterol-binding protein-related protein 1D
GLYMA_02G277100	52.537	182.397	117.467	-1.797	8.084e-15	3.173e-12	Leaf	100815325	LOC100815325	uncharacterized LOC100815325
GLYMA_07G031500	249.927	559.264	404.595	-1.161	8.272e-15	3.214e-12	Leaf	100801207	LOC100801207	O-fucosyltransferase 13
GLYMA_12G062300	435.538	997.236	716.387	-1.195	9.118e-15	3.508e-12	Leaf	100816121	LOC100816121	telomere repeat-binding protein 2
GLYMA_02G182400	105.738	275.826	190.782	-1.382	9.259e-15	3.527e-12	Leaf	-
GLYMA_09G132500	368.132	1046.71	707.42	-1.508	1.012e-14	3.816e-12	Leaf	102665232	LOC102665232	uncharacterized LOC102665232
GLYMA_07G223100	25.111	378.922	202.016	-3.911	1.04e-14	3.886e-12	Leaf	100801215	LOC100801215	BOI-related E3 ubiquitin-protein ligase 1
GLYMA_04G188900	130.956	757.465	444.211	-2.532	1.073e-14	3.968e-12	Leaf	100813254	LOC100813254	uncharacterized LOC100813254
GLYMA_17G237000	98.764	311.491	205.128	-1.657	1.231e-14	4.512e-12	Leaf	100800721	LOC100800721	uncharacterized LOC100800721
GLYMA_13G227500	23.194	212.464	117.829	-3.194	1.347e-14	4.799e-12	Leaf	-
GLYMA_17G047700	1448.51	254.978	851.746	2.506	1.341e-14	4.799e-12	Leaf	-
GLYMA_13G295400	76.403	11.228	43.816	2.763	1.47e-14	5.188e-12	Leaf	100779599	LOC100779599	squamosa promoter-binding-like protein 3
GLYMA_U028600	382.719	1530.84	956.777	-1.999	1.776e-14	6.157e-12	Leaf	100807610	GRF21	growth-regulating factor
GLYMA_14G062000	902.793	2021.14	1461.97	-1.162	1.923e-14	6.604e-12	Leaf	100792552	LOC100792552	uncharacterized LOC100792552
GLYMA_18G067200	2588.96	932.312	1760.64	1.474	2.165e-14	7.371e-12	Leaf	100807501	LOC100807501	alpha-glucan phosphorylase, H isozyme
GLYMA_U032500	15.795	157.121	86.458	-3.316	2.294e-14	7.741e-12	Leaf	-
GLYMA_16G084700	1119.32	139.309	629.313	3.007	2.619e-14	8.76e-12	Leaf	100802487	LOC100802487	serine/threonine-protein kinase OXI1
GLYMA_11G183400	35.506	176.16	105.833	-2.309	3.094e-14	1.026e-11	Leaf	-
GLYMA_07G023300	11155	3072.79	7113.9	1.86	3.852e-14	1.245e-11	Leaf	100807966	LOC100807966	probable WRKY transcription factor 40
GLYMA_11G219500	290.136	1124.85	707.495	-1.955	4.437e-14	1.422e-11	Leaf	100814318	LOC100814318	telomere repeat-binding protein 3
GLYMA_16G031700	676.323	203.707	440.015	1.732	5.441e-14	1.73e-11	Leaf	-
GLYMA_07G073700	4634.24	2003.7	3318.97	1.21	6.189e-14	1.952e-11	Leaf	100791174	LOC100791174	K(+) efflux antiporter 2, chloroplastic
GLYMA_07G101700	192.204	469.574	330.889	-1.289	6.753e-14	2.112e-11	Leaf	100776248	LOC100776248	glutenin, low molecular weight subunit
GLYMA_11G043700	286.611	11.232	148.921	4.676	6.993e-14	2.17e-11	Leaf	100791810	LOC100791810	transcription factor bHLH25
GLYMA_07G164900	129.339	40.058	84.698	1.694	7.278e-14	2.24e-11	Leaf	-
GLYMA_07G229800	108.569	411.96	260.265	-1.925	7.856e-14	2.399e-11	Leaf	-
GLYMA_13G273800	491.938	245.335	368.637	1.004	8.268e-14	2.494e-11	Leaf	100812581	LOC100812581	PRA1 family protein H
GLYMA_05G237000	1106.82	2583.91	1845.37	-1.223	8.298e-14	2.494e-11	Leaf	100802789	LOC100802789	phosphoglucomutase, cytoplasmic
GLYMA_15G003800	380.291	913.546	646.918	-1.264	8.965e-14	2.644e-11	Leaf	-
GLYMA_02G195900	759.715	80.99	420.353	3.231	9.002e-14	2.644e-11	Leaf	100795263	PUB8	E3 ubiquitin-protein ligase PUB8
GLYMA_08G041800	604.48	206.098	405.289	1.553	9.823e-14	2.863e-11	Leaf	100805496	LOC100805496	synaptotagmin-5
GLYMA_17G041100	101.565	18.847	60.206	2.431	1.036e-13	2.997e-11	Leaf	100815862	LOC100815862	5'-nucleotidase domain-containing protein 4
GLYMA_08G055000	156.589	419.828	288.208	-1.423	1.106e-13	3.17e-11	Leaf	100791365	LOC100791365	ABC transporter I family member 17
GLYMA_05G027400	128.749	696.762	412.756	-2.436	1.124e-13	3.179e-11	Leaf	100790785	LOC100790785	transcription factor TCP14
GLYMA_11G112300	477.957	133.357	305.657	1.841	1.605e-13	4.474e-11	Leaf	100779359	LOC100779359	uncharacterized LOC100779359
GLYMA_11G139700	330.61	126.689	228.649	1.384	1.62e-13	4.483e-11	Leaf	100799032	LOC100799032	U-box domain-containing protein 33
GLYMA_10G149000	145.962	420.185	283.073	-1.526	1.71e-13	4.67e-11	Leaf	100789659	LOC100789659	syntaxin-43
GLYMA_09G192300	254.19	1155.6	704.893	-2.185	1.712e-13	4.67e-11	Leaf	100800719	LOC100800719	uncharacterized LOC100800719
GLYMA_05G132900	3747.01	672.878	2209.95	2.477	1.956e-13	5.299e-11	Leaf	100798164	LOC100798164	copper-transporting ATPase RAN1
GLYMA_17G050800	25.412	130.325	77.869	-2.359	2.108e-13	5.666e-11	Leaf	100817992	LOC100817992	protein ELF4-LIKE 3
GLYMA_20G239000	207.123	88.626	147.875	1.225	2.121e-13	5.666e-11	Leaf	-
GLYMA_19G115400	417.761	92.201	254.981	2.18	2.177e-13	5.775e-11	Leaf	-
GLYMA_03G230300	330.925	99.001	214.963	1.742	2.795e-13	7.365e-11	Leaf	100792664	LOC100792664	psbP domain-containing protein 1, chloroplastic
GLYMA_09G009000	146.078	542.485	344.282	-1.892	2.872e-13	7.517e-11	Leaf	100809634	LOC100809634	uncharacterized membrane protein At1g16860
GLYMA_05G183100	1966.18	961.301	1463.74	1.032	3.009e-13	7.82e-11	Leaf	100804542	LOC100804542	protein ACTIVITY OF BC1 COMPLEX KINASE 8, chloroplastic
GLYMA_18G285100	821.686	51.18	436.433	4.007	3.098e-13	8e-11	Leaf	-
GLYMA_13G003000	362.565	111.999	237.282	1.696	3.241e-13	8.312e-11	Leaf	-
GLYMA_11G060300	35.743	178.346	107.045	-2.319	3.374e-13	8.597e-11	Leaf	100820512	LOC100820512	extra-large guanine nucleotide-binding protein 1
GLYMA_18G007900	69.467	335.21	202.339	-2.271	3.4e-13	8.604e-11	Leaf	-
GLYMA_13G281600	27.681	160.23	93.955	-2.534	3.789e-13	9.528e-11	Leaf	100818795	LOC100818795	uncharacterized LOC100818795
GLYMA_14G177200	2671.13	1291.63	1981.38	1.048	3.852e-13	9.622e-11	Leaf	100795192	LOC100795192	peroxidase-like protein
GLYMA_01G167700	58.594	397.846	228.22	-2.762	4.115e-13	1.021e-10	Leaf	-
GLYMA_09G225600	889.655	2630.56	1760.11	-1.564	4.171e-13	1.028e-10	Leaf	100801807	LOC100801807	zinc finger CCCH domain-containing protein 53
GLYMA_19G223600	2966.03	1301.68	2133.86	1.188	4.52e-13	1.1e-10	Leaf	100789516	LOC100789516	DEAD-box ATP-dependent RNA helicase 3, chloroplastic
GLYMA_07G209200	40.257	260.464	150.36	-2.691	4.503e-13	1.1e-10	Leaf	-
GLYMA_18G094500	48.682	133.555	91.119	-1.457	4.784e-13	1.157e-10	Leaf	100527694	LOC100527694	uncharacterized LOC100527694
GLYMA_16G038300	1790.11	5269.08	3529.59	-1.558	5.35e-13	1.286e-10	Leaf	547643	LOC547643	methionine synthase
GLYMA_13G228000	122.924	319.476	221.2	-1.377	5.541e-13	1.324e-10	Leaf	100810610	LOC100810610	probable LRR receptor-like serine/threonine-protein kinase At5g45780
GLYMA_12G114300	67.784	8.722	38.253	2.968	5.901e-13	1.401e-10	Leaf	100817883	LOC100817883	transcription factor bHLH162
GLYMA_17G250200	261.713	110.884	186.299	1.24	6.989e-13	1.629e-10	Leaf	100791398	LOC100791398	uncharacterized LOC100791398
GLYMA_02G266900	367.09	991.903	679.497	-1.434	7.277e-13	1.686e-10	Leaf	100811253	LOC100811253	protein disulfide isomerase-like 2-3
GLYMA_01G190700	97.746	32.954	65.35	1.573	7.577e-13	1.735e-10	Leaf	-
GLYMA_08G110600	435.793	931.512	683.653	-1.096	7.558e-13	1.735e-10	Leaf	102665187	LOC102665187	hypothetical protein
GLYMA_02G157800	219.924	683.517	451.721	-1.635	7.688e-13	1.75e-10	Leaf	100775579	LOC100775579	probable mediator of RNA polymerase II transcription subunit 26b
GLYMA_02G009100	4342.43	1068.78	2705.6	2.023	8.886e-13	1.999e-10	Leaf	100785388	LOC100785388	probable protein phosphatase 2C 49
GLYMA_08G012600	862.854	416.487	639.671	1.051	8.885e-13	1.999e-10	Leaf	100809060	LOC100809060	uncharacterized LOC100809060
GLYMA_19G144900	253.25	963.961	608.606	-1.928	9.516e-13	2.128e-10	Leaf	100797610	LOC100797610	protein ABHD18
GLYMA_13G301500	26.966	207.113	117.039	-2.94	9.915e-13	2.205e-10	Leaf	-
GLYMA_17G065300	10180.5	2101.35	6140.94	2.277	9.976e-13	2.206e-10	Leaf	100801634	LOC100801634	probable xyloglucan endotransglucosylase/hydrolase protein 23
GLYMA_12G038900	342.922	1059.76	701.343	-1.628	1.027e-12	2.259e-10	Leaf	100802600	LOC100802600	coatomer subunit alpha-2
GLYMA_04G156900	171.621	413.855	292.738	-1.269	1.092e-12	2.373e-10	Leaf	-
GLYMA_08G210700	73.19	230.893	152.042	-1.656	1.118e-12	2.417e-10	Leaf	-
GLYMA_08G232500	31.289	244.328	137.809	-2.963	1.134e-12	2.437e-10	Leaf	100792950	LOC100792950	uncharacterized LOC100792950
GLYMA_20G099600	808.68	393.6	601.14	1.039	1.163e-12	2.485e-10	Leaf	-
GLYMA_15G217100	74.551	5.141	39.846	3.854	1.213e-12	2.579e-10	Leaf	100306201	LOC100306201	uncharacterized LOC100306201
GLYMA_15G244200	406.972	148.427	277.699	1.456	1.289e-12	2.724e-10	Leaf	100808323	LOC100808323	cytochrome P450 72A68
GLYMA_08G051300	249.757	694.491	472.124	-1.475	1.326e-12	2.788e-10	Leaf	732652	STV2B	sialyltransferase-like
GLYMA_07G117300	219.54	1781.32	1000.43	-3.02	1.337e-12	2.796e-10	Leaf	100499981	LOC100499981	FCS-like zinc-finger domain-containing protein
GLYMA_13G109800	2425.05	751.814	1588.43	1.689	1.418e-12	2.949e-10	Leaf	100796758	LOC100796758	12-oxophytodienoate reductase 3
GLYMA_11G151800	100.603	18.459	59.531	2.448	1.469e-12	3.038e-10	Leaf	-
GLYMA_10G267600	96.641	359.198	227.919	-1.895	1.496e-12	3.077e-10	Leaf	-
GLYMA_03G078300	176.549	25.024	100.787	2.817	1.509e-12	3.087e-10	Leaf	100803792	LOC100803792	sulfoquinovosyl transferase SQD2
GLYMA_20G214100	963.956	2050.56	1507.26	-1.089	1.663e-12	3.384e-10	Leaf	100793400	LOC100793400	PHD finger protein At1g33420
GLYMA_06G143800	142.839	404.017	273.428	-1.501	1.695e-12	3.432e-10	Leaf	100783540	LOC100783540	potassium transporter 2
GLYMA_14G062100	113.301	500.939	307.12	-2.145	1.9e-12	3.807e-10	Leaf	-
GLYMA_06G058200	200.881	495.221	348.051	-1.302	1.91e-12	3.807e-10	Leaf	100815785	LOC100815785	3beta-hydroxysteroid-dehydrogenase/decarboxylase
GLYMA_18G124800	346.433	142.755	244.594	1.28	1.952e-12	3.851e-10	Leaf	100804480	LOC100804480	single-stranded DNA-binding protein WHY1, chloroplastic
GLYMA_04G075800	2336.23	282.349	1309.29	3.049	1.986e-12	3.898e-10	Leaf	100787739	LOC100787739	uncharacterized LOC100787739
GLYMA_04G047200	166.921	377.004	271.962	-1.176	2.07e-12	4.043e-10	Leaf	100794286	LOC100794286	uncharacterized LOC100794286
GLYMA_12G225200	86.16	284.461	185.31	-1.723	2.102e-12	4.084e-10	Leaf	100527689	LOC100527689	VQ motif-containing protein 19
GLYMA_07G044800	91.776	7.873	49.825	3.543	2.281e-12	4.41e-10	Leaf	-
GLYMA_01G185800	567.705	113.888	340.796	2.318	2.321e-12	4.465e-10	Leaf	100791543	HSF-01	heat stress transcription factor 1
GLYMA_08G140900	1125.15	426.889	776.017	1.398	2.544e-12	4.868e-10	Leaf	100782151	LOC100782151	protein ACTIVITY OF BC1 COMPLEX KINASE 8, chloroplastic
GLYMA_20G239100	232.52	493.699	363.109	-1.087	2.615e-12	4.981e-10	Leaf	100796741	LOC100796741	syntaxin-43
GLYMA_05G175700	259.704	874.623	567.163	-1.751	2.84e-12	5.356e-10	Leaf	-
GLYMA_09G196100	224.242	631.694	427.968	-1.495	3.065e-12	5.724e-10	Leaf	100811758	LOC100811758	trafficking protein particle complex subunit 11
GLYMA_13G201900	175.703	409.063	292.383	-1.22	3.195e-12	5.937e-10	Leaf	100795887	LOC100795887	WD repeat-containing protein 13
GLYMA_18G025500	851.134	347.24	599.187	1.293	3.629e-12	6.711e-10	Leaf	100788781	LOC100788781	UTP--glucose-1-phosphate uridylyltransferase 3, chloroplastic
GLYMA_04G015400	1259.22	492.785	876.005	1.354	3.809e-12	7.011e-10	Leaf	100527183	LOC100527183	uncharacterized LOC100527183
GLYMA_02G014300	550.543	75.431	312.987	2.868	3.845e-12	7.043e-10	Leaf	100799674	LOC100799674	uncharacterized LOC100799674
GLYMA_04G077300	3815.02	1123.82	2469.42	1.763	3.885e-12	7.084e-10	Leaf	100793027	LOC100793027	gamma-glutamylcyclotransferase 2-1
GLYMA_19G222600	615.174	166.09	390.632	1.889	4.098e-12	7.436e-10	Leaf	100785805	CYP14	peptidyl-prolyl cis-trans isomerase CYP14
GLYMA_04G032800	2.618	38.651	20.635	-3.883	4.205e-12	7.559e-10	Leaf	-
GLYMA_07G190100	4556.35	858.262	2707.31	2.409	4.189e-12	7.559e-10	Leaf	100810449	LOC100810449	F-box protein At1g61340
GLYMA_10G106900	363.178	174.326	268.752	1.06	4.273e-12	7.646e-10	Leaf	100786814	LOC100786814	S-formylglutathione hydrolase
GLYMA_13G058100	110.582	272.594	191.588	-1.302	4.32e-12	7.694e-10	Leaf	100786907	LOC100786907	probable galacturonosyltransferase 13
GLYMA_03G131900	11741.5	3702.07	7721.8	1.665	4.405e-12	7.81e-10	Leaf	100794414	LOC100794414	protein EARLY RESPONSIVE TO DEHYDRATION 15
GLYMA_04G135000	70.083	181.353	125.718	-1.372	4.576e-12	8.074e-10	Leaf	100796205	LOC100796205	nudix hydrolase 16, mitochondrial
GLYMA_07G140000	1343.38	369.188	856.283	1.863	5.236e-12	9.197e-10	Leaf	-
GLYMA_16G049300	214.903	74.801	144.852	1.523	5.476e-12	9.576e-10	Leaf	100803204	LOC100803204	aspartokinase 1, chloroplastic
GLYMA_16G207800	7668.5	2607.64	5138.07	1.556	6.146e-12	1.07e-09	Leaf	-
GLYMA_05G241700	17.624	127.003	72.314	-2.845	6.207e-12	1.076e-09	Leaf	100808785	LOC100808785	IRK-interacting protein
GLYMA_05G067700	302.611	766.422	534.517	-1.341	6.25e-12	1.078e-09	Leaf	100796579	LOC100796579	novel plant SNARE 11-like
GLYMA_02G165300	89.575	20.416	54.996	2.133	6.371e-12	1.094e-09	Leaf	-
GLYMA_07G002600	137.161	376.867	257.014	-1.459	6.47e-12	1.106e-09	Leaf	100775520	LOC100775520	uncharacterized membrane protein At1g16860
GLYMA_01G025800	242.302	888.768	565.535	-1.875	6.553e-12	1.115e-09	Leaf	-
GLYMA_14G046600	428.533	134.429	281.481	1.673	6.584e-12	1.116e-09	Leaf	100784275	LOC100784275	uncharacterized LOC100784275
GLYMA_12G086200	94.075	5.598	49.836	4.075	7.068e-12	1.193e-09	Leaf	100810401	LOC100810401	dehydration-responsive element-binding protein 1F
GLYMA_03G142800	971.012	448.891	709.952	1.113	7.238e-12	1.216e-09	Leaf	100500055	LOC100500055	rhodanese-like domain-containing protein 9, chloroplastic
GLYMA_04G080200	404.579	831.869	618.224	-1.04	7.323e-12	1.225e-09	Leaf	100801697	LOC100801697	signal peptide peptidase
GLYMA_07G212400	2190.14	133.931	1162.04	4.032	7.38e-12	1.229e-09	Leaf	-
GLYMA_06G058400	95.148	3.251	49.2	4.875	7.515e-12	1.246e-09	Leaf	100817386	LOC100817386	ethylene-responsive transcription factor TINY
GLYMA_10G104100	222.581	75.64	149.111	1.555	7.951e-12	1.296e-09	Leaf	-
GLYMA_19G178700	173.591	487.017	330.304	-1.489	7.884e-12	1.296e-09	Leaf	100785074	LOC100785074	flocculation protein FLO11
GLYMA_08G152500	1383.34	9556.23	5469.79	-2.788	7.949e-12	1.296e-09	Leaf	100812802	LOC100812802	transcription factor bHLH130
GLYMA_03G161300	88.085	23.006	55.545	1.941	8.013e-12	1.301e-09	Leaf	100815900	LOC100815900	poly [ADP-ribose] polymerase 1
GLYMA_15G073700	139.807	959.777	549.792	-2.78	8.32e-12	1.345e-09	Leaf	100816864	LOC100816864	E3 ubiquitin-protein ligase RMA1H1
GLYMA_15G268200	579.077	45.289	312.183	3.678	8.46e-12	1.356e-09	Leaf	100776077	LOC100776077	uncharacterized LOC100776077
GLYMA_18G001400	129.881	361.507	245.694	-1.477	8.444e-12	1.356e-09	Leaf	100784000	LOC100784000	protein transport protein SEC23
GLYMA_15G207700	88.92	221.841	155.38	-1.318	8.608e-12	1.374e-09	Leaf	100780162	LOC100780162	plant cysteine oxidase 3
GLYMA_14G067700	108.864	21.129	64.997	2.368	8.74e-12	1.389e-09	Leaf	-
GLYMA_09G103500	299.049	96.026	197.537	1.64	8.994e-12	1.424e-09	Leaf	-
GLYMA_11G194600	3508.84	775.239	2142.04	2.178	9.161e-12	1.444e-09	Leaf	-
GLYMA_20G156800	1097.16	285.799	691.482	1.942	9.804e-12	1.533e-09	Leaf	-
GLYMA_01G235600	2865.27	766.149	1815.71	1.903	1.032e-11	1.608e-09	Leaf	100803381	LOC100803381	12-oxophytodienoate reductase 2
GLYMA_06G202200	1141.57	112.812	627.192	3.34	1.044e-11	1.619e-09	Leaf	100797673	LOC100797673	chaperone protein ClpB1
GLYMA_06G088600	299.008	1362.64	830.825	-2.188	1.087e-11	1.674e-09	Leaf	100803139	LOC100803139	ATP-dependent 6-phosphofructokinase 6
GLYMA_07G185900	137.214	378.316	257.765	-1.464	1.088e-11	1.674e-09	Leaf	100802467	LOC100802467	protein trichome birefringence-like 13
GLYMA_04G178500	3858.7	314.864	2086.78	3.616	1.119e-11	1.709e-09	Leaf	-
GLYMA_04G021200	973.479	2701.14	1837.31	-1.472	1.133e-11	1.722e-09	Leaf	100776003	LOC100776003	E3 ubiquitin-protein ligase ATL23
GLYMA_18G116200	803.504	139.771	471.637	2.524	1.174e-11	1.778e-09	Leaf	-
GLYMA_01G010500	1455.7	190.106	822.904	2.938	1.205e-11	1.81e-09	Leaf	100305458	LOC100305458	NBS-LRR type disease resistance protein
GLYMA_12G139700	373.125	112.005	242.565	1.738	1.215e-11	1.819e-09	Leaf	-
GLYMA_12G169800	328.541	665.458	496.999	-1.018	1.254e-11	1.855e-09	Leaf	100809324	LOC100809324	serine/threonine-protein kinase SRK2A
GLYMA_14G209200	63.499	165.733	114.616	-1.382	1.252e-11	1.855e-09	Leaf	102667709	LOC102667709	transcription initiation factor TFIID subunit 8
GLYMA_20G120300	331.223	127.237	229.23	1.381	1.247e-11	1.855e-09	Leaf	100782799	LOC100782799	alpha,alpha-trehalose-phosphate synthase [UDP-forming] 5
GLYMA_08G147900	56.784	241.181	148.983	-2.086	1.289e-11	1.9e-09	Leaf	100801231	LOC100801231	probable pectinesterase/pectinesterase inhibitor 51
GLYMA_06G277600	5459.4	2463.32	3961.36	1.148	1.303e-11	1.913e-09	Leaf	100807942	LOC100807942	protein CONSERVED ONLY IN THE GREEN LINEAGE 160, chloroplastic
GLYMA_15G111400	1661.95	573.383	1117.67	1.536	1.327e-11	1.941e-09	Leaf	-
GLYMA_18G081100	2062.02	413.916	1237.97	2.317	1.332e-11	1.941e-09	Leaf	100785400	LOC100785400	scarecrow-like protein 21
GLYMA_08G273600	45.384	370.626	208.005	-3.028	1.451e-11	2.107e-09	Leaf	100789784	LOC100789784	uncharacterized protein At5g65660
GLYMA_U028700	208.819	632.149	420.484	-1.597	1.494e-11	2.153e-09	Leaf	100807080	GRF22	growth-regulating factor
GLYMA_16G050500	2005.26	4256.22	3130.74	-1.086	1.506e-11	2.161e-09	Leaf	-
GLYMA_15G163600	270.988	771.784	521.386	-1.511	1.547e-11	2.204e-09	Leaf	100807970	LOC100807970	putative glucose-6-phosphate 1-epimerase
GLYMA_09G203000	19.475	198.609	109.042	-3.349	1.554e-11	2.206e-09	Leaf	100784145	LOC100784145	transcription factor bHLH93-like
GLYMA_12G206700	3535.87	411.121	1973.49	3.105	1.644e-11	2.317e-09	Leaf	100791118	LOC100791118	signaling peptide TAXIMIN 2
GLYMA_16G219000	456.906	917.676	687.291	-1.007	1.64e-11	2.317e-09	Leaf	100785709	LOC100785709	transmembrane 9 superfamily member 3
GLYMA_01G157400	149.058	1179.96	664.51	-2.984	1.668e-11	2.343e-09	Leaf	100789620	LOC100789620	RING-H2 finger protein ATL8
GLYMA_10G000900	1210.6	386.193	798.397	1.649	1.721e-11	2.407e-09	Leaf	-
GLYMA_10G147700	243.643	1117.48	680.561	-2.197	1.747e-11	2.435e-09	Leaf	100305594	LOC100305594	USP domain-containing protein
GLYMA_20G022400	38.303	338.974	188.639	-3.144	1.763e-11	2.442e-09	Leaf	100791833	LOC100791833	BOI-related E3 ubiquitin-protein ligase 1
GLYMA_05G190100	34.394	262.919	148.657	-2.934	1.765e-11	2.442e-09	Leaf	-
GLYMA_07G110900	46.544	134.933	90.738	-1.534	1.927e-11	2.657e-09	Leaf	100810799	LOC100810799	obtusifoliol 14-alpha demethylase
GLYMA_12G002400	792.953	92.505	442.729	3.101	1.978e-11	2.717e-09	Leaf	100305418	LOC100305418	cytokinin-regulated kinase
GLYMA_14G024000	114.822	311.461	213.142	-1.441	2.01e-11	2.752e-09	Leaf	100795388	LOC100795388	uncharacterized LOC100795388
GLYMA_06G129400	2202.97	867.369	1535.17	1.345	2.053e-11	2.801e-09	Leaf	-
GLYMA_02G081400	490.367	158.287	324.327	1.632	2.104e-11	2.86e-09	Leaf	100806977	LOC100806977	protein ROH1
GLYMA_10G224500	4928.66	779.438	2854.05	2.661	2.162e-11	2.918e-09	Leaf	100780049	LOC100780049	protein ROH1
GLYMA_17G075600	340.186	698.519	519.353	-1.038	2.159e-11	2.918e-09	Leaf	100790683	LOC100790683	uncharacterized LOC100790683
GLYMA_07G076600	721.951	83.259	402.605	3.117	2.19e-11	2.946e-09	Leaf	100810797	LOC100810797	BON1-associated protein 2
GLYMA_17G135700	113.132	280.027	196.579	-1.308	2.272e-11	3.046e-09	Leaf	-
GLYMA_07G044900	172.273	12.865	92.569	3.746	2.347e-11	3.135e-09	Leaf	-
GLYMA_15G078500	40.545	3.795	22.17	3.424	2.455e-11	3.268e-09	Leaf	-
GLYMA_01G006000	26.374	617.828	322.101	-4.553	2.471e-11	3.278e-09	Leaf	100306340	LOC100306340	uncharacterized LOC100306340
GLYMA_13G370500	194.093	494.425	344.259	-1.35	2.491e-11	3.293e-09	Leaf	100799776	LOC100799776	galactoside 2-alpha-L-fucosyltransferase
GLYMA_18G265100	26766.3	10027.1	18396.7	1.417	2.503e-11	3.297e-09	Leaf	100803962	LOC100803962	UDP-glucose 6-dehydrogenase 1
GLYMA_20G190500	189.032	469.123	329.077	-1.312	2.517e-11	3.305e-09	Leaf	100790929	LOC100790929	uncharacterized LOC100790929
GLYMA_14G066600	185.843	435.368	310.606	-1.228	2.609e-11	3.402e-09	Leaf	100784083	LOC100784083	ARF guanine-nucleotide exchange factor GNOM
GLYMA_05G132200	135.895	54.874	95.384	1.309	2.604e-11	3.402e-09	Leaf	100796038	LOC100796038	SAL1 phosphatase
GLYMA_11G045600	143.118	8.986	76.052	3.994	2.7e-11	3.509e-09	Leaf	100793912	LOC100793912	1-aminocyclopropane-1-carboxylate synthase 3
GLYMA_16G005200	60.752	283.488	172.12	-2.223	2.786e-11	3.596e-09	Leaf	100789089	LOC100789089	solute carrier family 25 member 44
GLYMA_18G235700	100.855	225.044	162.949	-1.157	2.829e-11	3.64e-09	Leaf	-
GLYMA_09G131500	21407.1	5864.21	13635.6	1.868	2.858e-11	3.665e-09	Leaf	100811234	HSP90A1	heat shock protein 90-A1
GLYMA_13G291200	12.662	58.246	35.454	-2.207	2.988e-11	3.819e-09	Leaf	100792373	LOC100792373	inactive TPR repeat-containing thioredoxin TTL3
GLYMA_06G033300	40.494	183.776	112.135	-2.18	3.087e-11	3.932e-09	Leaf	100818095	LOC100818095	zinc finger protein GAI-ASSOCIATED FACTOR 1
GLYMA_13G372600	199.271	424.268	311.769	-1.09	3.303e-11	4.168e-09	Leaf	100808123	LOC100808123	E3 ubiquitin-protein ligase MARCH1-like
GLYMA_08G082600	230.636	105.323	167.98	1.132	3.334e-11	4.191e-09	Leaf	100804775	LOC100804775	probable starch synthase 4, chloroplastic/amyloplastic
GLYMA_05G000700	173.722	585.907	379.814	-1.753	3.452e-11	4.326e-09	Leaf	547791	LOC547791	pyruvate kinase
GLYMA_11G242200	319.818	4162.16	2240.99	-3.702	3.674e-11	4.589e-09	Leaf	100781155	LOC100781155	homeobox-leucine zipper protein ATHB-6
GLYMA_13G169000	491.747	185.499	338.623	1.406	3.724e-11	4.636e-09	Leaf	-
GLYMA_15G211900	108.907	35	71.953	1.638	3.736e-11	4.636e-09	Leaf	-
GLYMA_13G147500	644.548	268.507	456.528	1.263	3.776e-11	4.671e-09	Leaf	100803324	LOC100803324	carotene epsilon-monooxygenase, chloroplastic
GLYMA_12G099800	498.412	1094.86	796.633	-1.135	3.799e-11	4.684e-09	Leaf	100781179	LOC100781179	O-fucosyltransferase 1
GLYMA_17G067800	768.063	2595.49	1681.78	-1.757	4.267e-11	5.228e-09	Leaf	100810498	LOC100810498	probable alpha,alpha-trehalose-phosphate synthase [UDP-forming] 11
GLYMA_19G111300	21.867	127.122	74.494	-2.538	4.452e-11	5.437e-09	Leaf	-
GLYMA_08G139800	113.431	2196.91	1155.17	-4.276	4.529e-11	5.514e-09	Leaf	-
GLYMA_06G223500	2874.74	1345.16	2109.95	1.096	4.69e-11	5.692e-09	Leaf	100792534	LOC100792534	protein TSS
GLYMA_18G226200	1513.61	328.592	921.098	2.204	4.741e-11	5.735e-09	Leaf	-
GLYMA_20G153900	120.479	469.354	294.916	-1.962	5.023e-11	6.051e-09	Leaf	-
GLYMA_18G231300	377.512	141.079	259.295	1.421	5.129e-11	6.147e-09	Leaf	100802542	LOC100802542	AT-hook motif nuclear-localized protein 9
GLYMA_11G087600	47.99	249.385	148.688	-2.377	5.421e-11	6.477e-09	Leaf	100787383	LOC100787383	RING-H2 finger protein ATL8
GLYMA_12G018100	15.015	91.075	53.045	-2.594	5.481e-11	6.528e-09	Leaf	100800989	LOC100800989	scarecrow-like protein 4
GLYMA_18G053900	65.622	154.14	109.881	-1.233	5.642e-11	6.699e-09	Leaf	100305989	LOC100305989	uncharacterized LOC100305989
GLYMA_16G042000	9878.43	2434.36	6156.4	2.021	5.892e-11	6.974e-09	Leaf	100809416	LOC100809416	NADPH-dependent aldehyde reductase-like protein, chloroplastic
GLYMA_01G011400	54.666	140.17	97.418	-1.357	5.947e-11	6.996e-09	Leaf	100798066	LOC100798066	vacuolar protein sorting-associated protein 25
GLYMA_14G179200	9837.64	1814.32	5825.98	2.439	5.928e-11	6.996e-09	Leaf	-
GLYMA_04G058900	213.381	655.722	434.551	-1.619	6.099e-11	7.11e-09	Leaf	100794431	LOC100794431	zinc finger protein CONSTANS-LIKE 4
GLYMA_13G293600	94.643	229.788	162.215	-1.279	6.273e-11	7.269e-09	Leaf	-
GLYMA_04G222200	22.743	91.607	57.175	-2.008	6.661e-11	7.696e-09	Leaf	-
GLYMA_15G078600	741.759	150.676	446.217	2.3	6.72e-11	7.74e-09	Leaf	100809924	LOC100809924	glutaredoxin-C9
GLYMA_04G026600	409.504	103.155	256.33	1.99	7.017e-11	8.059e-09	Leaf	-
GLYMA_10G075900	141.606	38.762	90.184	1.868	7.602e-11	8.652e-09	Leaf	100793363	LOC100793363	uncharacterized LOC100793363
GLYMA_06G056400	228.074	57.349	142.711	1.992	7.595e-11	8.652e-09	Leaf	100795363	LOC100795363	LRR receptor-like serine/threonine-protein kinase ERECTA
GLYMA_01G089300	1544.97	751.461	1148.22	1.04	7.669e-11	8.703e-09	Leaf	100802696	LOC100802696	protein CHUP1, chloroplastic
GLYMA_10G023800	229.996	579.244	404.62	-1.332	7.766e-11	8.787e-09	Leaf	100796508	LOC100796508	BSD domain-containing protein 1
GLYMA_06G138100	10341.1	2389.91	6365.48	2.113	7.814e-11	8.815e-09	Leaf	100808469	LOC100808469	NAC domain-containing protein 91
GLYMA_20G047600	65.399	198.304	131.852	-1.602	8.001e-11	9e-09	Leaf	100818609	LOC100818609	transcription factor GAMYB
GLYMA_19G097100	70.028	165.947	117.988	-1.247	8.687e-11	9.743e-09	Leaf	-
GLYMA_20G194400	27.146	110.142	68.644	-2.019	8.808e-11	9.85e-09	Leaf	100802056	LOC100802056	receptor-like protein kinase
GLYMA_09G189700	850.232	236.73	543.481	1.845	8.874e-11	9.896e-09	Leaf	-
GLYMA_13G002000	370.412	1110.74	740.575	-1.584	9.158e-11	1.015e-08	Leaf	100783186	LOC100783186	mavicyanin
GLYMA_13G072500	278.739	108.996	193.867	1.353	9.203e-11	1.017e-08	Leaf	-
GLYMA_13G081400	63.408	224.237	143.823	-1.822	9.743e-11	1.068e-08	Leaf	100799948	LOC100799948	transmembrane emp24 domain-containing protein p24delta4
GLYMA_13G329100	570.944	1142.32	856.632	-1.001	9.898e-11	1.082e-08	Leaf	100776037	LOC100776037	V-type proton ATPase subunit a1
GLYMA_09G102900	68.276	249.825	159.05	-1.871	1.065e-10	1.157e-08	Leaf	100813725	LOC100813725	zinc finger CCCH domain-containing protein 30
GLYMA_18G146600	576.587	209.323	392.955	1.463	1.097e-10	1.182e-08	Leaf	-
GLYMA_12G092200	44.709	135.764	90.236	-1.603	1.109e-10	1.192e-08	Leaf	100780458	LOC100780458	uncharacterized protein At5g41620
GLYMA_17G095600	32.267	92.019	62.143	-1.513	1.126e-10	1.207e-08	Leaf	-
GLYMA_08G254000	178.971	79.478	129.225	1.17	1.135e-10	1.213e-08	Leaf	100794695	LOC100794695	pentatricopeptide repeat-containing protein At2g31400, chloroplastic
GLYMA_19G206800	248.71	609.994	429.352	-1.294	1.144e-10	1.219e-08	Leaf	-
GLYMA_08G037900	1755.26	762.637	1258.95	1.203	1.179e-10	1.253e-08	Leaf	100500277	LOC100500277	dynein light chain 1-like
GLYMA_11G108500	383.412	1494.95	939.183	-1.963	1.234e-10	1.308e-08	Leaf	100808226	LOC100808226	WEB family protein At3g02930, chloroplastic
GLYMA_10G090600	431.053	166.622	298.838	1.372	1.252e-10	1.319e-08	Leaf	100804651	LOC100804651	primary amine oxidase
GLYMA_08G032200	35.464	146.434	90.949	-2.047	1.276e-10	1.341e-08	Leaf	100811541	LOC100811541	uncharacterized LOC100811541
GLYMA_07G215500	3378.29	816.09	2097.19	2.05	1.303e-10	1.363e-08	Leaf	100811700	LOC100811700	abscisate beta-glucosyltransferase
GLYMA_12G074900	336.095	799.587	567.841	-1.25	1.312e-10	1.366e-08	Leaf	100808971	LOC100808971	ankyrin repeat-containing protein At5g02620
GLYMA_03G105400	303.215	1957.55	1130.38	-2.69	1.314e-10	1.366e-08	Leaf	-
GLYMA_08G317200	53.294	159.186	106.24	-1.58	1.329e-10	1.378e-08	Leaf	100788195	LOC100788195	uncharacterized LOC100788195
GLYMA_07G159900	241.679	508.317	374.998	-1.073	1.407e-10	1.455e-08	Leaf	100799606	LOC100799606	splicing factor U2af small subunit B
GLYMA_19G198800	130.019	13.05	71.534	3.324	1.46e-10	1.502e-08	Leaf	100807701	LOC100807701	NDR1/HIN1-like protein 10
GLYMA_14G217200	2846.78	616.889	1731.83	2.206	1.467e-10	1.505e-08	Leaf	-
GLYMA_15G074000	52.038	12.452	32.245	2.069	1.482e-10	1.516e-08	Leaf	100812250	LOC100812250	callose synthase 11
GLYMA_18G058600	8.286	49.144	28.715	-2.572	1.528e-10	1.559e-08	Leaf	-
GLYMA_07G263400	585.34	1556.19	1070.76	-1.411	1.532e-10	1.56e-08	Leaf	100798386	LOC100798386	O-fucosyltransferase 15
GLYMA_08G325500	509.954	1128.31	819.129	-1.146	1.537e-10	1.56e-08	Leaf	100805131	LOC100805131	heterogeneous nuclear ribonucleoprotein 1
GLYMA_14G043300	305.968	23.309	164.639	3.717	1.573e-10	1.587e-08	Leaf	-
GLYMA_05G213300	1345.17	4047.96	2696.56	-1.589	1.575e-10	1.587e-08	Leaf	100776565	LOC100776565	uncharacterized LOC100776565
GLYMA_16G046000	1443.45	684.55	1064	1.076	1.601e-10	1.608e-08	Leaf	100791900	LOC100791900	ATP-dependent DNA helicase At3g02060, chloroplastic
GLYMA_05G195000	12462.7	1783.97	7123.32	2.804	1.612e-10	1.612e-08	Leaf	100170751	LOC100170751	NAC domain-containing protein 2
GLYMA_06G129500	127.932	349.667	238.8	-1.451	1.613e-10	1.612e-08	Leaf	100780306	LOC100780306	phytolongin Phyl2.2
GLYMA_02G117000	80.9	28.233	54.567	1.518	1.682e-10	1.676e-08	Leaf	100803398	LOC100803398	probable inactive purple acid phosphatase 1-like
GLYMA_14G042700	639.413	44.712	342.062	3.84	1.698e-10	1.688e-08	Leaf	-
GLYMA_17G113900	234.769	1477.74	856.254	-2.654	1.747e-10	1.732e-08	Leaf	100812291	LOC100812291	EIN3-binding F-box protein 1
GLYMA_15G256500	218.775	1519.74	869.256	-2.796	1.836e-10	1.816e-08	Leaf	100787292	LOC100787292	probable BOI-related E3 ubiquitin-protein ligase 3
GLYMA_14G221800	18.465	125.859	72.162	-2.769	1.862e-10	1.837e-08	Leaf	100817919	LOC100817919	E3 ubiquitin-protein ligase ATL23
GLYMA_16G096600	2605.75	1037.35	1821.55	1.329	1.906e-10	1.876e-08	Leaf	100804783	LOC100804783	phototropin-2
GLYMA_03G212300	156.857	455.556	306.207	-1.537	1.985e-10	1.948e-08	Leaf	100782228	LOC100782228	dephospho-CoA kinase
GLYMA_14G109000	120.995	259.831	190.413	-1.103	2.063e-10	2.014e-08	Leaf	100806347	LOC100806347	ubiquitin C-terminal hydrolase 22
GLYMA_08G160900	645.865	278.367	462.116	1.215	2.087e-10	2.033e-08	Leaf	-
GLYMA_14G054400	1942.92	480.152	1211.53	2.017	2.144e-10	2.078e-08	Leaf	100776416	LOC100776416	UDP-glycosyltransferase 89B2
GLYMA_07G001500	681.618	1663.18	1172.4	-1.287	2.243e-10	2.168e-08	Leaf	100787805	LOC100787805	pyrophosphate-energized membrane proton pump 2
GLYMA_01G179900	564.858	218.387	391.623	1.372	2.274e-10	2.176e-08	Leaf	100786231	LOC100786231	BEL1-like homeodomain protein 4
GLYMA_12G224300	8.458	143.959	76.208	-4.088	2.262e-10	2.176e-08	Leaf	100791650	LOC100791650	uncharacterized LOC100791650
GLYMA_04G034400	88.485	8.604	48.545	3.37	2.27e-10	2.176e-08	Leaf	-
GLYMA_06G123000	168.086	362.496	265.291	-1.109	2.273e-10	2.176e-08	Leaf	100802965	LOC100802965	vacuolar protein sorting-associated protein 45 homolog
GLYMA_17G197700	204.577	1598.05	901.313	-2.965	2.367e-10	2.259e-08	Leaf	100792274	LOC100792274	DNA ligase 1
GLYMA_07G199800	722.669	83.175	402.922	3.119	2.435e-10	2.319e-08	Leaf	100816676	LOC100816676	MACPF domain-containing protein NSL1
GLYMA_08G170400	86.575	452.133	269.354	-2.384	2.47e-10	2.341e-08	Leaf	100809593	LOC100809593	probable BOI-related E3 ubiquitin-protein ligase 3
GLYMA_02G208200	7452.56	1229.81	4341.18	2.599	2.491e-10	2.355e-08	Leaf	100799846	LOC100799846	protein PHOSPHATE-INDUCED 1
GLYMA_18G216300	198.215	506.086	352.151	-1.352	2.52e-10	2.376e-08	Leaf	100797203	LOC100797203	flocculation protein FLO11
GLYMA_07G258100	524.437	3996.63	2260.53	-2.93	2.572e-10	2.419e-08	Leaf	-
GLYMA_10G247200	30.627	259.697	145.162	-3.081	2.584e-10	2.424e-08	Leaf	-
GLYMA_10G064900	89.026	485.265	287.145	-2.447	2.775e-10	2.585e-08	Leaf	-
GLYMA_14G073700	86.954	243.608	165.281	-1.486	2.775e-10	2.585e-08	Leaf	100801933	LOC100801933	pentatricopeptide repeat-containing protein At2g18940, chloroplastic
GLYMA_01G209600	674.699	88.179	381.439	2.936	2.867e-10	2.662e-08	Leaf	-
GLYMA_08G273400	54.178	284.008	169.093	-2.389	2.872e-10	2.662e-08	Leaf	-
GLYMA_13G075100	53.146	7.658	30.402	2.806	2.987e-10	2.756e-08	Leaf	-
GLYMA_04G156200	2738.02	1333.16	2035.59	1.038	3.009e-10	2.769e-08	Leaf	100806823	LOC100806823	protein TSS
GLYMA_15G051500	519.811	1770.88	1145.34	-1.768	3.119e-10	2.864e-08	Leaf	-
GLYMA_05G089400	73.423	25.269	49.346	1.535	3.176e-10	2.909e-08	Leaf	-
GLYMA_10G266900	11244.4	2424.98	6834.7	2.213	3.21e-10	2.933e-08	Leaf	100795990	LOC100795990	sarcoplasmic reticulum histidine-rich calcium-binding protein
GLYMA_01G038200	101.175	222.756	161.965	-1.138	3.257e-10	2.969e-08	Leaf	-
GLYMA_08G024100	274.541	80.06	177.301	1.779	3.293e-10	2.995e-08	Leaf	-
GLYMA_02G228200	2642.96	377.56	1510.26	2.808	3.389e-10	3.068e-08	Leaf	100797934	LOC100797934	probable protein phosphatase 2C 25
GLYMA_08G106900	1017.49	147.53	582.508	2.787	3.389e-10	3.068e-08	Leaf	-
GLYMA_02G146200	81.295	234.924	158.11	-1.532	3.615e-10	3.263e-08	Leaf	100791409	LOC100791409	uncharacterized LOC100791409
GLYMA_02G152800	534.913	1284.77	909.842	-1.264	3.622e-10	3.263e-08	Leaf	-
GLYMA_11G116700	150.548	493.691	322.119	-1.713	3.698e-10	3.324e-08	Leaf	100795495	LOC100795495	F-box protein At2g16365
GLYMA_05G015500	27.569	1.45	14.509	4.262	3.755e-10	3.367e-08	Leaf	100795885	LOC100795885	probable calcium-binding protein CML15
GLYMA_11G113000	316.382	827.407	571.895	-1.387	3.869e-10	3.461e-08	Leaf	100781504	LOC100781504	coatomer subunit alpha-2
GLYMA_13G309400	52.369	10.019	31.194	2.387	3.925e-10	3.503e-08	Leaf	-
GLYMA_05G033400	3.267	37.808	20.537	-3.535	3.948e-10	3.515e-08	Leaf	100806151	LOC100806151	E2F transcription factor-like E2FE
GLYMA_14G179800	891.849	146.627	519.238	2.605	4.054e-10	3.602e-08	Leaf	100802817	LOC100802817	uncharacterized LOC100802817
GLYMA_05G241000	48.52	116.439	82.48	-1.266	4.106e-10	3.639e-08	Leaf	100809868	LOC100809868	protein RGF1 INDUCIBLE TRANSCRIPTION FACTOR 1
GLYMA_18G052600	292.016	42.572	167.294	2.78	4.129e-10	3.652e-08	Leaf	100797957	LOC100797957	non-specific lipid-transfer protein 1
GLYMA_04G152700	67.041	185.07	126.056	-1.465	4.285e-10	3.781e-08	Leaf	-
GLYMA_18G289100	7467.53	1988.43	4727.98	1.909	4.323e-10	3.806e-08	Leaf	100787543	LOC100787543	heat shock cognate 70 kDa protein 2
GLYMA_14G002500	694.399	305.013	499.706	1.187	4.506e-10	3.949e-08	Leaf	100810103	LOC100810103	UDP-glycosyltransferase 82A1
GLYMA_07G258500	1199.8	574.388	887.092	1.063	4.524e-10	3.956e-08	Leaf	100810451	LOC100810451	glucose-1-phosphate adenylyltransferase large subunit 1, chloroplastic-like
GLYMA_18G082200	773.865	115.23	444.547	2.748	4.63e-10	4.034e-08	Leaf	-
GLYMA_03G089000	197.245	73.314	135.279	1.431	4.634e-10	4.034e-08	Leaf	100797051	LOC100797051	uncharacterized LOC100797051
GLYMA_19G196400	161.348	5.166	83.257	4.974	4.661e-10	4.042e-08	Leaf	100780612	LOC100780612	probable F-box protein At2g36090
GLYMA_03G220500	93.809	272.007	182.908	-1.538	4.665e-10	4.042e-08	Leaf	100793528	LOC100793528	proline-rich receptor-like protein kinase PERK3
GLYMA_17G211700	259.299	95.448	177.374	1.445	4.923e-10	4.248e-08	Leaf	-
GLYMA_09G061900	2046.57	382.295	1214.43	2.421	5.057e-10	4.343e-08	Leaf	-
GLYMA_17G149400	233.156	1090.48	661.818	-2.225	5.09e-10	4.361e-08	Leaf	100785377	LOC100785377	MORN repeat-containing protein 1
GLYMA_19G174200	982.114	54.286	518.2	4.179	5.103e-10	4.362e-08	Leaf	-
GLYMA_07G083700	43.452	7.909	25.681	2.462	5.124e-10	4.37e-08	Leaf	-
GLYMA_01G128200	132.78	383.756	258.268	-1.531	5.197e-10	4.418e-08	Leaf	100812083	LOC100812083	F-box/LRR-repeat protein 3
GLYMA_14G000100	17.235	52.616	34.925	-1.614	5.214e-10	4.418e-08	Leaf	-
GLYMA_11G080700	752.619	1935.21	1343.91	-1.363	5.294e-10	4.476e-08	Leaf	100527885	LOC100527885	probable prolyl 4-hydroxylase 10
GLYMA_13G231500	188.806	46.464	117.635	2.026	5.376e-10	4.536e-08	Leaf	100819510	LOC100819510	GDSL esterase/lipase At1g28600
GLYMA_17G150100	123.241	423.398	273.319	-1.782	5.45e-10	4.588e-08	Leaf	547683	BMY2	beta-amylase
GLYMA_13G336300	392.585	152.319	272.452	1.365	5.499e-10	4.609e-08	Leaf	100788856	LOC100788856	protein kinase APK1A, chloroplastic-like
GLYMA_09G111800	81.701	10.703	46.202	2.937	5.762e-10	4.809e-08	Leaf	-
GLYMA_07G079100	62.481	160.691	111.586	-1.361	6.158e-10	5.116e-08	Leaf	-
GLYMA_08G177200	11491.4	1811.64	6651.5	2.665	6.594e-10	5.455e-08	Leaf	100781793	LOC100781793	lysine-rich arabinogalactan protein 19
GLYMA_09G227400	120.629	35.641	78.135	1.76	6.627e-10	5.471e-08	Leaf	100810696	LOC100810696	aminoacyl tRNA synthase complex-interacting multifunctional protein 1
GLYMA_17G028100	145.457	68.765	107.111	1.082	6.785e-10	5.589e-08	Leaf	100782718	LOC100782718	probable acylpyruvase FAHD1, mitochondrial
GLYMA_08G334800	51.954	125.249	88.601	-1.269	6.817e-10	5.604e-08	Leaf	100788729	LOC100788729	mitochondrial uncoupling protein 2
GLYMA_11G028200	278.642	95.104	186.873	1.553	6.875e-10	5.64e-08	Leaf	100783490	LOC100783490	probable aminotransferase ACS12
GLYMA_11G144600	931.124	127.947	529.536	2.864	6.914e-10	5.659e-08	Leaf	100808078	LOC100808078	exocyst complex component EXO70H1
GLYMA_15G019700	309.563	145.282	227.422	1.09	6.948e-10	5.675e-08	Leaf	100797326	LOC100797326	clavaminate synthase-like protein At3g21360-like
GLYMA_04G051200	10.446	50.505	30.476	-2.276	7.145e-10	5.824e-08	Leaf	100795673	LOC100795673	glycine dehydrogenase (decarboxylating), mitochondrial
GLYMA_19G063100	257.554	80.896	169.225	1.67	7.352e-10	5.979e-08	Leaf	100776887	LOC100776887	chaperone protein dnaJ C76, chloroplastic
GLYMA_12G076400	23.549	108.639	66.094	-2.202	7.444e-10	6.041e-08	Leaf	-
GLYMA_02G012100	176.888	77.657	127.273	1.189	7.522e-10	6.092e-08	Leaf	100795451	LOC100795451	histone-lysine N-methyltransferase EZA1
GLYMA_15G160400	77.481	25.543	51.512	1.603	7.755e-10	6.268e-08	Leaf	100814409	LOC100814409	uncharacterized LOC100814409
GLYMA_04G251700	44.91	198.498	121.704	-2.142	7.922e-10	6.389e-08	Leaf	100814152	LOC100814152	phosphatidylinositol 4-phosphate 5-kinase 4
GLYMA_01G239900	45.109	127.288	86.199	-1.499	8.06e-10	6.474e-08	Leaf	100814074	LOC100814074	uncharacterized LOC100814074
GLYMA_07G200700	268.446	34.09	151.268	2.98	8.094e-10	6.487e-08	Leaf	100791705	LOC100791705	17.5 kDa class I heat shock protein
GLYMA_11G127300	43.566	118.605	81.086	-1.445	8.479e-10	6.781e-08	Leaf	-
GLYMA_13G291700	94.903	210.168	152.535	-1.147	8.5e-10	6.784e-08	Leaf	100813837	LOC100813837	protein trichome birefringence-like 39
GLYMA_01G024300	447.772	121.566	284.669	1.883	8.722e-10	6.932e-08	Leaf	-
GLYMA_11G225700	20.381	114.543	67.462	-2.49	8.753e-10	6.942e-08	Leaf	100783667	LOC100783667	uncharacterized LOC100783667
GLYMA_15G001100	170.595	359.931	265.263	-1.077	8.906e-10	7.05e-08	Leaf	100789593	LOC100789593	E3 ubiquitin-protein ligase MARCH1-like
GLYMA_10G016500	220.777	689.957	455.367	-1.644	8.934e-10	7.055e-08	Leaf	100780763	LOC100780763	ethylene-responsive transcription factor RAP2-2-like
GLYMA_04G219600	312.347	721.201	516.774	-1.207	9.069e-10	7.135e-08	Leaf	-
GLYMA_17G222300	40.26	4.182	22.221	3.276	9.371e-10	7.357e-08	Leaf	100127380	WRKY30	WRKY transcription factor 30
GLYMA_02G302600	2.392	24.89	13.641	-3.374	9.85e-10	7.702e-08	Leaf	100775762	LOC100775762	LRR receptor-like serine/threonine-protein kinase RGI3
GLYMA_06G073600	598.984	273.113	436.049	1.133	9.919e-10	7.74e-08	Leaf	100809891	LOC100809891	psbP domain-containing protein 5, chloroplastic
GLYMA_05G169300	94.61	296.883	195.746	-1.649	9.969e-10	7.763e-08	Leaf	100816810	LOC100816810	probable 3-hydroxyisobutyrate dehydrogenase-like 3, mitochondrial
GLYMA_08G360200	127.159	639.196	383.177	-2.33	1.011e-09	7.855e-08	Leaf	-
GLYMA_12G228600	811.276	393.046	602.161	1.046	1.029e-09	7.983e-08	Leaf	100803116	LOC100803116	protein DJ-1 homolog B
GLYMA_03G122100	290.634	87.238	188.936	1.735	1.036e-09	8.003e-08	Leaf	100785412	LOC100785412	peptidyl-prolyl cis-trans isomerase FKBP65
GLYMA_05G199100	773.55	1568.4	1170.97	-1.02	1.042e-09	8.033e-08	Leaf	100809534	LOC100809534	ribonuclease TUDOR 1
GLYMA_05G011100	144.951	431.443	288.197	-1.573	1.057e-09	8.132e-08	Leaf	100817884	LOC100817884	3-ketoacyl-CoA synthase 11
GLYMA_06G205900	39.093	96.981	68.037	-1.31	1.065e-09	8.177e-08	Leaf	100817381	LOC100817381	hexosyltransferase GAUT11
GLYMA_20G005200	176.916	78.982	127.949	1.166	1.07e-09	8.202e-08	Leaf	100796928	LOC100796928	uncharacterized LOC100796928
GLYMA_11G026300	510.689	148.027	329.358	1.788	1.077e-09	8.236e-08	Leaf	100795127	LOC100795127	protein DETOXIFICATION 49
GLYMA_12G073000	4897.58	599.658	2748.62	3.03	1.108e-09	8.438e-08	Leaf	100801339	LOC100801339	mitogen-activated protein kinase 3
GLYMA_12G215100	371.41	108.088	239.749	1.781	1.118e-09	8.501e-08	Leaf	100814163	LOC100814163	photosynthetic NDH subunit of lumenal location 3, chloroplastic
GLYMA_15G108700	3291.26	634.633	1962.95	2.375	1.126e-09	8.545e-08	Leaf	-
GLYMA_04G017900	234.698	527.998	381.348	-1.17	1.129e-09	8.549e-08	Leaf	100805425	LOC100805425	metallocarboxypeptidase A-like protein TRV_02598
GLYMA_10G205500	745.336	223.521	484.428	1.737	1.132e-09	8.553e-08	Leaf	-
GLYMA_11G089700	34.091	113.318	73.705	-1.729	1.173e-09	8.846e-08	Leaf	100787212	LOC100787212	probable apyrase 7
GLYMA_20G119600	754.187	105.44	429.814	2.839	1.203e-09	9.04e-08	Leaf	100789695	LOC100789695	LEAF RUST 10 DISEASE-RESISTANCE LOCUS RECEPTOR-LIKE PROTEIN KINASE-like 1.1
GLYMA_09G127300	82.379	5.868	44.124	3.821	1.208e-09	9.057e-08	Leaf	-
GLYMA_10G000600	164.127	347.917	256.022	-1.084	1.213e-09	9.078e-08	Leaf	100806780	LOC100806780	pentatricopeptide repeat-containing protein At1g80270, mitochondrial
GLYMA_13G231700	358.781	1709.24	1034.01	-2.252	1.219e-09	9.103e-08	Leaf	100809553	LOC100809553	pyruvate decarboxylase 1
GLYMA_07G140400	13128.6	4471.83	8800.23	1.554	1.226e-09	9.139e-08	Leaf	547579	GSTU30	glutathione S-transferase GST 8
GLYMA_05G189200	123.958	330.34	227.149	-1.414	1.239e-09	9.218e-08	Leaf	100780658	LOC100780658	transcription factor MAMYB
GLYMA_06G081900	399.568	830.137	614.853	-1.055	1.337e-09	9.93e-08	Leaf	100784956	LOC100784956	signal peptide peptidase
GLYMA_07G184400	137.548	323.018	230.283	-1.231	1.396e-09	1.033e-07	Leaf	100820420	LOC100820420	uncharacterized LOC100820420
GLYMA_12G075100	51.639	180.768	116.204	-1.807	1.426e-09	1.053e-07	Leaf	100810048	LOC100810048	3-ketoacyl-CoA synthase 12
GLYMA_03G120700	3368.2	859.705	2113.95	1.97	1.46e-09	1.076e-07	Leaf	100782392	LOC100782392	calmodulin-binding protein 25
GLYMA_20G169300	1.073	27.724	14.399	-4.678	1.47e-09	1.082e-07	Leaf	100776380	LOC100776380	uncharacterized LOC100776380
GLYMA_20G220100	145.755	472.881	309.318	-1.697	1.509e-09	1.108e-07	Leaf	-
GLYMA_03G154200	163.521	24.481	94.001	2.742	1.551e-09	1.134e-07	Leaf	100806989	LOC100806989	probable inactive patatin-like protein 9
GLYMA_11G124700	166.707	14.275	90.491	3.55	1.567e-09	1.144e-07	Leaf	-
GLYMA_15G077700	1097.78	118.6	608.191	3.211	1.622e-09	1.182e-07	Leaf	100775897	LOC100775897	dnaJ protein homolog 1
GLYMA_18G014900	3059.67	14796.6	8928.12	-2.274	1.666e-09	1.211e-07	Leaf	100777924	LOC100777924	homeobox-leucine zipper protein ATHB-6
GLYMA_15G044700	558.905	1250.36	904.63	-1.162	1.719e-09	1.246e-07	Leaf	100793301	LOC100793301	V-type proton ATPase subunit a1
GLYMA_08G175200	378.839	140.387	259.613	1.432	1.73e-09	1.251e-07	Leaf	547580	GSTU41	glutathione S-transferase
GLYMA_09G277000	37.105	175.908	106.507	-2.247	1.737e-09	1.254e-07	Leaf	100811923	LOC100811923	CBL-interacting protein kinase 2
GLYMA_04G208300	12622.9	2571.09	7597	2.296	1.76e-09	1.268e-07	Leaf	-
GLYMA_08G200400	139.136	580.405	359.77	-2.06	1.811e-09	1.302e-07	Leaf	100782699	IQD29	protein IQ-DOMAIN 29
GLYMA_01G229200	271.732	74.529	173.13	1.867	1.817e-09	1.304e-07	Leaf	100795418	LOC100795418	uncharacterized LOC100795418
GLYMA_17G011400	198.8	30.578	114.689	2.703	1.844e-09	1.321e-07	Leaf	100784668	LOC100784668	WRKY transcription factor 6
GLYMA_17G153000	271.585	862.8	567.192	-1.668	1.851e-09	1.323e-07	Leaf	100794203	LOC100794203	type I inositol polyphosphate 5-phosphatase 2
GLYMA_12G214100	929.095	130.389	529.742	2.834	1.869e-09	1.331e-07	Leaf	100499208	NDR1b	CC-NB-LRR resistance (R) protein
GLYMA_12G035700	0	24.671	12.335	-6.945	1.873e-09	1.332e-07	Leaf	-
GLYMA_01G017000	2015.78	5129.65	3572.72	-1.348	1.888e-09	1.34e-07	Leaf	-
GLYMA_03G236200	60.297	155.04	107.668	-1.362	1.893e-09	1.341e-07	Leaf	100810882	LOC100810882	heavy metal-associated isoprenylated plant protein 35
GLYMA_06G078400	13898.5	4085.14	8991.82	1.767	1.937e-09	1.37e-07	Leaf	-
GLYMA_08G260500	2226.12	400.431	1313.28	2.475	1.978e-09	1.394e-07	Leaf	-
GLYMA_17G091000	485.063	140.992	313.027	1.783	1.983e-09	1.395e-07	Leaf	-
GLYMA_17G010400	218.392	646.207	432.299	-1.566	1.991e-09	1.398e-07	Leaf	100805893	LOC100805893	O-fucosyltransferase 15
GLYMA_01G048700	199.967	25.684	112.826	2.965	2.026e-09	1.42e-07	Leaf	100819587	LOC100819587	E3 ubiquitin-protein ligase MPSR1
GLYMA_03G187700	1114.21	332.924	723.566	1.743	2.045e-09	1.428e-07	Leaf	-
GLYMA_02G284100	24.067	1.299	12.683	4.248	2.065e-09	1.438e-07	Leaf	-
GLYMA_18G050600	14382.7	3481.51	8932.08	2.047	2.077e-09	1.44e-07	Leaf	100779884	LOC100779884	60S ribosomal protein L10
GLYMA_15G250800	7305.09	3275.74	5290.41	1.157	2.134e-09	1.477e-07	Leaf	100170730	LOC100170730	peroxisomal glycolate oxidase
GLYMA_06G082600	87.467	202.409	144.938	-1.209	2.154e-09	1.485e-07	Leaf	-
GLYMA_04G063900	132.158	316.407	224.282	-1.258	2.193e-09	1.504e-07	Leaf	100787397	LOC100787397	uncharacterized LOC100787397
GLYMA_06G215700	204.638	97.647	151.143	1.07	2.186e-09	1.504e-07	Leaf	-
GLYMA_12G207800	212.178	666.153	439.166	-1.651	2.275e-09	1.557e-07	Leaf	-
GLYMA_20G052600	63.209	13.988	38.598	2.182	2.279e-09	1.557e-07	Leaf	-
GLYMA_18G086900	684.746	179.184	431.965	1.935	2.32e-09	1.582e-07	Leaf	-
GLYMA_17G218700	289.865	612.64	451.252	-1.08	2.331e-09	1.585e-07	Leaf	100791754	LOC100791754	protein phosphatase 2C 77
GLYMA_03G127300	545.136	271.058	408.097	1.008	2.331e-09	1.585e-07	Leaf	100779534	LOC100779534	DNA gyrase subunit B, chloroplastic/mitochondrial
GLYMA_16G035500	65.687	141.866	103.776	-1.111	2.376e-09	1.611e-07	Leaf	100818137	LOC100818137	beta-glucuronosyltransferase GlcAT14A
GLYMA_11G176200	100.66	30.276	65.468	1.728	2.41e-09	1.629e-07	Leaf	100786478	LOC100786478	phosphomethylpyrimidine synthase, chloroplastic
GLYMA_02G186700	649.904	299.347	474.626	1.118	2.426e-09	1.635e-07	Leaf	100796669	LOC100796669	S-formylglutathione hydrolase
GLYMA_07G035900	42.152	259.054	150.603	-2.618	2.425e-09	1.635e-07	Leaf	100784616	LOC100784616	solute carrier family 25 member 44
GLYMA_01G119500	268.901	126.002	197.451	1.095	2.445e-09	1.641e-07	Leaf	100789965	LOC100789965	AMP deaminase
GLYMA_13G349400	4.541	26.759	15.65	-2.549	2.446e-09	1.641e-07	Leaf	-
GLYMA_19G154100	543.267	248.415	395.841	1.13	2.45e-09	1.641e-07	Leaf	-
GLYMA_04G238900	3049.21	1212.48	2130.84	1.331	2.452e-09	1.641e-07	Leaf	100812525	LOC100812525	myosin IC heavy chain
GLYMA_05G156400	93.877	202.597	148.237	-1.111	2.469e-09	1.649e-07	Leaf	100785473	LOC100785473	probable hexosyltransferase MUCI70
GLYMA_08G023400	50.212	156.398	103.305	-1.64	2.502e-09	1.666e-07	Leaf	100812620	LOC100812620	GDSL esterase/lipase At4g10955
GLYMA_09G237000	6.337	72.161	39.249	-3.51	2.503e-09	1.666e-07	Leaf	100784308	LOC100784308	cyclic dof factor 2
GLYMA_07G150400	2349.12	408.704	1378.91	2.523	2.518e-09	1.673e-07	Leaf	-
GLYMA_14G199200	3134.56	1193.01	2163.78	1.394	2.527e-09	1.676e-07	Leaf	100803694	LOC100803694	exocyst complex component EXO70B1
GLYMA_15G078800	263.115	90.813	176.964	1.536	2.557e-09	1.688e-07	Leaf	-
GLYMA_20G173400	17.089	60.282	38.685	-1.816	2.557e-09	1.688e-07	Leaf	100790936	LOC100790936	probable arabinosyltransferase ARAD1
GLYMA_20G126200	175.422	967.508	571.465	-2.464	2.621e-09	1.726e-07	Leaf	100798163	LOC100798163	heavy metal-associated isoprenylated plant protein 20
GLYMA_17G169100	191.375	70.864	131.119	1.437	2.649e-09	1.742e-07	Leaf	-
GLYMA_04G024000	66.143	240.3	153.221	-1.863	2.666e-09	1.75e-07	Leaf	102659432	LOC102659432	uncharacterized LOC102659432
GLYMA_08G068700	750.234	55.707	402.971	3.752	2.754e-09	1.802e-07	Leaf	100527912	LOC100527912	HSP20-like chaperone protein
GLYMA_09G216900	72.461	197.228	134.844	-1.445	2.899e-09	1.89e-07	Leaf	100786091	LOC100786091	E3 ubiquitin-protein ligase MBR1
GLYMA_01G202200	465.264	62.9	264.082	2.888	2.934e-09	1.907e-07	Leaf	-
GLYMA_13G219100	521.896	83.792	302.844	2.64	2.968e-09	1.925e-07	Leaf	100500349	LOC100500349	uncharacterized LOC100500349
GLYMA_09G271200	92.962	237.597	165.279	-1.352	2.972e-09	1.925e-07	Leaf	100797923	LOC100797923	uncharacterized LOC100797923
GLYMA_04G183100	248.915	2298.29	1273.6	-3.207	3e-09	1.94e-07	Leaf	100791977	LOC100791977	probable inactive poly [ADP-ribose] polymerase SRO5
GLYMA_10G276000	5.827	43.062	24.445	-2.879	3.075e-09	1.985e-07	Leaf	100775242	LOC100775242	uncharacterized LOC100775242
GLYMA_14G073300	5.013	67.203	36.108	-3.745	3.113e-09	2.006e-07	Leaf	-
GLYMA_14G062600	23.066	205.736	114.401	-3.158	3.125e-09	2.011e-07	Leaf	100802632	LOC100802632	uncharacterized protein At2g39920
GLYMA_05G211700	138.691	20.862	79.776	2.738	3.169e-09	2.035e-07	Leaf	547976	ACS1	1-aminocyclopropane 1-carboxylate synthase
GLYMA_19G115600	69.089	794.18	431.634	-3.523	3.188e-09	2.044e-07	Leaf	100806473	LOC100806473	plant cysteine oxidase 2
GLYMA_03G091700	44.177	143.214	93.696	-1.699	3.193e-09	2.044e-07	Leaf	-
GLYMA_11G048300	16121.5	2390.75	9256.13	2.753	3.311e-09	2.116e-07	Leaf	100792691	LOC100792691	calcium-transporting ATPase 2, plasma membrane-type
GLYMA_13G164300	57.676	346.886	202.281	-2.59	3.344e-09	2.134e-07	Leaf	100781021	LOC100781021	uncharacterized LOC100781021
GLYMA_19G242600	345.035	1092.76	718.896	-1.663	3.358e-09	2.139e-07	Leaf	100779712	LOC100779712	probable transcription factor At3g04930
GLYMA_13G238900	284.011	580.032	432.021	-1.03	3.371e-09	2.143e-07	Leaf	100305662	LOC100305662	uncharacterized LOC100305662
GLYMA_16G065900	245.278	111.388	178.333	1.14	3.434e-09	2.18e-07	Leaf	100795576	LOC100795576	cystinosin homolog
GLYMA_13G051600	779.381	62.405	420.893	3.643	3.471e-09	2.2e-07	Leaf	100809902	LOC100809902	isoleucine N-monooxygenase 2
GLYMA_03G167900	1602.17	797.753	1199.96	1.006	3.596e-09	2.275e-07	Leaf	100791074	LOC100791074	tyrosine decarboxylase 2
GLYMA_16G144700	59.443	158.265	108.854	-1.411	3.628e-09	2.292e-07	Leaf	100819212	LOC100819212	protease 2
GLYMA_19G133800	4367.43	1037.2	2702.31	2.074	3.639e-09	2.295e-07	Leaf	100305613	LOC100305613	uncharacterized LOC100305613
GLYMA_02G289400	631.584	289.431	460.508	1.126	4.034e-09	2.523e-07	Leaf	-
GLYMA_11G247600	56.983	292.965	174.974	-2.363	4.077e-09	2.546e-07	Leaf	100807342	LOC100807342	glyceraldehyde-3-phosphate dehydrogenase, cytosolic-like
GLYMA_16G207200	285.437	134.792	210.114	1.084	4.223e-09	2.633e-07	Leaf	100794521	LOC100794521	histone-lysine N-methyltransferase ASHH3
GLYMA_08G132800	1542.61	4979.87	3261.24	-1.691	4.302e-09	2.678e-07	Leaf	547564	HDL56	homeodomain-leucine zipper protein 56
GLYMA_13G225900	650.963	150.032	400.497	2.118	4.492e-09	2.79e-07	Leaf	100811153	LOC100811153	U-box domain-containing protein 17
GLYMA_14G094700	10667.9	3653.61	7160.76	1.546	4.496e-09	2.79e-07	Leaf	100819714	LOC100819714	glycine dehydrogenase (decarboxylating), mitochondrial
GLYMA_13G294200	3890.38	782.05	2336.22	2.315	4.547e-09	2.817e-07	Leaf	100820571	LOC100820571	signaling peptide TAXIMIN 2
GLYMA_15G007500	270.706	784.294	527.5	-1.534	4.643e-09	2.872e-07	Leaf	100527456	LOC100527456	LOR domain-containing protein
GLYMA_17G236900	2327.93	545.055	1436.49	2.095	4.668e-09	2.882e-07	Leaf	100800191	LOC100800191	uncharacterized LOC100800191
GLYMA_10G200000	211.486	484.809	348.147	-1.198	4.692e-09	2.893e-07	Leaf	100779157	LOC100779157	uncharacterized LOC100779157
GLYMA_07G259000	626.299	1393.18	1009.74	-1.154	4.72e-09	2.905e-07	Leaf	100788345	LOC100788345	phospholipase A I
GLYMA_10G079700	491.295	69.562	280.428	2.822	4.761e-09	2.917e-07	Leaf	100787531	LOC100787531	NDR1/HIN1-like protein 10
GLYMA_13G103900	210.214	707.915	459.064	-1.752	4.773e-09	2.919e-07	Leaf	100810090	LOC100810090	GATA transcription factor 21
GLYMA_17G030700	10362.6	2340.07	6351.36	2.147	4.809e-09	2.936e-07	Leaf	100803929	LOC100803929	COBRA-like protein 7
GLYMA_13G091200	120.297	49.533	84.915	1.277	4.827e-09	2.943e-07	Leaf	100813113	LOC100813113	very-long-chain aldehyde decarbonylase CER3
GLYMA_19G257200	211.435	754.277	482.856	-1.835	5.022e-09	3.052e-07	Leaf	-
GLYMA_13G311600	12111.8	4232.09	8171.92	1.517	5.148e-09	3.123e-07	Leaf	100818805	LOC100818805	chaperone protein dnaJ
GLYMA_11G123300	33.692	345.185	189.439	-3.359	5.391e-09	3.261e-07	Leaf	-
GLYMA_19G247600	550.122	1376.42	963.27	-1.323	5.515e-09	3.331e-07	Leaf	100813604	PHR33	MYB-CC domain-containing transcription factor PHR33
GLYMA_09G226300	112.429	477.374	294.901	-2.085	5.527e-09	3.332e-07	Leaf	-
GLYMA_10G189600	33.342	102.701	68.022	-1.628	5.58e-09	3.359e-07	Leaf	-
GLYMA_18G086600	5400.84	1868.25	3634.55	1.532	5.726e-09	3.437e-07	Leaf	100806606	LOC100806606	disease resistance protein RPM1
GLYMA_01G154600	167.167	369.698	268.433	-1.146	5.755e-09	3.446e-07	Leaf	-
GLYMA_15G003300	6219.92	1443.05	3831.48	2.108	5.761e-09	3.446e-07	Leaf	-
GLYMA_10G218500	30.752	79.703	55.228	-1.371	5.824e-09	3.473e-07	Leaf	-
GLYMA_13G112200	131.719	538.838	335.278	-2.032	5.889e-09	3.507e-07	Leaf	100499825	LOC100499825	FCS-Like Zinc finger 13
GLYMA_01G197900	72.382	3.677	38.029	4.289	6.095e-09	3.597e-07	Leaf	100815491	LOC100815491	transcription factor bHLH18
GLYMA_11G032000	32.924	135.741	84.333	-2.043	6.097e-09	3.597e-07	Leaf	-
GLYMA_06G157400	24362.6	5298.22	14830.4	2.201	6.176e-09	3.633e-07	Leaf	100779770	NAC018	NAC transcription factor
GLYMA_15G027700	125.678	274.589	200.133	-1.128	6.195e-09	3.639e-07	Leaf	100785695	LOC100785695	GTPase-activating protein GYP1
GLYMA_04G026500	5108.68	1731.07	3419.88	1.561	6.231e-09	3.654e-07	Leaf	100791981	LOC100791981	probable 1-acylglycerol-3-phosphate O-acyltransferase
GLYMA_17G215200	169.283	45.886	107.585	1.886	6.3e-09	3.678e-07	Leaf	100816713	LOC100816713	uncharacterized LOC100816713
GLYMA_02G000800	53.609	5.103	29.356	3.401	6.293e-09	3.678e-07	Leaf	100815874	LOC100815874	transcription factor bHLH92
GLYMA_U029200	392.809	103.59	248.2	1.924	6.32e-09	3.684e-07	Leaf	100805484	LOC100805484	uncharacterized LOC100805484
GLYMA_03G248000	201.764	559.693	380.729	-1.471	6.345e-09	3.693e-07	Leaf	100795305	LOC100795305	protein WVD2-like 1
GLYMA_16G137600	79.551	26.493	53.022	1.588	6.356e-09	3.694e-07	Leaf	100798421	LOC100798421	disease resistance protein RUN1
GLYMA_10G236900	158.039	470.392	314.216	-1.574	6.383e-09	3.704e-07	Leaf	100791249	LOC100791249	F-box/LRR-repeat protein At3g48880
GLYMA_02G036400	7.14	49.437	28.289	-2.789	6.437e-09	3.729e-07	Leaf	100819427	LOC100819427	F-box/kelch-repeat protein At1g23390
GLYMA_06G236400	1128.09	230.402	679.246	2.292	6.821e-09	3.934e-07	Leaf	100786709	LOC100786709	ethylene-responsive transcription factor 4
GLYMA_08G153600	5128.01	1521.09	3324.55	1.753	6.929e-09	3.99e-07	Leaf	-
GLYMA_09G019900	324.767	918.027	621.397	-1.499	6.952e-09	3.998e-07	Leaf	100781461	LOC100781461	BOI-related E3 ubiquitin-protein ligase 1
GLYMA_04G066600	113.896	34.096	73.996	1.74	6.973e-09	4.004e-07	Leaf	100781723	LOC100781723	uncharacterized LOC100781723
GLYMA_16G045500	492.504	192.733	342.618	1.354	7.056e-09	4.042e-07	Leaf	-
GLYMA_17G111400	1626.96	6360.08	3993.52	-1.967	7.061e-09	4.042e-07	Leaf	102663960	LOC102663960	probable galactinol--sucrose galactosyltransferase 6
GLYMA_01G050100	82.43	793.748	438.089	-3.267	7.112e-09	4.066e-07	Leaf	100796316	LOC100796316	expansin-A10
GLYMA_17G046500	568.113	121.406	344.76	2.226	7.125e-09	4.067e-07	Leaf	-
GLYMA_06G006000	1.752	27.832	14.792	-3.994	7.227e-09	4.119e-07	Leaf	-
GLYMA_06G212800	119.17	327.739	223.455	-1.459	7.369e-09	4.187e-07	Leaf	-
GLYMA_01G213700	47.287	13.734	30.511	1.792	7.426e-09	4.207e-07	Leaf	100783063	LOC100783063	probable aminotransferase ACS10
GLYMA_18G208800	53.011	5.34	29.175	3.307	7.533e-09	4.262e-07	Leaf	100792833	LOC100792833	probable WRKY transcription factor 33
GLYMA_03G259300	98.79	203.423	151.106	-1.044	8.06e-09	4.54e-07	Leaf	100776680	LOC100776680	AAA-ATPase At2g46620
GLYMA_05G238100	149.873	29.88	89.877	2.33	8.089e-09	4.55e-07	Leaf	100800108	LOC100800108	nudix hydrolase 17, mitochondrial
GLYMA_08G006400	695.282	1510.7	1102.99	-1.12	8.117e-09	4.558e-07	Leaf	100782692	LOC100782692	ribonuclease TUDOR 1
GLYMA_02G164300	374.821	146.564	260.693	1.355	8.166e-09	4.573e-07	Leaf	-
GLYMA_15G263600	764.234	144.877	454.555	2.4	8.191e-09	4.58e-07	Leaf	100806731	LOC100806731	uncharacterized LOC100806731
GLYMA_20G123800	5288.32	1576.13	3432.23	1.746	8.229e-09	4.588e-07	Leaf	100790768	LOC100790768	protein FAM133
GLYMA_19G114500	1285.75	2869.61	2077.68	-1.158	8.366e-09	4.658e-07	Leaf	-
GLYMA_14G142300	1018.91	441.965	730.436	1.206	8.396e-09	4.661e-07	Leaf	-
GLYMA_16G000100	39.503	103.755	71.629	-1.393	8.389e-09	4.661e-07	Leaf	-
GLYMA_14G074900	188.96	400.945	294.953	-1.087	8.645e-09	4.778e-07	Leaf	100798909	LOC100798909	probable methyltransferase PMT28
GLYMA_18G281700	806.119	244.532	525.326	1.721	8.707e-09	4.806e-07	Leaf	100788065	LOC100788065	probable disease resistance protein At4g27220
GLYMA_19G217300	314.631	731.018	522.824	-1.217	8.783e-09	4.841e-07	Leaf	100775615	LOC100775615	proline-rich receptor-like protein kinase PERK3
GLYMA_02G272400	693.523	316.952	505.237	1.128	8.803e-09	4.845e-07	Leaf	100781659	LOC100781659	abscisic-aldehyde oxidase
GLYMA_13G138600	5784.45	1173.83	3479.14	2.301	9.005e-09	4.949e-07	Leaf	100800638	LOC100800638	polyubiquitin 11
GLYMA_17G092700	1552.58	551.395	1051.99	1.494	9.162e-09	5.028e-07	Leaf	100793156	LOC100793156	calmodulin-binding protein 60 A
GLYMA_03G156300	41.913	104.296	73.105	-1.315	9.186e-09	5.034e-07	Leaf	-
GLYMA_15G209000	3107.88	1281.96	2194.92	1.278	9.229e-09	5.05e-07	Leaf	-
GLYMA_19G032200	12.294	58.021	35.158	-2.235	9.313e-09	5.089e-07	Leaf	-
GLYMA_03G057800	163.538	55.932	109.735	1.549	9.47e-09	5.167e-07	Leaf	-
GLYMA_18G095800	88.867	233.334	161.1	-1.393	9.74e-09	5.3e-07	Leaf	-
GLYMA_15G048600	289.542	129.669	209.605	1.16	9.979e-09	5.422e-07	Leaf	100806902	LOC100806902	mitogen-activated protein kinase kinase kinase 1
GLYMA_17G098900	106.254	542.238	324.246	-2.351	1.004e-08	5.445e-07	Leaf	100809240	LOC100809240	transcription factor bHLH47
GLYMA_15G006700	109.091	232.253	170.672	-1.09	1.007e-08	5.457e-07	Leaf	100815799	LOC100815799	signal recognition particle 54 kDa protein 2
GLYMA_09G143800	720.286	145.348	432.817	2.309	1.011e-08	5.469e-07	Leaf	-
GLYMA_17G226500	275.883	753.262	514.572	-1.45	1.02e-08	5.505e-07	Leaf	-
GLYMA_07G169300	80.387	170.539	125.463	-1.086	1.019e-08	5.505e-07	Leaf	-
GLYMA_14G087500	517.646	2098.2	1307.92	-2.019	1.022e-08	5.508e-07	Leaf	100793808	LOC100793808	subtilisin-like protease SBT1.7
GLYMA_18G272300	34.617	394.331	214.474	-3.507	1.029e-08	5.533e-07	Leaf	-
GLYMA_03G005300	133.947	36.504	85.225	1.877	1.03e-08	5.533e-07	Leaf	-
GLYMA_20G192200	786.23	336.745	561.488	1.223	1.039e-08	5.576e-07	Leaf	-
GLYMA_03G169100	35.385	104.879	70.132	-1.566	1.048e-08	5.614e-07	Leaf	-
GLYMA_04G091600	116.733	643.422	380.078	-2.463	1.064e-08	5.693e-07	Leaf	100788098	LOC100788098	AT-hook motif nuclear-localized protein 17
GLYMA_09G241600	1.77	25.012	13.391	-3.838	1.076e-08	5.751e-07	Leaf	100803928	LOC100803928	AAA-ATPase ASD, mitochondrial
GLYMA_06G162500	2995.72	6047.3	4521.51	-1.013	1.079e-08	5.755e-07	Leaf	100794481	LOC100794481	ribonuclease TUDOR 1
GLYMA_08G237100	85.685	19.802	52.743	2.105	1.093e-08	5.825e-07	Leaf	-
GLYMA_06G265700	313.164	44.699	178.932	2.81	1.095e-08	5.826e-07	Leaf	-
GLYMA_12G053600	442.418	94.253	268.335	2.232	1.13e-08	5.996e-07	Leaf	-
GLYMA_16G093400	75.727	159.242	117.485	-1.073	1.154e-08	6.116e-07	Leaf	100809228	LOC100809228	myosin-binding protein 7
GLYMA_13G040000	83.357	28.073	55.715	1.57	1.172e-08	6.204e-07	Leaf	102662767	LOC102662767	uncharacterized LOC102662767
GLYMA_20G159800	97.993	266.009	182.001	-1.442	1.175e-08	6.209e-07	Leaf	102659731	LOC102659731	uncharacterized LOC102659731
GLYMA_06G041800	21.001	96.661	58.831	-2.205	1.181e-08	6.233e-07	Leaf	100781015	LOC100781015	WUSCHEL-related homeobox 4-like
GLYMA_20G243500	6042.34	2577.49	4309.91	1.229	1.192e-08	6.271e-07	Leaf	100805786	LOC100805786	transketolase, chloroplastic
GLYMA_05G146900	114.916	236.55	175.733	-1.041	1.19e-08	6.271e-07	Leaf	100797646	LOC100797646	probable arabinosyltransferase ARAD1
GLYMA_20G160300	61.23	172.962	117.096	-1.498	1.198e-08	6.298e-07	Leaf	-
GLYMA_04G246300	34.667	7.532	21.099	2.202	1.203e-08	6.315e-07	Leaf	-
GLYMA_10G194400	188.911	426.639	307.775	-1.176	1.207e-08	6.319e-07	Leaf	100775593	LOC100775593	WD repeat-containing protein WRAP73
GLYMA_13G042500	719.688	277.526	498.607	1.375	1.209e-08	6.319e-07	Leaf	102660077	LOC102660077	classical arabinogalactan protein 1
GLYMA_18G070500	110.345	32.232	71.288	1.779	1.217e-08	6.354e-07	Leaf	-
GLYMA_07G183900	651.504	99.778	375.641	2.708	1.242e-08	6.455e-07	Leaf	100817213	LOC100817213	L-type lectin-domain containing receptor kinase IX.1
GLYMA_13G287500	471.577	156.382	313.98	1.593	1.259e-08	6.535e-07	Leaf	100804737	NDR1A	NDR1-like protein
GLYMA_06G175100	431.059	62.191	246.625	2.794	1.277e-08	6.62e-07	Leaf	100788151	LOC100788151	leucine-rich repeat receptor-like serine/threonine/tyrosine-protein kinase SOBIR1
GLYMA_02G099700	52.686	129.148	90.917	-1.292	1.281e-08	6.633e-07	Leaf	-
GLYMA_02G230500	578.491	265.944	422.218	1.121	1.286e-08	6.649e-07	Leaf	100803241	LOC100803241	phenylacetaldehyde reductase
GLYMA_03G176100	48.491	239.184	143.838	-2.302	1.294e-08	6.682e-07	Leaf	100815902	LOC100815902	probable protein phosphatase 2C 38
GLYMA_07G217900	180.246	525.695	352.971	-1.544	1.313e-08	6.756e-07	Leaf	100785146	PIN3A	auxin efflux carrier component 3a
GLYMA_18G048900	89.202	30.878	60.04	1.53	1.319e-08	6.774e-07	Leaf	100797777	LOC100797777	probable ATP-dependent DNA helicase RecQ
GLYMA_06G133800	8.775	49.705	29.24	-2.491	1.334e-08	6.841e-07	Leaf	100793260	LOC100793260	homeobox-leucine zipper protein ATHB-7-like
GLYMA_12G010900	1171.37	2658.75	1915.06	-1.183	1.338e-08	6.856e-07	Leaf	100801341	LOC100801341	zinc finger CCCH domain-containing protein 53
GLYMA_02G064500	457.152	986.476	721.814	-1.11	1.359e-08	6.954e-07	Leaf	100777370	LOC100777370	rhomboid-like protein 19
GLYMA_13G344700	391.031	134.872	262.952	1.537	1.381e-08	7.053e-07	Leaf	-
GLYMA_20G102600	773.164	196.548	484.856	1.976	1.384e-08	7.062e-07	Leaf	100799381	LOC100799381	transmembrane protein 53
GLYMA_07G028300	86.672	33.926	60.299	1.356	1.403e-08	7.149e-07	Leaf	100800666	LOC100800666	internalin A
GLYMA_01G025600	299.409	1086.17	692.791	-1.859	1.406e-08	7.154e-07	Leaf	100797180	LOC100797180	plant intracellular Ras-group-related LRR protein 3
GLYMA_04G189000	63.19	168.861	116.026	-1.418	1.411e-08	7.169e-07	Leaf	-
GLYMA_13G231400	242.259	103.135	172.697	1.233	1.455e-08	7.375e-07	Leaf	100818440	LOC100818440	GDSL esterase/lipase At1g28610
GLYMA_03G010700	427.194	207.43	317.312	1.043	1.455e-08	7.375e-07	Leaf	100789675	LOC100789675	riboflavin biosynthesis protein PYRD, chloroplastic
GLYMA_17G039800	1961.52	930.418	1445.97	1.076	1.484e-08	7.513e-07	Leaf	547596	PTI1B	Pti1 kinase-like protein
GLYMA_18G245700	25.667	83.74	54.704	-1.706	1.489e-08	7.526e-07	Leaf	102668087	LOC102668087	uncharacterized LOC102668087
GLYMA_10G264900	1242.23	526.473	884.354	1.239	1.516e-08	7.654e-07	Leaf	100788256	LOC100788256	ABC transporter G family member 7
GLYMA_04G051600	120.962	322.959	221.96	-1.417	1.523e-08	7.679e-07	Leaf	100786652	LOC100786652	NDR1/HIN1-like protein 13
GLYMA_09G045700	4802.88	1448.71	3125.8	1.729	1.527e-08	7.689e-07	Leaf	100217337	COR2	cold-regulated protein
GLYMA_12G133700	892.271	398.213	645.242	1.164	1.541e-08	7.747e-07	Leaf	100783341	LOC100783341	cyclic nucleotide-gated ion channel 4
GLYMA_11G090800	2285.36	553.103	1419.23	2.047	1.555e-08	7.807e-07	Leaf	-
GLYMA_02G089500	61.779	2.791	32.285	4.487	1.57e-08	7.872e-07	Leaf	100527161	LOC100527161	uncharacterized LOC100527161
GLYMA_01G047600	33.003	99.798	66.401	-1.593	1.572e-08	7.875e-07	Leaf	-
GLYMA_06G069700	611.73	246.317	429.024	1.313	1.576e-08	7.885e-07	Leaf	100798718	LOC100798718	protein OVEREXPRESSOR OF CATIONIC PEROXIDASE 3
GLYMA_11G243000	1010.73	439.378	725.053	1.202	1.594e-08	7.954e-07	Leaf	100780085	LOC100780085	uncharacterized LOC100780085
GLYMA_13G239500	260.174	773.787	516.98	-1.573	1.592e-08	7.954e-07	Leaf	100807061	LOC100807061	E3 ubiquitin-protein ligase RMA1H1
GLYMA_10G169600	6324.66	1293.63	3809.15	2.29	1.608e-08	8.015e-07	Leaf	-
GLYMA_01G041400	580.581	158.199	369.39	1.876	1.621e-08	8.058e-07	Leaf	100776472	LOC100776472	protein NRT1/ PTR FAMILY 2.13
GLYMA_17G232300	444.682	173.727	309.205	1.356	1.62e-08	8.058e-07	Leaf	100790514	LOC100790514	uncharacterized LOC100790514
GLYMA_01G024500	614.613	143.809	379.211	2.096	1.692e-08	8.375e-07	Leaf	102668650	LOC102668650	uncharacterized LOC102668650
GLYMA_14G043000	739.306	87.388	413.347	3.082	1.698e-08	8.376e-07	Leaf	-
GLYMA_02G075600	144.797	67.539	106.168	1.099	1.697e-08	8.376e-07	Leaf	100795819	LOC100795819	G-type lectin S-receptor-like serine/threonine-protein kinase At1g34300
GLYMA_02G190700	150.831	476.368	313.599	-1.659	1.698e-08	8.376e-07	Leaf	100801463	LOC100801463	UDP-N-acetylglucosamine--dolichyl-phosphate N-acetylglucosaminephosphotransferase-like
GLYMA_07G018600	407.817	198.077	302.947	1.043	1.707e-08	8.41e-07	Leaf	-
GLYMA_18G170900	5307.74	2351.4	3829.57	1.175	1.827e-08	8.955e-07	Leaf	100799161	LOC100799161	PPPDE peptidase domain-containing protein 2-like
GLYMA_18G056200	19.636	140.847	80.242	-2.843	1.836e-08	8.985e-07	Leaf	100801843	LOC100801843	spermidine coumaroyl-CoA acyltransferase
GLYMA_15G055800	609.16	110.339	359.75	2.466	1.852e-08	9.055e-07	Leaf	102669645	LOC102669645	classical arabinogalactan protein 1
GLYMA_02G134300	139.367	379.57	259.469	-1.446	1.872e-08	9.141e-07	Leaf	100799665	LOC100799665	nodulation protein H
GLYMA_10G237800	583.075	122.593	352.834	2.251	1.897e-08	9.237e-07	Leaf	-
GLYMA_06G291500	12.175	45.237	28.706	-1.893	1.896e-08	9.237e-07	Leaf	-
GLYMA_14G098200	99.969	302.425	201.197	-1.597	1.991e-08	9.65e-07	Leaf	100499733	LOC100499733	uncharacterized LOC100499733
GLYMA_15G244300	170.499	60.127	115.313	1.506	1.992e-08	9.65e-07	Leaf	100808851	LOC100808851	cytochrome P450 72A68
GLYMA_01G113000	1160.22	414.94	787.581	1.484	2.009e-08	9.696e-07	Leaf	100780899	LOC100780899	sulfoquinovosyl transferase SQD2
GLYMA_06G189500	535.134	173.466	354.3	1.626	2.007e-08	9.696e-07	Leaf	100781029	LOC100781029	pentatricopeptide repeat-containing protein At1g18900
GLYMA_19G184300	64.041	235.678	149.86	-1.881	2.018e-08	9.726e-07	Leaf	100814667	LOC100814667	ABC transporter B family member 1
GLYMA_13G007200	827.537	299.058	563.298	1.469	2.027e-08	9.759e-07	Leaf	100794474	LOC100794474	protein ACTIVITY OF BC1 COMPLEX KINASE 7, chloroplastic
GLYMA_12G172300	14.404	135.87	75.137	-3.235	2.031e-08	9.765e-07	Leaf	100817341	LOC100817341	uncharacterized LOC100817341
GLYMA_18G238000	17.133	87.056	52.095	-2.344	2.039e-08	9.792e-07	Leaf	100305540	LOC100305540	heavy metal-associated domain-containing protein
GLYMA_06G133400	221.577	520.708	371.142	-1.233	2.041e-08	9.792e-07	Leaf	100791150	LOC100791150	rab GTPase-activating protein 22
GLYMA_01G030300	530.397	101.248	315.822	2.39	2.08e-08	9.962e-07	Leaf	100805151	LOC100805151	protein bfr2
GLYMA_13G117500	1395.42	617.177	1006.3	1.177	2.082e-08	9.962e-07	Leaf	100820230	LOC100820230	guanosine deaminase
GLYMA_08G337900	60.87	141.722	101.296	-1.219	2.089e-08	9.982e-07	Leaf	100777871	LOC100777871	BTB/POZ domain-containing protein At1g55760
GLYMA_13G283600	4862.07	779.185	2820.63	2.642	2.16e-08	1.03e-06	Leaf	100306396	LOC100306396	calcium-binding protein PBP1-like protein
GLYMA_15G083700	74.748	440.837	257.793	-2.56	2.178e-08	1.037e-06	Leaf	100777850	LOC100777850	2-aminoethanethiol dioxygenase-like
GLYMA_05G217400	131.23	280.09	205.66	-1.095	2.195e-08	1.044e-06	Leaf	100811139	LOC100811139	GDSL esterase/lipase At4g10955
GLYMA_13G370000	483.897	1246.28	865.089	-1.365	2.212e-08	1.051e-06	Leaf	-
GLYMA_01G102300	3.242	41.622	22.432	-3.678	2.294e-08	1.084e-06	Leaf	100305924	LOC100305924	uncharacterized LOC100305924
GLYMA_11G155900	57.058	170.004	113.531	-1.575	2.295e-08	1.084e-06	Leaf	100811962	LOC100811962	nudix hydrolase 16, mitochondrial
GLYMA_04G186300	129.047	31.631	80.339	2.033	2.316e-08	1.093e-06	Leaf	-
GLYMA_09G207900	133.003	65.99	99.497	1.012	2.326e-08	1.097e-06	Leaf	100800190	LOC100800190	glycerol-3-phosphate acyltransferase, chloroplastic
GLYMA_11G087200	161.484	458.373	309.928	-1.505	2.362e-08	1.112e-06	Leaf	102661527	LOC102661527	serine/threonine-protein kinase/endoribonuclease IRE1a
GLYMA_16G010800	732.269	1504.4	1118.34	-1.039	2.441e-08	1.145e-06	Leaf	100779110	LOC100779110	25.3 kDa vesicle transport protein
GLYMA_17G111700	182.767	429.813	306.29	-1.234	2.46e-08	1.153e-06	Leaf	-
GLYMA_08G197600	4.728	37.298	21.013	-2.972	2.465e-08	1.154e-06	Leaf	100775192	LOC100775192	transcription factor bHLH87
GLYMA_04G160500	38.318	93.884	66.101	-1.291	2.47e-08	1.155e-06	Leaf	-
GLYMA_17G225600	100.545	48.765	74.655	1.045	2.477e-08	1.157e-06	Leaf	100816042	LOC100816042	peroxisome biogenesis factor 10
GLYMA_10G022300	85.432	8.723	47.077	3.297	2.491e-08	1.16e-06	Leaf	100798818	LOC100798818	uncharacterized LOC100798818
GLYMA_10G072700	5203.62	2348.21	3775.91	1.148	2.487e-08	1.16e-06	Leaf	100789895	LOC100789895	uncharacterized LOC100789895
GLYMA_16G076300	91.469	32.164	61.816	1.509	2.525e-08	1.171e-06	Leaf	100778208	LOC100778208	long-chain-alcohol oxidase FAO4A
GLYMA_06G028200	149.857	44.039	96.948	1.768	2.527e-08	1.171e-06	Leaf	-
GLYMA_18G272400	2.921	52.838	27.879	-4.196	2.532e-08	1.172e-06	Leaf	100785946	LOC100785946	uncharacterized LOC100785946
GLYMA_19G255600	284.46	108.059	196.259	1.396	2.544e-08	1.176e-06	Leaf	100799364	LOC100799364	replication stress response regulator SDE2
GLYMA_19G240100	136.113	51.322	93.717	1.405	2.61e-08	1.202e-06	Leaf	100527378	LOC100527378	uncharacterized LOC100527378
GLYMA_14G195200	8400.56	1111.07	4755.81	2.919	2.622e-08	1.205e-06	Leaf	100795728	LOC100795728	probable protein phosphatase 2C 25
GLYMA_15G104900	361.765	958.405	660.085	-1.406	2.623e-08	1.205e-06	Leaf	100788179	LOC100788179	probable aspartic proteinase GIP2
GLYMA_06G170300	1862.4	407.206	1134.8	2.194	2.626e-08	1.205e-06	Leaf	-
GLYMA_06G249300	1385.24	572.238	978.74	1.276	2.724e-08	1.249e-06	Leaf	-
GLYMA_10G072000	10.426	50.747	30.586	-2.28	2.764e-08	1.264e-06	Leaf	100815684	LOC100815684	protein BIC1
GLYMA_18G293600	37.32	4.769	21.044	2.982	2.764e-08	1.264e-06	Leaf	100306593	LOC100306593	uncharacterized LOC100306593
GLYMA_13G176500	122.028	17.649	69.839	2.794	2.781e-08	1.269e-06	Leaf	-
GLYMA_15G218400	621.023	273.753	447.388	1.182	2.779e-08	1.269e-06	Leaf	100802126	LOC100802126	acid phosphatase 1-like
GLYMA_17G216800	251.408	926.957	589.182	-1.882	2.821e-08	1.283e-06	Leaf	100820461	LOC100820461	zinc finger protein 3
GLYMA_06G182900	14.43	66.262	40.346	-2.196	2.868e-08	1.302e-06	Leaf	-
GLYMA_02G207300	8.444	39.597	24.02	-2.228	2.889e-08	1.311e-06	Leaf	-
GLYMA_19G227700	3995.33	1421.12	2708.22	1.491	2.923e-08	1.324e-06	Leaf	100799721	LOC100799721	chloroplast stem-loop binding protein of 41 kDa b, chloroplastic
GLYMA_17G007600	497.634	108.508	303.071	2.198	2.936e-08	1.327e-06	Leaf	100776109	LOC100776109	scarecrow-like protein 13
GLYMA_18G020600	203.367	18.537	110.952	3.459	2.939e-08	1.327e-06	Leaf	100792830	LOC100792830	uncharacterized LOC100792830
GLYMA_13G267800	586.183	120.47	353.326	2.283	2.956e-08	1.333e-06	Leaf	-
GLYMA_18G236000	1690.27	566.278	1128.28	1.578	2.996e-08	1.348e-06	Leaf	-
GLYMA_14G044400	3450.1	507.037	1978.57	2.767	3.014e-08	1.354e-06	Leaf	100788346	LOC100788346	receptor-like protein 7
GLYMA_14G061700	18.35	72.044	45.197	-1.969	3.019e-08	1.354e-06	Leaf	100779091	LOC100779091	uncharacterized LOC100779091
GLYMA_08G137300	2.805	22.397	12.601	-2.991	3.03e-08	1.357e-06	Leaf	102666199	LOC102666199	transcription factor mef2A
GLYMA_17G045100	587.257	1195.32	891.289	-1.026	3.049e-08	1.364e-06	Leaf	-
GLYMA_10G206200	28.273	74.902	51.588	-1.403	3.074e-08	1.374e-06	Leaf	-
GLYMA_10G032600	151.947	44.819	98.383	1.763	3.097e-08	1.382e-06	Leaf	100815700	LOC100815700	PRA1 family protein F4
GLYMA_15G124400	155.673	39.258	97.465	1.989	3.128e-08	1.391e-06	Leaf	100792235	LOC100792235	putative SNARE associated Golgi protein
GLYMA_03G171100	31805.1	14733.9	23269.5	1.11	3.126e-08	1.391e-06	Leaf	100798307	LOC100798307	heat shock cognate 70 kDa protein 2
GLYMA_12G141300	89.115	204.173	146.644	-1.196	3.142e-08	1.396e-06	Leaf	-
GLYMA_13G209500	53.555	116.704	85.13	-1.126	3.204e-08	1.42e-06	Leaf	100811329	LOC100811329	uncharacterized protein At5g19025
GLYMA_20G009000	137.918	17.109	77.513	3.016	3.208e-08	1.42e-06	Leaf	100794800	LOC100794800	uncharacterized LOC100794800
GLYMA_06G178000	597.7	168.974	383.337	1.823	3.207e-08	1.42e-06	Leaf	100797123	LOC100797123	uncharacterized LOC100797123
GLYMA_18G014100	890.884	301.33	596.107	1.564	3.223e-08	1.424e-06	Leaf	100816069	LOC100816069	uncharacterized LOC100816069
GLYMA_19G192800	2596.01	981.259	1788.63	1.404	3.224e-08	1.424e-06	Leaf	100785968	LOC100785968	1,4-alpha-glucan-branching enzyme 1, chloroplastic/amyloplastic
GLYMA_17G087000	79.434	219.395	149.414	-1.465	3.268e-08	1.438e-06	Leaf	100778064	LOC100778064	leucine-rich repeat receptor-like serine/threonine-protein kinase RGI4
GLYMA_04G001500	1422.63	505.26	963.944	1.494	3.266e-08	1.438e-06	Leaf	100797608	LOC100797608	protein HIGH CHLOROPHYLL FLUORESCENCE PHENOTYPE 244, chloroplastic
GLYMA_09G140800	18.92	132.286	75.603	-2.807	3.267e-08	1.438e-06	Leaf	102665105	LOC102665105	E3 ubiquitin-protein ligase ATL31
GLYMA_04G240700	4.762	31.203	17.982	-2.707	3.274e-08	1.439e-06	Leaf	100784384	LOC100784384	protein trichome berefringence-like 7
GLYMA_05G068500	180.506	881.662	531.084	-2.288	3.294e-08	1.447e-06	Leaf	-
GLYMA_06G078600	925.859	411.857	668.858	1.169	3.303e-08	1.449e-06	Leaf	100527521	LOC100527521	uncharacterized LOC100527521
GLYMA_19G021300	1478.45	284.42	881.436	2.378	3.333e-08	1.457e-06	Leaf	100775994	LOC100775994	uncharacterized protein At5g39865
GLYMA_20G205400	137.519	370.492	254.005	-1.43	3.33e-08	1.457e-06	Leaf	100797456	LOC100797456	uncharacterized LOC100797456
GLYMA_05G003800	299.352	910.884	605.118	-1.606	3.35e-08	1.463e-06	Leaf	100791308	LOC100791308	glycosyltransferase BC10
GLYMA_07G023500	129.695	357.941	243.818	-1.464	3.367e-08	1.469e-06	Leaf	100812424	LOC100812424	CBL-interacting serine/threonine-protein kinase 25
GLYMA_02G087700	299.609	142.968	221.289	1.068	3.4e-08	1.481e-06	Leaf	100814802	LOC100814802	superoxide dismutase [Fe], chloroplastic
GLYMA_11G112000	1173.88	549.893	861.886	1.095	3.413e-08	1.485e-06	Leaf	100775983	LOC100775983	squalene synthase 2
GLYMA_09G263600	57.841	9.571	33.706	2.6	3.432e-08	1.492e-06	Leaf	-
GLYMA_07G021800	27.939	135.64	81.79	-2.277	3.462e-08	1.503e-06	Leaf	100780336	LOC100780336	chaperone protein dnaJ 8, chloroplastic
GLYMA_10G045400	3113.23	439.593	1776.41	2.824	3.496e-08	1.514e-06	Leaf	100778467	LOC100778467	zinc finger protein ZAT11
GLYMA_13G073800	24.499	72.287	48.393	-1.559	3.581e-08	1.545e-06	Leaf	-
GLYMA_08G175800	8554.26	3743.81	6149.04	1.192	3.639e-08	1.568e-06	Leaf	100777153	LOC100777153	peroxisomal (S)-2-hydroxy-acid oxidase GLO1-like
GLYMA_04G040000	460.993	148.445	304.719	1.636	3.648e-08	1.57e-06	Leaf	-
GLYMA_08G064600	563.303	279.757	421.53	1.009	3.699e-08	1.587e-06	Leaf	100806734	LOC100806734	K(+) efflux antiporter 3, chloroplastic
GLYMA_13G031800	405.824	106.175	255.999	1.935	3.738e-08	1.601e-06	Leaf	-
GLYMA_05G127800	406.274	157.592	281.933	1.366	3.742e-08	1.601e-06	Leaf	100788308	LOC100788308	probable starch synthase 4, chloroplastic/amyloplastic
GLYMA_06G165700	2404.25	10278.4	6341.33	-2.096	3.788e-08	1.619e-06	Leaf	100806696	LOC100806696	transcription factor bHLH137
GLYMA_12G211800	76.711	29.569	53.14	1.379	3.976e-08	1.688e-06	Leaf	100804893	LOC100804893	serine/threonine-protein kinase
GLYMA_19G043700	61.349	25.327	43.338	1.273	3.972e-08	1.688e-06	Leaf	106797531
GLYMA_14G118000	8.327	32.016	20.172	-1.948	3.99e-08	1.692e-06	Leaf	-
GLYMA_15G161500	183.791	26.857	105.324	2.779	3.997e-08	1.693e-06	Leaf	100305451	LOC100305451	protein kinase
GLYMA_16G163500	329.767	951.615	640.691	-1.529	4.004e-08	1.694e-06	Leaf	-
GLYMA_14G190200	293.104	116.69	204.897	1.328	4.021e-08	1.7e-06	Leaf	-
GLYMA_15G081600	1544.89	6023	3783.95	-1.963	4.074e-08	1.716e-06	Leaf	100818476	LOC100818476	protein trichome birefringence-like 38
GLYMA_02G108500	314.083	726.731	520.407	-1.21	4.151e-08	1.747e-06	Leaf	100787178	PHR4	MYB-CC domain-containing transcription factor PHR4
GLYMA_04G080000	311.993	662.875	487.434	-1.088	4.176e-08	1.756e-06	Leaf	100801153	LOC100801153	beta-adaptin-like protein A
GLYMA_16G073400	356.21	80.409	218.309	2.148	4.221e-08	1.773e-06	Leaf	-
GLYMA_06G095400	324.947	709.387	517.167	-1.126	4.245e-08	1.781e-06	Leaf	100776213	LOC100776213	transport inhibitor response 1-like protein
GLYMA_01G103300	26.37	0.921	13.645	4.87	4.276e-08	1.788e-06	Leaf	-
GLYMA_11G252500	533.147	219.876	376.512	1.278	4.272e-08	1.788e-06	Leaf	-
GLYMA_04G067000	147.495	299.273	223.384	-1.021	4.312e-08	1.801e-06	Leaf	-
GLYMA_06G270500	35.473	222.186	128.829	-2.646	4.354e-08	1.817e-06	Leaf	-
GLYMA_06G163400	15.537	49.262	32.399	-1.671	4.393e-08	1.829e-06	Leaf	-
GLYMA_13G069200	3652.74	1099.15	2375.95	1.733	4.405e-08	1.832e-06	Leaf	-
GLYMA_02G099900	571.895	1353.36	962.627	-1.243	4.413e-08	1.833e-06	Leaf	100802180	LOC100802180	probable galacturonosyltransferase-like 3
GLYMA_03G087500	1142.4	497.607	820.004	1.199	4.433e-08	1.84e-06	Leaf	-
GLYMA_07G128200	202.006	507.212	354.609	-1.328	4.453e-08	1.845e-06	Leaf	100782313	LOC100782313	uncharacterized LOC100782313
GLYMA_20G001500	16.575	54.163	35.369	-1.711	4.485e-08	1.855e-06	Leaf	-
GLYMA_04G101500	482.31	1829.06	1155.68	-1.923	4.502e-08	1.86e-06	Leaf	100233233	CRY1a	cryptochrome 1
GLYMA_07G138800	101.425	284.167	192.796	-1.486	4.585e-08	1.892e-06	Leaf	100783029	LOC100783029	protein MIZU-KUSSEI 1
GLYMA_01G049100	332.032	700.797	516.415	-1.077	4.605e-08	1.899e-06	Leaf	100784670	PHR2	MYB-CC domain-containing transcription factor PHR2
GLYMA_13G319000	625.708	200.966	413.337	1.639	4.64e-08	1.911e-06	Leaf	100781285	LOC100781285	arogenate dehydratase 3
GLYMA_10G285200	702.712	336.06	519.386	1.065	4.666e-08	1.92e-06	Leaf	100796513	LOC100796513	pentatricopeptide repeat-containing protein At3g59040
GLYMA_17G015900	29.937	132.738	81.338	-2.147	4.727e-08	1.942e-06	Leaf	100800379	LOC100800379	uncharacterized LOC100800379
GLYMA_10G086600	563.192	278.152	420.672	1.018	4.765e-08	1.954e-06	Leaf	100800397	LOC100800397	sucrose-phosphatase 1
GLYMA_08G070300	2406.48	766.91	1586.69	1.65	4.788e-08	1.962e-06	Leaf	100819551	LOC100819551	classical arabinogalactan protein 1
GLYMA_08G062800	1278.72	145.548	712.134	3.136	4.823e-08	1.974e-06	Leaf	102663800	LOC102663800	probably inactive leucine-rich repeat receptor-like protein kinase At5g48380
GLYMA_11G053800	46.436	259.461	152.948	-2.481	4.928e-08	2.015e-06	Leaf	-
GLYMA_02G252700	133.757	365.24	249.499	-1.449	4.94e-08	2.017e-06	Leaf	100816574	LOC100816574	uncharacterized LOC100816574
GLYMA_03G175000	74.814	298.23	186.522	-1.995	4.971e-08	2.028e-06	Leaf	100811083	LOC100811083	protein CANDIDATE G-PROTEIN COUPLED RECEPTOR 7
GLYMA_07G235500	228.519	647.88	438.199	-1.503	5.105e-08	2.078e-06	Leaf	100788876	LOC100788876	F-box protein At2g26850
GLYMA_14G085600	70.169	2.234	36.201	4.955	5.168e-08	2.097e-06	Leaf	-
GLYMA_05G031800	196.933	96.209	146.571	1.036	5.167e-08	2.097e-06	Leaf	-
GLYMA_18G073800	23.065	87.583	55.324	-1.922	5.198e-08	2.107e-06	Leaf	-
GLYMA_16G004100	99.998	234.006	167.002	-1.227	5.298e-08	2.145e-06	Leaf	-
GLYMA_07G032000	25.896	102.422	64.159	-1.982	5.388e-08	2.177e-06	Leaf	100791173	LOC100791173	F-box only protein 6
GLYMA_06G228900	82.446	197.385	139.915	-1.26	5.556e-08	2.243e-06	Leaf	100786900	LOC100786900	rab3 GTPase-activating protein non-catalytic subunit
GLYMA_09G276900	209.205	91.118	150.161	1.2	5.62e-08	2.266e-06	Leaf	100810845	LOC100810845	TATA-box-binding protein
GLYMA_10G014600	61.639	25.559	43.599	1.274	5.675e-08	2.283e-06	Leaf	100793350	LOC100793350	transcription factor MYB12-like
GLYMA_02G125600	839.25	119.207	479.229	2.816	5.76e-08	2.316e-06	Leaf	100776488	LOC100776488	probable indole-3-acetic acid-amido synthetase GH3.1
GLYMA_11G242100	135.727	17.879	76.803	2.93	5.833e-08	2.333e-06	Leaf	100781700	LOC100781700	uncharacterized LOC100781700
GLYMA_13G030900	2002.83	654.38	1328.6	1.614	5.838e-08	2.333e-06	Leaf	-
GLYMA_19G132300	100.468	398.443	249.456	-1.988	5.817e-08	2.333e-06	Leaf	100814494	LOC100814494	two-component response regulator ARR9-like
GLYMA_02G039100	35.292	133.326	84.309	-1.917	5.841e-08	2.333e-06	Leaf	-
GLYMA_16G030600	649.757	1370.78	1010.27	-1.077	5.873e-08	2.341e-06	Leaf	100808518	LOC100808518	golgin candidate 3
GLYMA_04G050300	6.716	43.341	25.029	-2.69	5.866e-08	2.341e-06	Leaf	100811289	LOC100811289	zinc finger CCCH domain-containing protein 23
GLYMA_17G095000	91.881	33.298	62.589	1.467	5.886e-08	2.344e-06	Leaf	100799646	LOC100799646	transcription factor bHLH79
GLYMA_15G028800	47.6	127.66	87.63	-1.422	5.908e-08	2.35e-06	Leaf	100814047	LOC100814047	uncharacterized LOC100814047
GLYMA_11G181200	996.281	104.402	550.342	3.255	5.979e-08	2.376e-06	Leaf	100778648	LOC100778648	probable F-box protein At2g36090
GLYMA_19G121300	270.474	566.789	418.632	-1.067	6.14e-08	2.438e-06	Leaf	100778840	LOC100778840	uncharacterized protein DDB_G0284459
GLYMA_06G198000	83.514	336.217	209.866	-2.009	6.248e-08	2.478e-06	Leaf	102666418	LOC102666418	uncharacterized LOC102666418
GLYMA_06G277900	26.844	76.914	51.879	-1.517	6.294e-08	2.494e-06	Leaf	102668028
GLYMA_10G248400	116.582	442.07	279.326	-1.923	6.356e-08	2.508e-06	Leaf	100272200	WNK2	with no lysine kinase 2
GLYMA_20G128100	716.705	213.975	465.34	1.745	6.355e-08	2.508e-06	Leaf	100804361	LOC100804361	putative UDP-glucose glucosyltransferase
GLYMA_06G016400	99.874	214.705	157.29	-1.104	6.34e-08	2.508e-06	Leaf	100781930	LOC100781930	F-box/kelch-repeat protein At5g42350
GLYMA_07G236000	6926.6	1793.7	4360.15	1.949	6.354e-08	2.508e-06	Leaf	100791877	LOC100791877	alkaline/neutral invertase A, mitochondrial
GLYMA_04G185000	131.828	33.95	82.889	1.958	6.455e-08	2.542e-06	Leaf	-
GLYMA_08G213000	4568.44	1928.47	3248.46	1.244	6.454e-08	2.542e-06	Leaf	100790141	LOC100790141	uncharacterized LOC100790141
GLYMA_13G184600	108.88	43.286	76.083	1.327	6.55e-08	2.566e-06	Leaf	-
GLYMA_16G147100	25.164	86.908	56.036	-1.784	6.536e-08	2.566e-06	Leaf	-
GLYMA_14G147800	24.059	123.563	73.811	-2.362	6.742e-08	2.637e-06	Leaf	-
GLYMA_03G253500	946.996	469.331	708.163	1.013	6.786e-08	2.65e-06	Leaf	100816085	LOC100816085	violaxanthin de-epoxidase, chloroplastic-like
GLYMA_17G108500	328.918	980.721	654.819	-1.576	6.798e-08	2.652e-06	Leaf	-
GLYMA_07G087200	1685.76	203.364	944.563	3.052	6.814e-08	2.656e-06	Leaf	-
GLYMA_10G262400	164.733	680.837	422.785	-2.047	6.836e-08	2.662e-06	Leaf	100777558	LOC100777558	probable cinnamyl alcohol dehydrogenase
GLYMA_19G201500	40.605	110.32	75.463	-1.445	6.85e-08	2.662e-06	Leaf	100794426	LOC100794426	protein WVD2-like 4
GLYMA_03G168300	115.421	303.231	209.326	-1.393	6.85e-08	2.662e-06	Leaf	100792126	LOC100792126	mediator of RNA polymerase II transcription subunit 11
GLYMA_17G052700	331.199	99.694	215.446	1.733	6.934e-08	2.686e-06	Leaf	100805881	GLYI-23	putative lactoylglutathione lyase
GLYMA_09G247900	3564.09	1715.98	2640.03	1.055	6.945e-08	2.688e-06	Leaf	100820476	LOC100820476	phosphoglycolate phosphatase 1B, chloroplastic-like
GLYMA_01G072000	94.376	205.504	149.94	-1.121	7.081e-08	2.738e-06	Leaf	100806947	LOC100806947	F-box/FBD/LRR-repeat protein At1g13570
GLYMA_16G011900	276.255	2052.22	1164.24	-2.893	7.163e-08	2.767e-06	Leaf	100797158	LOC100797158	auxin-responsive protein SAUR78
GLYMA_03G124700	1412.45	539.199	975.826	1.39	7.196e-08	2.777e-06	Leaf	100817835	LOC100817835	probable mediator of RNA polymerase II transcription subunit 26b
GLYMA_10G119100	262.781	2222.14	1242.46	-3.08	7.259e-08	2.792e-06	Leaf	-
GLYMA_02G253900	135.906	611.431	373.669	-2.17	7.274e-08	2.796e-06	Leaf	100500131	LOC100500131	haloacid dehalogenase superfamily protein
GLYMA_16G167600	1158.65	3108.98	2133.82	-1.424	7.367e-08	2.829e-06	Leaf	100804788	LOC100804788	trihelix transcription factor DF1
GLYMA_15G033100	151.92	304.272	228.096	-1.001	7.401e-08	2.836e-06	Leaf	100305538	LOC100305538	protein slowmo homolog
GLYMA_18G050800	241.553	952.542	597.048	-1.98	7.399e-08	2.836e-06	Leaf	100782043	LOC100782043	root phototropism protein 2
GLYMA_10G245000	18.145	81.148	49.647	-2.163	7.43e-08	2.844e-06	Leaf	-
GLYMA_01G041500	254.314	108.3	181.307	1.232	7.519e-08	2.874e-06	Leaf	100792611	LOC100792611	protein PTST homolog 2, chloroplastic
GLYMA_11G053600	164.377	612.322	388.349	-1.896	7.523e-08	2.874e-06	Leaf	100783682	LOC100783682	ethylene-responsive transcription factor ERF011
GLYMA_16G112900	570.044	1289.01	929.527	-1.178	7.637e-08	2.915e-06	Leaf	100814949	LOC100814949	trafficking protein particle complex subunit 11
GLYMA_07G043500	307.282	1602.02	954.651	-2.382	7.704e-08	2.931e-06	Leaf	100806352	LOC100806352	auxin-responsive protein SAUR78
GLYMA_08G218600	5091.6	1565.17	3328.39	1.702	7.703e-08	2.931e-06	Leaf	100170678	WRKY56	WRKY transcription factor 56
GLYMA_06G084500	23.66	2.909	13.284	3.038	7.723e-08	2.936e-06	Leaf	-
GLYMA_12G241000	29.016	3.902	16.459	2.89	7.769e-08	2.95e-06	Leaf	-
GLYMA_10G090100	215.2	808.918	512.059	-1.911	7.88e-08	2.986e-06	Leaf	100804119	LOC100804119	uncharacterized LOC100804119
GLYMA_05G097300	1224.79	357.628	791.211	1.776	7.887e-08	2.986e-06	Leaf	100805075	LOC100805075	cyclin-D3-2
GLYMA_08G031000	139.399	279.399	209.399	-1.001	8.048e-08	3.038e-06	Leaf	-
GLYMA_15G078000	187.213	414.878	301.046	-1.148	8.076e-08	3.046e-06	Leaf	102665775	LOC102665775	tRNA (adenine(58)-N(1))-methyltransferase catalytic subunit TRMT61A
GLYMA_16G065200	120.797	34.152	77.475	1.823	8.519e-08	3.2e-06	Leaf	-
GLYMA_13G361700	5.609	47.37	26.489	-3.074	8.58e-08	3.22e-06	Leaf	100776755	GA3OX3	gibberellin 3-beta-dioxygenase 3
GLYMA_19G049800	23.889	98.338	61.114	-2.038	8.6e-08	3.224e-06	Leaf	100818205	LOC100818205	uncharacterized LOC100818205
GLYMA_17G250100	79.209	25.81	52.51	1.618	8.639e-08	3.236e-06	Leaf	100790867	LOC100790867	phosphatidylinositol transfer protein 3
GLYMA_05G027600	211.807	709.597	460.702	-1.744	8.845e-08	3.307e-06	Leaf	100782436	LOC100782436	transcription factor bHLH47-like
GLYMA_02G228700	563.784	234.247	399.016	1.267	8.956e-08	3.335e-06	Leaf	100798990	LOC100798990	6-phosphofructo-2-kinase/fructose-2,6-bisphosphatase
GLYMA_10G146000	66.703	27.85	47.276	1.259	9.025e-08	3.358e-06	Leaf	100798627	LOC100798627	intermediate cleaving peptidase 55, mitochondrial
GLYMA_12G200200	743.671	345.367	544.519	1.107	9.034e-08	3.358e-06	Leaf	100814341	LOC100814341	protein THYLAKOID FORMATION1, chloroplastic
GLYMA_16G041200	516.232	220.597	368.415	1.227	9.154e-08	3.393e-06	Leaf	547687	GDH1	glutamate dehydrogenase 1
GLYMA_15G160700	93.106	31.103	62.104	1.586	9.205e-08	3.408e-06	Leaf	-
GLYMA_20G155600	579.251	281.798	430.525	1.04	9.28e-08	3.429e-06	Leaf	100782083	LOC100782083	dihydrodipicolinate reductase-like protein CRR1, chloroplastic
GLYMA_19G004100	112.052	268.401	190.227	-1.26	9.325e-08	3.443e-06	Leaf	100778494	LOC100778494	bromodomain-containing protein 4
GLYMA_02G132500	882.846	94.358	488.602	3.226	9.342e-08	3.446e-06	Leaf	100794381	LOC100794381	ethylene-responsive transcription factor ERF109
GLYMA_11G029700	1729.71	407.575	1068.64	2.085	9.4e-08	3.464e-06	Leaf	-
GLYMA_17G120300	105.733	341.077	223.405	-1.689	9.454e-08	3.48e-06	Leaf	100786778	LOC100786778	serine/threonine protein phosphatase 2A 57 kDa regulatory subunit B'
GLYMA_10G286500	177.751	57.187	117.469	1.635	9.473e-08	3.484e-06	Leaf	100803064	LOC100803064	transmembrane protein 53
GLYMA_10G164400	38.731	10.966	24.848	1.824	9.503e-08	3.489e-06	Leaf	-
GLYMA_08G028300	188.806	17.302	103.054	3.451	9.505e-08	3.489e-06	Leaf	100527340	LOC100527340	uncharacterized LOC100527340
GLYMA_02G071400	29.817	132.951	81.384	-2.158	9.651e-08	3.539e-06	Leaf	100788417	LOC100788417	glucan endo-1,3-beta-glucosidase 8
GLYMA_13G148400	343.626	163.089	253.358	1.076	9.748e-08	3.571e-06	Leaf	-
GLYMA_01G080700	344.394	158.87	251.632	1.118	9.899e-08	3.62e-06	Leaf	100808002	LOC100808002	bifunctional dihydroflavonol 4-reductase/flavanone 4-reductase-like
GLYMA_15G056600	420.001	906.951	663.476	-1.111	9.898e-08	3.62e-06	Leaf	-
GLYMA_14G183000	340.611	144.54	242.576	1.237	1.005e-07	3.672e-06	Leaf	100788161	LOC100788161	E3 ubiquitin-protein ligase UPL1
GLYMA_07G188900	558.298	1285.42	921.86	-1.203	1.012e-07	3.693e-06	Leaf	-
GLYMA_17G068200	143.214	430.202	286.708	-1.587	1.02e-07	3.716e-06	Leaf	102664895	LOC102664895	RING-H2 finger protein ATL56
GLYMA_15G058900	366.991	144.505	255.748	1.345	1.035e-07	3.757e-06	Leaf	100783569	ALDH6B3	putative methylmalonate-semialdehyde dehydrogenase [acylating]
GLYMA_08G220600	97.214	460.432	278.823	-2.243	1.036e-07	3.758e-06	Leaf	100809052	LOC100809052	aspartyl protease family protein At5g10770
GLYMA_11G017900	369.965	147.005	258.485	1.332	1.043e-07	3.768e-06	Leaf	100807875	LOC100807875	long chain acyl-CoA synthetase 4
GLYMA_11G179000	49.928	129.022	89.475	-1.373	1.041e-07	3.768e-06	Leaf	-
GLYMA_13G336900	21.303	60.164	40.733	-1.499	1.041e-07	3.768e-06	Leaf	100792007	LOC100792007	oxysterol-binding protein-related protein 3C
GLYMA_03G159800	191.447	47.837	119.642	2.003	1.056e-07	3.813e-06	Leaf	100816599	LOC100816599	ethylene-responsive transcription factor 12
GLYMA_08G224000	352.711	771.541	562.126	-1.13	1.073e-07	3.864e-06	Leaf	100820095	LOC100820095	uncharacterized membrane protein At1g16860
GLYMA_04G222100	1.321	25.052	13.186	-4.258	1.076e-07	3.871e-06	Leaf	100807183	LOC100807183	expansin-A8
GLYMA_10G275000	2361.82	636.121	1498.97	1.893	1.081e-07	3.884e-06	Leaf	100817478	LOC100817478	uncharacterized LOC100817478
GLYMA_02G222400	2640.6	9903.5	6272.05	-1.907	1.081e-07	3.884e-06	Leaf	-
GLYMA_01G182200	1.751	33.31	17.531	-4.253	1.101e-07	3.934e-06	Leaf	-
GLYMA_07G183700	343.334	142.734	243.034	1.267	1.105e-07	3.945e-06	Leaf	102668923	LOC102668923	protein FLOURY 1
GLYMA_18G002400	357.4	175.106	266.253	1.029	1.12e-07	3.982e-06	Leaf	100818545	LOC100818545	DNA repair protein RAD50
GLYMA_15G110300	5417.95	1176.27	3297.11	2.204	1.134e-07	4.022e-06	Leaf	100802124	LOC100802124	probable WRKY transcription factor 31
GLYMA_04G082100	68.195	176.478	122.336	-1.371	1.134e-07	4.022e-06	Leaf	100808765	LOC100808765	probable beta-1,4-xylosyltransferase IRX9H-like
GLYMA_03G022900	109.82	425.577	267.698	-1.955	1.155e-07	4.091e-06	Leaf	100783833	LOC100783833	brefeldin A-inhibited guanine nucleotide-exchange protein 2
GLYMA_17G186900	154.159	47.136	100.648	1.708	1.16e-07	4.1e-06	Leaf	-
GLYMA_19G180600	382.972	1099.41	741.189	-1.522	1.159e-07	4.1e-06	Leaf	100804685	LOC100804685	dnaJ protein P58IPK homolog
GLYMA_13G297400	554.448	174.671	364.56	1.667	1.163e-07	4.108e-06	Leaf	-
GLYMA_10G198600	211.533	425.511	318.522	-1.008	1.178e-07	4.154e-06	Leaf	100784174	LOC100784174	uncharacterized LOC100784174
GLYMA_05G233500	1786.19	653.705	1219.95	1.45	1.185e-07	4.174e-06	Leaf	100813100	LOC100813100	uncharacterized LOC100813100
GLYMA_10G266300	3328.66	953.749	2141.2	1.803	1.188e-07	4.175e-06	Leaf	100794402	LOC100794402	uncharacterized LOC100794402
GLYMA_13G195800	21.602	62.08	41.841	-1.519	1.187e-07	4.175e-06	Leaf	100784245	LOC100784245	trihelix transcription factor ASIL1
GLYMA_19G233400	262.66	577.372	420.016	-1.136	1.208e-07	4.238e-06	Leaf	100817507	LOC100817507	uncharacterized LOC100817507
GLYMA_10G053000	423.952	75.532	249.742	2.49	1.211e-07	4.243e-06	Leaf	-
GLYMA_18G060600	663.988	291.67	477.829	1.187	1.213e-07	4.247e-06	Leaf	100816757	LOC100816757	6-phosphofructo-2-kinase/fructose-2,6-bisphosphatase
GLYMA_01G019100	383.915	161.746	272.831	1.247	1.219e-07	4.261e-06	Leaf	100776823	LOC100776823	probable starch synthase 4, chloroplastic/amyloplastic
GLYMA_12G128600	457.278	977.146	717.212	-1.096	1.22e-07	4.261e-06	Leaf	100807914	LOC100807914	F-box protein MAX2
GLYMA_17G232600	290.82	910.996	600.908	-1.647	1.221e-07	4.261e-06	Leaf	100818860	GRF18	growth-regulating factor
GLYMA_06G024000	599.771	170.209	384.99	1.818	1.23e-07	4.288e-06	Leaf	100795719	LOC100795719	protein PSK SIMULATOR 2
GLYMA_20G131500	7962.52	2565.82	5264.17	1.634	1.236e-07	4.307e-06	Leaf	100813810	LOC100813810	probable protein phosphatase 2C 63
GLYMA_04G100300	6211.55	1717.4	3964.47	1.855	1.242e-07	4.324e-06	Leaf	-
GLYMA_12G024400	38.963	94.777	66.87	-1.284	1.248e-07	4.333e-06	Leaf	-
GLYMA_12G105000	329.684	80.229	204.956	2.04	1.247e-07	4.333e-06	Leaf	-
GLYMA_08G098500	124.653	46.882	85.767	1.416	1.248e-07	4.333e-06	Leaf	100803185	LOC100803185	probable inositol transporter 2
GLYMA_13G234500	1044.56	211.61	628.084	2.304	1.249e-07	4.334e-06	Leaf	100791149	LOC100791149	glutaredoxin-C9
GLYMA_19G198600	2087.59	266.021	1176.8	2.973	1.259e-07	4.36e-06	Leaf	100806641	SYP24	putative syntaxin-24
GLYMA_10G215800	100.06	215.812	157.936	-1.111	1.268e-07	4.388e-06	Leaf	100810524	LOC100810524	uncharacterized LOC100810524
GLYMA_02G072000	132.962	396.921	264.941	-1.577	1.27e-07	4.391e-06	Leaf	100789473	LOC100789473	YTH domain-containing protein ECT3
GLYMA_19G218100	127.415	15.173	71.294	3.073	1.28e-07	4.418e-06	Leaf	100776695	LOC100776695	probable glycerol-3-phosphate acyltransferase 3
GLYMA_01G175800	195.541	42.595	119.068	2.201	1.3e-07	4.473e-06	Leaf	-
GLYMA_20G014300	302.01	1089.17	695.592	-1.851	1.302e-07	4.473e-06	Leaf	100802247	PIN3B	auxin efflux carrier component 3b
GLYMA_20G125600	163.917	64.908	114.413	1.337	1.301e-07	4.473e-06	Leaf	-
GLYMA_19G125300	521.97	219.18	370.575	1.253	1.305e-07	4.477e-06	Leaf	100790912	LOC100790912	calmodulin-binding protein 25
GLYMA_02G204000	824.786	1867.07	1345.93	-1.179	1.313e-07	4.497e-06	Leaf	100787686	LOC100787686	leucine aminopeptidase 1
GLYMA_01G161200	37.702	146.332	92.017	-1.955	1.334e-07	4.561e-06	Leaf	-
GLYMA_11G203700	5.66	25.023	15.341	-2.146	1.34e-07	4.577e-06	Leaf	-
GLYMA_17G015200	316.051	817.631	566.841	-1.372	1.358e-07	4.626e-06	Leaf	100818519	LOC100818519	phospholipase A I
GLYMA_09G031700	1300.38	418.426	859.401	1.636	1.36e-07	4.629e-06	Leaf	-
GLYMA_19G077400	21.192	59.39	40.291	-1.49	1.371e-07	4.663e-06	Leaf	-
GLYMA_04G092100	2502.66	366.393	1434.53	2.772	1.372e-07	4.664e-06	Leaf	100790234	LOC100790234	mitochondrial uncoupling protein 4
GLYMA_13G208200	320.831	1265.44	793.138	-1.98	1.375e-07	4.669e-06	Leaf	100807749	LOC100807749	probable aspartic proteinase GIP2
GLYMA_06G292700	52.694	5.932	29.313	3.151	1.393e-07	4.726e-06	Leaf	-
GLYMA_16G143800	189.915	538.189	364.052	-1.502	1.412e-07	4.786e-06	Leaf	100817616	LOC100817616	BTB/POZ domain-containing protein At5g66560
GLYMA_16G156200	302.465	56.657	179.561	2.417	1.421e-07	4.805e-06	Leaf	100796647	LOC100796647	leucine-rich repeat receptor-like tyrosine-protein kinase PXC3
GLYMA_03G203600	425.035	133.582	279.309	1.67	1.421e-07	4.805e-06	Leaf	-
GLYMA_02G129200	80.474	30.101	55.288	1.423	1.45e-07	4.891e-06	Leaf	100784513	LOC100784513	5'-deoxynucleotidase hdd1
GLYMA_13G197200	146.528	71.477	109.003	1.037	1.452e-07	4.896e-06	Leaf	100786364	LOC100786364	protein LONG AFTER FAR-RED 3
GLYMA_19G190200	2.833	27.315	15.074	-3.271	1.466e-07	4.934e-06	Leaf	100781702	LOC100781702	leucine-rich repeat receptor-like protein kinase PXC1
GLYMA_07G274200	43.765	104.052	73.908	-1.251	1.471e-07	4.946e-06	Leaf	100812608	LOC100812608	probable anion transporter 5-like
GLYMA_04G133100	246.155	108.415	177.285	1.184	1.534e-07	5.144e-06	Leaf	-
GLYMA_12G185400	422.413	147.624	285.019	1.516	1.543e-07	5.172e-06	Leaf	100499969	LOC100499969	uncharacterized LOC100499969
GLYMA_16G033700	385.417	95.288	240.352	2.016	1.554e-07	5.197e-06	Leaf	100793313	SG-9	UDP-glycosyltransferase UGT73B4
GLYMA_13G321700	2176.5	554.94	1365.72	1.972	1.566e-07	5.235e-06	Leaf	100794318	LOC100794318	serine carboxypeptidase-like 51
GLYMA_14G118100	780.843	326.218	553.531	1.259	1.588e-07	5.3e-06	Leaf	-
GLYMA_11G000500	18786.3	6075.71	12431	1.629	1.6e-07	5.334e-06	Leaf	100781517	LOC100781517	scopoletin glucosyltransferase
GLYMA_19G242900	138.787	315.615	227.201	-1.185	1.612e-07	5.362e-06	Leaf	100272199	WNK9	with no lysine kinase 9
GLYMA_04G213900	3.315	40.567	21.941	-3.621	1.613e-07	5.362e-06	Leaf	100783318	LOC100783318	alcohol dehydrogenase
GLYMA_06G050600	969.154	2198.99	1584.07	-1.182	1.618e-07	5.367e-06	Leaf	100790617	LOC100790617	uncharacterized LOC100790617
GLYMA_16G178500	264.16	51.825	157.993	2.351	1.644e-07	5.447e-06	Leaf	100783411	LOC100783411	heavy metal-associated isoprenylated plant protein 39
GLYMA_17G147900	1658.56	654.353	1156.45	1.342	1.663e-07	5.491e-06	Leaf	100780555	LOC100780555	light-harvesting complex-like protein 3 isotype 2, chloroplastic
GLYMA_08G063800	2326.29	933.201	1629.75	1.318	1.684e-07	5.55e-06	Leaf	-
GLYMA_04G013800	128.234	22.682	75.458	2.499	1.688e-07	5.558e-06	Leaf	100807356	LOC100807356	protein TIFY 10A
GLYMA_16G029400	19.725	59.935	39.83	-1.603	1.702e-07	5.596e-06	Leaf	100778582	LOC100778582	uncharacterized LOC100778582
GLYMA_10G190400	379.31	783.353	581.331	-1.046	1.712e-07	5.619e-06	Leaf	100812871	LOC100812871	oxidation resistance protein 1
GLYMA_03G245200	422.123	1574.67	998.398	-1.899	1.712e-07	5.619e-06	Leaf	100790030	LOC100790030	probable transcription factor At5g28040
GLYMA_08G072300	2345.29	1083.19	1714.24	1.115	1.725e-07	5.649e-06	Leaf	-
GLYMA_13G010100	330.902	145.736	238.319	1.184	1.731e-07	5.662e-06	Leaf	100802266	LOC100802266	long chain acyl-CoA synthetase 8
GLYMA_10G165600	387.906	156.89	272.398	1.307	1.76e-07	5.747e-06	Leaf	100789833	LOC100789833	uncharacterized LOC100789833
GLYMA_13G270900	289.47	758.766	524.118	-1.39	1.794e-07	5.847e-06	Leaf	100795358	LOC100795358	TPR repeat-containing thioredoxin TTL1
GLYMA_19G045200	244.034	116.292	180.163	1.068	1.804e-07	5.877e-06	Leaf	-
GLYMA_07G184800	621.502	267.936	444.719	1.214	1.807e-07	5.88e-06	Leaf	100798214	LOC100798214	K(+) efflux antiporter 3, chloroplastic
GLYMA_04G134000	13.169	53.565	33.367	-2.022	1.821e-07	5.913e-06	Leaf	-
GLYMA_04G218300	170.533	569.396	369.964	-1.74	1.836e-07	5.955e-06	Leaf	100499629	BRI1B	brassinosteroid receptor
GLYMA_09G153900	140.961	653.909	397.435	-2.214	1.839e-07	5.96e-06	Leaf	100803925	LOC100803925	enolase
GLYMA_16G199400	144.561	322.514	233.537	-1.158	1.871e-07	6.054e-06	Leaf	100776088	LOC100776088	calcium-dependent protein kinase 26
GLYMA_04G142900	37.669	92.769	65.219	-1.301	1.871e-07	6.054e-06	Leaf	-
GLYMA_07G006900	2083.65	569.069	1326.36	1.872	1.89e-07	6.108e-06	Leaf	-
GLYMA_18G030400	5349.52	2413.26	3881.39	1.149	1.896e-07	6.124e-06	Leaf	100786122	LOC100786122	sedoheptulose-1,7-bisphosphatase, chloroplastic
GLYMA_16G196200	1096.09	398.32	747.206	1.461	1.902e-07	6.138e-06	Leaf	-
GLYMA_06G077200	818.922	2715.11	1767.01	-1.729	1.91e-07	6.16e-06	Leaf	100776044	LOC100776044	uncharacterized LOC100776044
GLYMA_18G130700	397.925	189.155	293.54	1.073	1.919e-07	6.182e-06	Leaf	100815002	LOC100815002	protein WVD2-like 7
GLYMA_06G193000	60.33	195.108	127.719	-1.692	1.92e-07	6.182e-06	Leaf	100792383	LOC100792383	transcription factor TCP14
GLYMA_18G226300	1267.02	547.725	907.373	1.21	1.926e-07	6.189e-06	Leaf	-
GLYMA_19G100200	916.153	2160.14	1538.15	-1.238	1.934e-07	6.211e-06	Leaf	-
GLYMA_18G268000	577.991	275.817	426.904	1.068	1.939e-07	6.22e-06	Leaf	-
GLYMA_11G227000	8.002	45.073	26.538	-2.491	1.958e-07	6.278e-06	Leaf	-
GLYMA_19G168500	63.901	155.311	109.606	-1.28	1.965e-07	6.293e-06	Leaf	-
GLYMA_06G038500	119.882	254.27	187.076	-1.084	1.979e-07	6.332e-06	Leaf	100789577	LOC100789577	uncharacterized LOC100789577
GLYMA_08G218800	238.458	79.582	159.02	1.584	1.98e-07	6.332e-06	Leaf	-
GLYMA_07G273000	1187.07	493.204	840.136	1.268	1.985e-07	6.343e-06	Leaf	100808838	LOC100808838	uncharacterized LOC100808838
GLYMA_13G163000	1507.53	4278.77	2893.15	-1.505	2.001e-07	6.388e-06	Leaf	100778008	LOC100778008	heparanase-like protein 3
GLYMA_02G168000	923.595	355.737	639.666	1.377	2.01e-07	6.411e-06	Leaf	732619	VTE2-2	homogentisate phytyltransferase VTE2-2
GLYMA_08G118000	137.889	39.349	88.619	1.811	2.013e-07	6.416e-06	Leaf	100814411	LOC100814411	uncharacterized LOC100814411
GLYMA_15G061300	1627.79	717.416	1172.6	1.182	2.026e-07	6.452e-06	Leaf	-
GLYMA_18G248000	361.723	741.928	551.826	-1.036	2.03e-07	6.458e-06	Leaf	-
GLYMA_03G008400	576.04	278.689	427.364	1.048	2.053e-07	6.523e-06	Leaf	100784358	LOC100784358	peptide chain release factor PrfB3, chloroplastic
GLYMA_17G196500	138.291	36.91	87.601	1.906	2.072e-07	6.57e-06	Leaf	-
GLYMA_19G109400	30.942	178.12	104.531	-2.523	2.1e-07	6.654e-06	Leaf	-
GLYMA_02G212100	377.101	69.392	223.247	2.444	2.107e-07	6.673e-06	Leaf	100305727	LOC100305727	uncharacterized LOC100305727
GLYMA_04G225300	37.14	7.594	22.367	2.295	2.128e-07	6.717e-06	Leaf	102659580	LOC102659580	uncharacterized LOC102659580
GLYMA_05G207100	7653.08	3152.47	5402.77	1.28	2.127e-07	6.717e-06	Leaf	-
GLYMA_10G203900	245.091	524.416	384.753	-1.097	2.138e-07	6.741e-06	Leaf	-
GLYMA_10G163000	45.059	117.882	81.471	-1.386	2.146e-07	6.76e-06	Leaf	100790708	LOC100790708	PRA1 family protein E
GLYMA_05G215900	2721.3	367.397	1544.35	2.889	2.155e-07	6.781e-06	Leaf	100815760	LOC100815760	probable WRKY transcription factor 41
GLYMA_18G268600	86.434	29.06	57.747	1.571	2.164e-07	6.8e-06	Leaf	-
GLYMA_10G129500	1086.05	290.803	688.427	1.901	2.177e-07	6.831e-06	Leaf	-
GLYMA_08G002700	1939.18	884.219	1411.7	1.133	2.181e-07	6.838e-06	Leaf	100800699	ALDH3I1	aldehyde dehydrogenase family 3 member I1
GLYMA_15G043800	1690.18	623.345	1156.77	1.439	2.214e-07	6.924e-06	Leaf	100794680	LOC100794680	probable serine/threonine-protein kinase PBL5
GLYMA_07G021300	1564.96	5630.51	3597.74	-1.847	2.232e-07	6.97e-06	Leaf	100808320	LOC100808320	uncharacterized LOC100808320
GLYMA_09G017300	151.776	314.973	233.375	-1.054	2.232e-07	6.97e-06	Leaf	-
GLYMA_09G251700	92.396	215.357	153.876	-1.221	2.254e-07	7.033e-06	Leaf	100788752	LOC100788752	CBS domain-containing protein CBSX6
GLYMA_06G068500	110.737	223.082	166.909	-1.013	2.274e-07	7.089e-06	Leaf	100499896	LOC100499896	uncharacterized LOC100499896
GLYMA_13G289800	175.178	77.319	126.249	1.18	2.309e-07	7.193e-06	Leaf	100788319	LOC100788319	shaggy-related protein kinase zeta
GLYMA_02G135800	31.146	186.639	108.892	-2.58	2.312e-07	7.197e-06	Leaf	-
GLYMA_11G121900	2336.55	449.558	1393.05	2.378	2.315e-07	7.199e-06	Leaf	-
GLYMA_11G139300	1327.33	3503.96	2415.64	-1.401	2.374e-07	7.364e-06	Leaf	100809679	LOC100809679	protein kinase APK1A, chloroplastic-like
GLYMA_04G239700	4.271	44.783	24.527	-3.379	2.37e-07	7.364e-06	Leaf	100780101	LOC100780101	LRR receptor-like serine/threonine-protein kinase RGI1
GLYMA_19G106900	161.786	398.535	280.161	-1.301	2.391e-07	7.4e-06	Leaf	100779365	LOC100779365	WD repeat-containing protein LWD1
GLYMA_11G212100	213.725	40.666	127.195	2.396	2.476e-07	7.64e-06	Leaf	-
GLYMA_01G105400	106.222	20.405	63.313	2.379	2.483e-07	7.655e-06	Leaf	100806570	LOC100806570	uncharacterized LOC100806570
GLYMA_20G195600	78.341	217.918	148.129	-1.475	2.493e-07	7.673e-06	Leaf	-
GLYMA_04G226700	8383.75	1699.86	5041.8	2.302	2.491e-07	7.673e-06	Leaf	-
GLYMA_13G041200	441.587	208.347	324.967	1.084	2.5e-07	7.689e-06	Leaf	100796580	LOC100796580	RNA polymerase sigma factor sigE, chloroplastic/mitochondrial
GLYMA_13G300700	443.736	975.263	709.499	-1.136	2.512e-07	7.719e-06	Leaf	100792018	LOC100792018	probable galacturonosyltransferase 10
GLYMA_11G240300	63.681	142.003	102.842	-1.159	2.515e-07	7.721e-06	Leaf	100809676	LOC100809676	ras-related protein RABH1e
GLYMA_15G165500	61.193	186.274	123.733	-1.606	2.535e-07	7.777e-06	Leaf	100812967	LOC100812967	uncharacterized LOC100812967
GLYMA_12G035800	27.023	94.446	60.735	-1.806	2.551e-07	7.82e-06	Leaf	100795345	LOC100795345	protein SMALL AUXIN UP-REGULATED RNA 10
GLYMA_04G084600	60.395	25.403	42.899	1.251	2.573e-07	7.881e-06	Leaf	-
GLYMA_19G013800	1466.86	671.839	1069.35	1.127	2.6e-07	7.956e-06	Leaf	-
GLYMA_01G163800	119.575	260.254	189.915	-1.122	2.61e-07	7.963e-06	Leaf	100803907	LOC100803907	pentatricopeptide repeat-containing protein At3g51320
GLYMA_03G166900	248.892	103.035	175.963	1.274	2.61e-07	7.963e-06	Leaf	100786830	LOC100786830	plasmodesmata-located protein 1
GLYMA_02G195400	2795.16	568.781	1681.97	2.297	2.613e-07	7.966e-06	Leaf	100809258	LOC100809258	syntaxin-121
GLYMA_10G234700	41.45	0.717	21.084	5.855	2.628e-07	8e-06	Leaf	100803409	LOC100803409	cytokinin hydroxylase
GLYMA_13G092500	78.43	307.381	192.906	-1.97	2.656e-07	8.077e-06	Leaf	100789206	LOC100789206	probable alpha,alpha-trehalose-phosphate synthase [UDP-forming] 11
GLYMA_14G201800	25.271	111.801	68.536	-2.149	2.684e-07	8.155e-06	Leaf	100812415	LOC100812415	peroxidase 4
GLYMA_07G262700	291.375	35.959	163.667	3.02	2.686e-07	8.155e-06	Leaf	100127382	WRKY34	WRKY transcription factor 34
GLYMA_12G137700	1064.69	197.658	631.172	2.429	2.711e-07	8.211e-06	Leaf	100797644	LOC100797644	scarecrow-like protein 21
GLYMA_06G114200	1103.75	162.922	633.337	2.761	2.725e-07	8.241e-06	Leaf	100783194	LOC100783194	aspartic proteinase Asp1
GLYMA_04G002900	2267.78	1088.86	1678.32	1.059	2.732e-07	8.255e-06	Leaf	100790574	LOC100790574	glutamate-1-semialdehyde 2,1-aminomutase, chloroplastic
GLYMA_08G241300	1153.39	500.391	826.892	1.205	2.75e-07	8.297e-06	Leaf	100783753	LOC100783753	probable mitochondrial saccharopine dehydrogenase-like oxidoreductase At5g39410
GLYMA_06G019400	3901.87	1808.16	2855.01	1.11	2.767e-07	8.342e-06	Leaf	100807408	LOC100807408	ATP-dependent zinc metalloprotease FTSH, chloroplastic
GLYMA_13G052100	453.284	192.912	323.098	1.233	2.773e-07	8.354e-06	Leaf	100787971	LOC100787971	truncated transcription factor CAULIFLOWER A
GLYMA_14G040700	405.814	976.891	691.353	-1.267	2.783e-07	8.376e-06	Leaf	100789052	LOC100789052	SNF1-related protein kinase regulatory subunit beta-1
GLYMA_20G198800	147.484	348.377	247.931	-1.239	2.808e-07	8.446e-06	Leaf	100781000	LOC100781000	cyclin-dependent kinase inhibitor 4
GLYMA_14G090500	125.022	257.759	191.39	-1.043	2.816e-07	8.464e-06	Leaf	100804936	LOC100804936	uncharacterized LOC100804936
GLYMA_15G172200	1004.17	403.12	703.644	1.317	2.859e-07	8.572e-06	Leaf	100788180	LOC100788180	lycopene epsilon cyclase, chloroplastic
GLYMA_15G251500	5936.88	1735.48	3836.18	1.774	2.879e-07	8.625e-06	Leaf	547936	GSTU47	glutathione transferase
GLYMA_02G301500	43.054	163.905	103.479	-1.927	2.881e-07	8.625e-06	Leaf	100780395	LOC100780395	uncharacterized LOC100780395
GLYMA_09G114600	295.536	631.294	463.415	-1.095	2.889e-07	8.643e-06	Leaf	-
GLYMA_18G280400	62.948	19.895	41.422	1.664	2.947e-07	8.808e-06	Leaf	-
GLYMA_20G174300	78.159	199.487	138.823	-1.351	2.964e-07	8.854e-06	Leaf	100791990	LOC100791990	alpha-(1,4)-fucosyltransferase
GLYMA_04G169300	82.376	20.607	51.491	2.003	2.988e-07	8.905e-06	Leaf	-
GLYMA_06G224200	652.644	279.748	466.196	1.222	3.008e-07	8.956e-06	Leaf	100812589	LOC100812589	thylakoid lumenal 16.5 kDa protein, chloroplastic
GLYMA_05G225900	18.127	79.188	48.657	-2.129	3.012e-07	8.961e-06	Leaf	100526906	LOC100526906	uncharacterized LOC100526906
GLYMA_11G039400	578.695	1357.12	967.91	-1.23	3.042e-07	9.044e-06	Leaf	100784912	LOC100784912	beta-amylase 3, chloroplastic
GLYMA_06G089600	1808.77	3801.31	2805.04	-1.071	3.069e-07	9.109e-06	Leaf	100805268	LOC100805268	uncharacterized LOC100805268
GLYMA_06G011300	46.132	10.5	28.316	2.142	3.105e-07	9.211e-06	Leaf	-
GLYMA_10G103000	1685.59	762.306	1223.95	1.145	3.135e-07	9.285e-06	Leaf	100794574	LOC100794574	putative elongation factor TypA-like SVR3, chloroplastic
GLYMA_03G002200	154.543	60.152	107.348	1.36	3.149e-07	9.311e-06	Leaf	100786843	LOC100786843	serine/threonine-protein kinase STN8, chloroplastic
GLYMA_07G085100	126.574	43.28	84.927	1.551	3.151e-07	9.311e-06	Leaf	100792562	LOC100792562	probable protein ABIL5
GLYMA_17G114800	872.377	362.039	617.208	1.269	3.174e-07	9.363e-06	Leaf	100500330	LOC100500330	uncharacterized LOC100500330
GLYMA_17G178700	187.729	63.521	125.625	1.565	3.191e-07	9.407e-06	Leaf	-
GLYMA_17G216100	3.645	36.728	20.187	-3.322	3.201e-07	9.428e-06	Leaf	100785918	LOC100785918	protein PPLZ02
GLYMA_16G041000	17.511	50.96	34.236	-1.537	3.205e-07	9.434e-06	Leaf	-
GLYMA_02G297200	194.383	54.241	124.312	1.841	3.216e-07	9.457e-06	Leaf	100816060	LOC100816060	probable serine/threonine-protein kinase WNK11
GLYMA_13G133100	1030.74	111.1	570.922	3.214	3.23e-07	9.484e-06	Leaf	-
GLYMA_04G000300	108.186	272.125	190.155	-1.332	3.227e-07	9.484e-06	Leaf	100793265	LOC100793265	monosaccharide-sensing protein 2
GLYMA_18G003000	4781.76	1968.07	3374.91	1.281	3.234e-07	9.49e-06	Leaf	100781851	LOC100781851	receptor-like kinase TMK4
GLYMA_02G284800	166.253	31.573	98.913	2.4	3.248e-07	9.525e-06	Leaf	-
GLYMA_20G176500	470.626	172.42	321.523	1.449	3.262e-07	9.557e-06	Leaf	100801536	LOC100801536	protein SENSITIVE TO PROTON RHIZOTOXICITY 1
GLYMA_15G198900	12.8	118.316	65.558	-3.212	3.276e-07	9.591e-06	Leaf	100806199	LOC100806199	uncharacterized LOC100806199
GLYMA_02G109100	173.369	1100.97	637.168	-2.666	3.286e-07	9.614e-06	Leaf	100785757	EXP4	expansin 4
GLYMA_13G009300	153.299	447.324	300.311	-1.545	3.3e-07	9.64e-06	Leaf	100800832	LOC100800832	zinc finger protein CONSTANS-LIKE 9
GLYMA_09G262800	585.438	286.206	435.822	1.033	3.305e-07	9.647e-06	Leaf	-
GLYMA_01G232000	66.846	9.263	38.054	2.848	3.344e-07	9.752e-06	Leaf	100803550	LOC100803550	ethylene-responsive transcription factor ERF020
GLYMA_18G234900	147.33	297.262	222.296	-1.013	3.371e-07	9.824e-06	Leaf	102667655	LOC102667655	AT-rich interactive domain-containing protein 1
GLYMA_13G032700	252.802	39.992	146.397	2.661	3.419e-07	9.949e-06	Leaf	100813645	LOC100813645	rust resistance kinase Lr10
GLYMA_09G204500	1660.27	313.677	986.975	2.404	3.438e-07	9.992e-06	Leaf	100790168	LOC100790168	transcription factor MYC1
GLYMA_15G077000	135.848	51.657	93.753	1.394	3.458e-07	1.003e-05	Leaf	100802655	LOC100802655	ethylene-responsive transcription factor 12
GLYMA_01G188600	44.299	192.257	118.278	-2.115	3.47e-07	1.005e-05	Leaf	-
GLYMA_10G013700	2159.85	5381.13	3770.49	-1.317	3.549e-07	1.024e-05	Leaf	100306535	LOC100306535	uncharacterized LOC100306535
GLYMA_20G135500	18.55	140.984	79.767	-2.925	3.554e-07	1.025e-05	Leaf	100776716	LOC100776716	protein SOB FIVE-LIKE 5
GLYMA_06G127900	336.42	802.184	569.302	-1.254	3.585e-07	1.032e-05	Leaf	100820570	LOC100820570	CCT motif-containing protein
GLYMA_18G011600	132.377	346.272	239.324	-1.388	3.599e-07	1.036e-05	Leaf	100817128	LOC100817128	estradiol 17-beta-dehydrogenase 12-like
GLYMA_10G194000	25.378	93.008	59.193	-1.873	3.615e-07	1.039e-05	Leaf	100819964	UGT79A6	flavonol 3-O-glucoside (1->6) rhamnosyltransferase
GLYMA_03G205900	111.486	405.454	258.47	-1.863	3.621e-07	1.04e-05	Leaf	100818733	LOC100818733	probable glutamate carboxypeptidase AMP1
GLYMA_18G264900	122.968	307.374	215.171	-1.323	3.638e-07	1.042e-05	Leaf	100798286	LOC100798286	BAG family molecular chaperone regulator 8, chloroplastic
GLYMA_06G150800	117.68	275.438	196.559	-1.228	3.639e-07	1.042e-05	Leaf	-
GLYMA_07G074900	5.606	50.789	28.198	-3.176	3.636e-07	1.042e-05	Leaf	100527910	LOC100527910	putative SAUR-like auxin-responsive protein
GLYMA_16G165800	5999.85	1115.55	3557.7	2.427	3.646e-07	1.044e-05	Leaf	100800351	LHCB1-7	photosystem II type I chlorophyll a/b-binding protein
GLYMA_04G082500	538.869	230.192	384.531	1.228	3.654e-07	1.045e-05	Leaf	100809310	LOC100809310	tocopherol cyclase, chloroplastic
GLYMA_18G067600	91.885	17.864	54.874	2.36	3.675e-07	1.05e-05	Leaf	-
GLYMA_08G100600	170.733	377.49	274.112	-1.145	3.69e-07	1.054e-05	Leaf	100805870	LOC100805870	probable mediator of RNA polymerase II transcription subunit 19b
GLYMA_16G070500	34.023	80.931	57.477	-1.247	3.713e-07	1.059e-05	Leaf	-
GLYMA_09G079900	289.947	134.743	212.345	1.107	3.756e-07	1.07e-05	Leaf	100500551	LOC100500551	putative aspartic proteinase
GLYMA_20G193700	8.864	42.086	25.475	-2.246	3.774e-07	1.075e-05	Leaf	100812373	LOC100812373	AT-rich binding protein
GLYMA_11G089100	202.912	514.527	358.72	-1.342	3.785e-07	1.076e-05	Leaf	100784558	LOC100784558	probable L-type lectin-domain containing receptor kinase S.5
GLYMA_12G206500	2.785	22.211	12.498	-2.985	3.79e-07	1.076e-05	Leaf	102662942	LOC102662942	probable serine/threonine-protein kinase clkA
GLYMA_16G150700	222.579	73.029	147.804	1.609	3.791e-07	1.076e-05	Leaf	100814951	FT2A	protein FLOWERING LOCUS T
GLYMA_06G149700	380.264	1148.27	764.265	-1.595	3.796e-07	1.077e-05	Leaf	-
GLYMA_13G264200	440.229	133.881	287.055	1.718	3.811e-07	1.08e-05	Leaf	100306249	LOC100306249	protein NEOXANTHIN-DEFICIENT 1
GLYMA_08G254600	72.877	242.856	157.867	-1.737	3.851e-07	1.091e-05	Leaf	-
GLYMA_10G124200	472.067	173.333	322.7	1.446	3.884e-07	1.098e-05	Leaf	100779687	LOC100779687	uncharacterized protein sll0005
GLYMA_14G051200	206.684	445.996	326.34	-1.11	3.881e-07	1.098e-05	Leaf	100806021	LOC100806021	protein-tyrosine-phosphatase IBR5
GLYMA_19G106800	9956.32	4137.65	7046.99	1.267	3.887e-07	1.098e-05	Leaf	-
GLYMA_12G048900	107.26	28.488	67.874	1.913	3.92e-07	1.106e-05	Leaf	-
GLYMA_12G190100	4404.38	2142.79	3273.58	1.04	3.955e-07	1.115e-05	Leaf	100778677	LOC100778677	dnaJ protein homolog
GLYMA_16G085600	56.872	398.144	227.508	-2.806	3.971e-07	1.119e-05	Leaf	100805677	LOC100805677	uncharacterized LOC100805677
GLYMA_15G193400	499.27	1307.4	903.337	-1.389	3.979e-07	1.121e-05	Leaf	100795205	LOC100795205	cation-chloride cotransporter 1
GLYMA_10G282200	246.78	62.404	154.592	1.983	4.01e-07	1.128e-05	Leaf	100789314	LOC100789314	monooxygenase 2
GLYMA_13G345000	124.71	50.192	87.451	1.309	4.064e-07	1.14e-05	Leaf	-
GLYMA_08G332300	2.189	19.886	11.038	-3.19	4.067e-07	1.14e-05	Leaf	-
GLYMA_15G157800	70.996	32.523	51.76	1.127	4.082e-07	1.144e-05	Leaf	100793455	LOC100793455	protein TRIGALACTOSYLDIACYLGLYCEROL 4, chloroplastic
GLYMA_10G105900	224.896	512.967	368.932	-1.19	4.097e-07	1.147e-05	Leaf	100789475	LOC100789475	UDP-N-acetylglucosamine--dolichyl-phosphate N-acetylglucosaminephosphotransferase
GLYMA_12G016900	245.371	669.181	457.276	-1.447	4.123e-07	1.154e-05	Leaf	100777446	LOC100777446	WEB family protein At3g02930, chloroplastic
GLYMA_18G061700	179.76	38.247	109.004	2.235	4.156e-07	1.161e-05	Leaf	100780933	LOC100780933	internal alternative NAD(P)H-ubiquinone oxidoreductase A1, mitochondrial
GLYMA_16G210800	574.447	119.837	347.142	2.261	4.24e-07	1.183e-05	Leaf	100499654	LOC100499654	candidate disease-resistance protein
GLYMA_20G146900	8.959	33.768	21.363	-1.917	4.271e-07	1.19e-05	Leaf	100807906	LOC100807906	FCS-Like Zinc finger 8
GLYMA_18G219900	115.021	312.759	213.89	-1.443	4.279e-07	1.191e-05	Leaf	102662348	LOC102662348	probable serine/threonine-protein kinase PBL8
GLYMA_08G300400	262.101	526.379	394.24	-1.007	4.287e-07	1.193e-05	Leaf	100807624	LOC100807624	probable hexosyltransferase MUCI70
GLYMA_02G288700	5826.78	2526.64	4176.71	1.206	4.302e-07	1.196e-05	Leaf	100785395	LOC100785395	uncharacterized LOC100785395
GLYMA_14G126600	64.06	174.605	119.332	-1.448	4.317e-07	1.199e-05	Leaf	-
GLYMA_08G302600	4047.92	911.732	2479.82	2.151	4.406e-07	1.222e-05	Leaf	732565	LOC732565	serine glyoxylate aminotransferase 3
GLYMA_13G279200	220.912	780.524	500.718	-1.821	4.423e-07	1.225e-05	Leaf	100783727	LOC100783727	stem-specific protein TSJT1
GLYMA_20G202200	526.87	2347.12	1437	-2.155	4.422e-07	1.225e-05	Leaf	100787425	LOC100787425	ethylene receptor 2
GLYMA_14G186700	817.105	340.624	578.864	1.263	4.431e-07	1.226e-05	Leaf	100817043	LOC100817043	uncharacterized aarF domain-containing protein kinase At5g05200, chloroplastic
GLYMA_10G223200	9.704	42.466	26.085	-2.124	4.483e-07	1.239e-05	Leaf	100777915	LOC100777915	ethylene-responsive transcription factor ERF110
GLYMA_05G139500	324.643	93.137	208.89	1.801	4.538e-07	1.253e-05	Leaf	100810930	LOC100810930	cysteine-rich receptor-like protein kinase 10
GLYMA_19G001700	212.233	98.785	155.509	1.101	4.572e-07	1.262e-05	Leaf	100798151	LOC100798151	methionine aminopeptidase 2B
GLYMA_06G052400	64.725	144.713	104.719	-1.161	4.575e-07	1.262e-05	Leaf	100775320	LOC100775320	NDR1/HIN1-like protein 13
GLYMA_01G153600	174.415	458.721	316.568	-1.396	4.603e-07	1.267e-05	Leaf	100776463	LOC100776463	arabinosyltransferase XEG113
GLYMA_04G193600	112.268	236.216	174.242	-1.074	4.607e-07	1.268e-05	Leaf	100781705	LOC100781705	uncharacterized LOC100781705
GLYMA_08G357300	106.753	37.259	72.006	1.52	4.621e-07	1.271e-05	Leaf	100794171	LOC100794171	uncharacterized LOC100794171
GLYMA_14G215800	623.669	135.705	379.687	2.201	4.631e-07	1.272e-05	Leaf	100806182	LOC100806182	probable calcium-binding protein CML18
GLYMA_06G054000	160.466	343.808	252.137	-1.1	4.651e-07	1.276e-05	Leaf	100803321	LOC100803321	protein phosphatase 2C 77
GLYMA_07G200400	322.008	141.203	231.606	1.19	4.651e-07	1.276e-05	Leaf	100790461	LOC100790461	uncharacterized LOC100790461
GLYMA_08G180900	154.06	604.019	379.04	-1.97	4.723e-07	1.294e-05	Leaf	100792948	LOC100792948	beta-xylosidase/alpha-L-arabinofuranosidase 1
GLYMA_14G003500	187.033	386.743	286.888	-1.049	4.733e-07	1.296e-05	Leaf	100804414	LOC100804414	transmembrane 9 superfamily member 12
GLYMA_08G103400	154.354	744.903	449.628	-2.271	4.763e-07	1.302e-05	Leaf	100815474	LOC100815474	F-box/kelch-repeat protein At1g67480
GLYMA_11G198300	6308.75	724.365	3516.56	3.123	4.838e-07	1.321e-05	Leaf	-
GLYMA_01G088400	38.579	101.372	69.976	-1.393	4.853e-07	1.324e-05	Leaf	-
GLYMA_08G319000	52.171	133.805	92.988	-1.357	4.865e-07	1.326e-05	Leaf	100792257	LOC100792257	uncharacterized LOC100792257
GLYMA_01G102800	19.081	60.337	39.709	-1.661	4.871e-07	1.327e-05	Leaf	-
GLYMA_20G183200	69.939	176.012	122.976	-1.331	4.96e-07	1.349e-05	Leaf	-
GLYMA_09G067000	27.192	92.896	60.044	-1.77	5.001e-07	1.36e-05	Leaf	100804824	LOC100804824	WW domain-binding protein 11
GLYMA_10G188500	517.913	2113.27	1315.59	-2.029	5.043e-07	1.37e-05	Leaf	-
GLYMA_04G139100	26.114	2.95	14.532	3.166	5.046e-07	1.37e-05	Leaf	-
GLYMA_20G165000	5690.91	2577.36	4134.14	1.143	5.075e-07	1.377e-05	Leaf	100811468	LOC100811468	ABC transporter C family member 10
GLYMA_01G021000	151.117	796.831	473.974	-2.398	5.089e-07	1.379e-05	Leaf	100816901	LOC100816901	probable mannitol dehydrogenase
GLYMA_17G015600	2431.49	1077.28	1754.38	1.175	5.089e-07	1.379e-05	Leaf	100792088	LOC100792088	glucose-1-phosphate adenylyltransferase large subunit 3, chloroplastic/amyloplastic
GLYMA_14G104600	76.313	201.269	138.791	-1.398	5.11e-07	1.384e-05	Leaf	-
GLYMA_10G112500	327.363	692.522	509.943	-1.08	5.128e-07	1.387e-05	Leaf	100777549	LOC100777549	uncharacterized LOC100777549
GLYMA_06G136200	1249.21	340.14	794.676	1.877	5.161e-07	1.395e-05	Leaf	100802806	LOC100802806	uncharacterized LOC100802806
GLYMA_18G065700	6571.54	2974.11	4772.82	1.144	5.238e-07	1.413e-05	Leaf	100787350	LOC100787350	phosphomethylpyrimidine synthase, chloroplastic
GLYMA_01G151400	9.257	74.233	41.745	-3.001	5.252e-07	1.414e-05	Leaf	102667446	LOC102667446	uncharacterized LOC102667446
GLYMA_16G173400	24.171	184.421	104.296	-2.933	5.25e-07	1.414e-05	Leaf	100816359	LOC100816359	probable membrane-associated kinase regulator 6
GLYMA_06G085300	2031.07	787.452	1409.26	1.367	5.25e-07	1.414e-05	Leaf	100818812	LOC100818812	probable glycosyltransferase At5g03795
GLYMA_11G062000	36.045	117.331	76.688	-1.704	5.282e-07	1.421e-05	Leaf	100813952	LOC100813952	uncharacterized LOC100813952
GLYMA_14G056500	384.838	167.407	276.122	1.202	5.303e-07	1.426e-05	Leaf	100806533	LOC100806533	cytosolic endo-beta-N-acetylglucosaminidase 1
GLYMA_15G105800	23.876	80.34	52.108	-1.747	5.313e-07	1.427e-05	Leaf	-
GLYMA_20G129400	459.551	949.991	704.771	-1.048	5.327e-07	1.429e-05	Leaf	100808771	LOC100808771	D-3-phosphoglycerate dehydrogenase 1, chloroplastic
GLYMA_06G139300	87.359	14.552	50.955	2.584	5.339e-07	1.43e-05	Leaf	100813653	LOC100813653	protein RESPONSE TO LOW SULFUR 3
GLYMA_08G015800	96.993	28.948	62.97	1.746	5.334e-07	1.43e-05	Leaf	100814955	LOC100814955	uncharacterized LOC100814955
GLYMA_18G054100	101.256	439.671	270.464	-2.118	5.404e-07	1.446e-05	Leaf	100778102	LOC100778102	probable serine/threonine-protein kinase WNK4
GLYMA_03G195400	271.775	120.376	196.075	1.175	5.418e-07	1.448e-05	Leaf	-
GLYMA_05G066100	1642.84	686.77	1164.81	1.258	5.474e-07	1.462e-05	Leaf	100789538	LOC100789538	light-harvesting complex-like protein 3 isotype 2, chloroplastic
GLYMA_03G114600	19322.1	8588.69	13955.4	1.17	5.505e-07	1.47e-05	Leaf	100499794	LOC100499794	uncharacterized LOC100499794
GLYMA_12G173300	223.443	462.963	343.203	-1.051	5.52e-07	1.472e-05	Leaf	-
GLYMA_10G010100	228.976	23.554	126.265	3.281	5.539e-07	1.474e-05	Leaf	100306414	LOC100306414	putative NIM1-interacting family protein
GLYMA_19G139300	2792.09	997.493	1894.79	1.485	5.536e-07	1.474e-05	Leaf	100787735	LOC100787735	magnesium-chelatase subunit ChlH, chloroplastic
GLYMA_09G207400	3655.58	1425.71	2540.65	1.358	5.532e-07	1.474e-05	Leaf	100798611	LOC100798611	lysine-specific demethylase JMJ706
GLYMA_07G228300	534.122	199.193	366.658	1.423	5.569e-07	1.481e-05	Leaf	100818113	LOC100818113	ribulose-1,5 bisphosphate carboxylase/oxygenase large subunit N-methyltransferase, chloroplastic
GLYMA_05G020500	648.789	238.301	443.545	1.445	5.592e-07	1.485e-05	Leaf	100778145	LOC100778145	putative glycerophosphoryl diester phosphodiesterase
GLYMA_04G149300	1713.79	422.758	1068.27	2.019	5.636e-07	1.494e-05	Leaf	100794273	LOC100794273	3-ketoacyl-CoA synthase 11
GLYMA_17G003000	148.831	387.745	268.288	-1.381	5.641e-07	1.495e-05	Leaf	100806061	LOC100806061	START domain-containing protein 10
GLYMA_15G126400	291.657	1102.52	697.09	-1.918	5.714e-07	1.51e-05	Leaf	100797512	LOC100797512	BOI-related E3 ubiquitin-protein ligase 1
GLYMA_10G241000	976.991	479.942	728.467	1.026	5.784e-07	1.527e-05	Leaf	100802730	LOC100802730	phosphoglucomutase, chloroplastic
GLYMA_14G130900	29.536	69.801	49.668	-1.241	5.842e-07	1.542e-05	Leaf	-
GLYMA_09G057300	202.691	483.909	343.3	-1.255	5.924e-07	1.562e-05	Leaf	100809080	LOC100809080	putative glucose-6-phosphate 1-epimerase
GLYMA_06G247300	36.094	101.678	68.886	-1.491	5.933e-07	1.563e-05	Leaf	-
GLYMA_10G241500	2.393	19.737	11.065	-3.046	5.951e-07	1.566e-05	Leaf	100817816	LOC100817816	receptor-like serine/threonine-protein kinase At4g25390
GLYMA_10G222600	165.467	46.794	106.131	1.824	5.969e-07	1.57e-05	Leaf	100802728	LOC100802728	phytosulfokine receptor 2
GLYMA_10G293500	5448.76	2611.75	4030.26	1.061	5.973e-07	1.57e-05	Leaf	100781676	LOC100781676	transketolase, chloroplastic
GLYMA_12G138100	827.253	126.252	476.753	2.712	6.031e-07	1.581e-05	Leaf	-
GLYMA_17G128900	2099.33	290.693	1195.01	2.853	6.042e-07	1.583e-05	Leaf	100816563	LOC100816563	putative calcium-binding protein CML19
GLYMA_08G218400	17.455	79.58	48.518	-2.191	6.043e-07	1.583e-05	Leaf	100801065	LOC100801065	CBL-interacting serine/threonine-protein kinase 5
GLYMA_13G111700	32.048	7.226	19.637	2.157	6.081e-07	1.59e-05	Leaf	100801376	LOC100801376	ubiquinone biosynthesis protein COQ9-B, mitochondrial
GLYMA_10G141000	265.241	623.643	444.442	-1.233	6.135e-07	1.603e-05	Leaf	100814822	LOC100814822	transmembrane protein 184A
GLYMA_19G212000	46.857	197.103	121.98	-2.073	6.168e-07	1.61e-05	Leaf	100800433	LOC100800433	RING-H2 finger protein ATL5
GLYMA_02G143400	80.65	165.014	122.832	-1.035	6.201e-07	1.617e-05	Leaf	100777397	LOC100777397	protein LONGIFOLIA 1
GLYMA_16G022200	95.262	43.158	69.21	1.141	6.249e-07	1.629e-05	Leaf	100792952	LOC100792952	calcium-transporting ATPase, endoplasmic reticulum-type
GLYMA_16G117100	84.597	30.973	57.785	1.451	6.279e-07	1.634e-05	Leaf	-
GLYMA_04G028300	43.194	116.186	79.69	-1.427	6.278e-07	1.634e-05	Leaf	100805596	LOC100805596	low-temperature-induced cysteine proteinase
GLYMA_14G116400	1900.76	227.744	1064.25	3.061	6.315e-07	1.642e-05	Leaf	100787458	LOC100787458	uncharacterized LOC100787458
GLYMA_01G238600	657.469	93.346	375.407	2.817	6.331e-07	1.643e-05	Leaf	100809773	LOC100809773	HSP70 family protein
GLYMA_12G040500	345.576	740.39	542.983	-1.1	6.325e-07	1.643e-05	Leaf	100780122	LOC100780122	coatomer subunit delta
GLYMA_10G222300	1.051	20.14	10.595	-4.224	6.414e-07	1.664e-05	Leaf	-
GLYMA_06G084200	91.86	9.117	50.489	3.333	6.469e-07	1.677e-05	Leaf	-
GLYMA_15G169300	114.517	429.728	272.123	-1.908	6.499e-07	1.684e-05	Leaf	100780875	LOC100780875	putative GATA transcription factor 22
GLYMA_16G212900	3710.3	7823.66	5766.98	-1.076	6.549e-07	1.694e-05	Leaf	100814953	LOC100814953	probable metal-nicotianamine transporter YSL7
GLYMA_17G232700	433.997	1232.36	833.179	-1.505	6.548e-07	1.694e-05	Leaf	100819396	GRF19	growth-regulating factor
GLYMA_03G155200	108.812	38.071	73.441	1.516	6.555e-07	1.695e-05	Leaf	-
GLYMA_19G002200	14.576	48.416	31.496	-1.734	6.574e-07	1.698e-05	Leaf	-
GLYMA_18G250000	88.129	213.802	150.966	-1.28	6.586e-07	1.7e-05	Leaf	-
GLYMA_16G156600	18.216	47.25	32.733	-1.37	6.617e-07	1.706e-05	Leaf	100527513	LOC100527513	uncharacterized LOC100527513
GLYMA_08G313200	139.374	331.562	235.468	-1.252	6.64e-07	1.711e-05	Leaf	100804845	LOC100804845	microtubule-associated protein TORTIFOLIA1
GLYMA_20G224400	3809.39	1640.19	2724.79	1.216	6.657e-07	1.714e-05	Leaf	100806498	LOC100806498	GDP-mannose 3,5-epimerase 2
GLYMA_07G140500	363.757	126.505	245.131	1.524	6.696e-07	1.723e-05	Leaf	-
GLYMA_10G232800	247.106	513.497	380.301	-1.056	6.704e-07	1.724e-05	Leaf	100782929	LOC100782929	mitogen-activated protein kinase kinase kinase YODA
GLYMA_02G210000	39.014	4.097	21.555	3.25	6.73e-07	1.727e-05	Leaf	100802184	LOC100802184	uncharacterized LOC100802184
GLYMA_05G182100	58.549	1116.39	587.468	-4.254	6.732e-07	1.727e-05	Leaf	-
GLYMA_10G202100	49.654	103.118	76.386	-1.056	6.81e-07	1.743e-05	Leaf	-
GLYMA_02G035200	2753.66	496.316	1624.99	2.472	6.808e-07	1.743e-05	Leaf	100776669	LOC100776669	uncharacterized LOC100776669
GLYMA_19G046400	32.272	79.255	55.763	-1.297	6.841e-07	1.75e-05	Leaf	-
GLYMA_15G181400	139.517	292.105	215.811	-1.066	6.851e-07	1.751e-05	Leaf	100794353	LOC100794353	C-type lectin receptor-like tyrosine-protein kinase At1g52310
GLYMA_12G162700	527.856	184.893	356.374	1.514	6.864e-07	1.753e-05	Leaf	-
GLYMA_17G000800	483.501	238.147	360.824	1.021	6.972e-07	1.779e-05	Leaf	100798965	LOC100798965	uncharacterized LOC100798965
GLYMA_10G200700	5370.65	1021.62	3196.14	2.394	6.989e-07	1.781e-05	Leaf	100789310	LOC100789310	glucosamine inositolphosphorylceramide transferase 1
GLYMA_13G069800	5084.02	1393.08	3238.55	1.868	7.022e-07	1.787e-05	Leaf	100809557	LOC100809557	senescence-associated carboxylesterase 101
GLYMA_02G182800	958.785	440.746	699.766	1.121	7.062e-07	1.796e-05	Leaf	100785222	LOC100785222	putative elongation factor TypA-like SVR3, chloroplastic
GLYMA_07G135400	298.411	50.44	174.426	2.566	7.069e-07	1.796e-05	Leaf	100802293	LOC100802293	L-type lectin-domain containing receptor kinase IV.1
GLYMA_12G064000	22437.3	9036.34	15736.8	1.312	7.082e-07	1.798e-05	Leaf	-
GLYMA_U031100	950.577	448.68	699.629	1.083	7.133e-07	1.81e-05	Leaf	-
GLYMA_08G232200	2.461	32.082	17.272	-3.725	7.165e-07	1.817e-05	Leaf	102668800	LOC102668800	uncharacterized LOC102668800
GLYMA_17G128600	100.878	37.264	69.071	1.438	7.193e-07	1.823e-05	Leaf	100816038	LOC100816038	argininosuccinate synthase, chloroplastic
GLYMA_07G237600	1970.8	847.306	1409.05	1.218	7.2e-07	1.823e-05	Leaf	100796259	LOC100796259	uncharacterized LOC100796259
GLYMA_02G024200	1445.37	167.453	806.412	3.11	7.216e-07	1.824e-05	Leaf	100797561	LOC100797561	uncharacterized LOC100797561
GLYMA_05G144900	23.692	128.041	75.866	-2.432	7.212e-07	1.824e-05	Leaf	-
GLYMA_07G238700	7219.39	1696.49	4457.94	2.089	7.294e-07	1.842e-05	Leaf	100799972	LOC100799972	calcium-binding protein CP1
GLYMA_06G081600	524.288	1059.78	792.035	-1.016	7.311e-07	1.843e-05	Leaf	100809730	LOC100809730	beta-adaptin-like protein A
GLYMA_08G216800	10.021	43.388	26.705	-2.116	7.299e-07	1.843e-05	Leaf	100796813	LOC100796813	deSI-like protein At4g17486
GLYMA_18G280300	1110.53	367.001	738.765	1.598	7.317e-07	1.844e-05	Leaf	102664262	LOC102664262	probable disease resistance protein At4g27220
GLYMA_18G102100	785.182	301.082	543.132	1.383	7.332e-07	1.846e-05	Leaf	100499940	LOC100499940	uncharacterized LOC100499940
GLYMA_13G092700	1204.1	3006.99	2105.55	-1.32	7.412e-07	1.865e-05	Leaf	100785122	LOC100785122	protein SUPPRESSOR OF MAX2 1
GLYMA_17G151000	435.431	1874.87	1155.15	-2.106	7.432e-07	1.869e-05	Leaf	-
GLYMA_11G219200	250.498	115.176	182.837	1.122	7.518e-07	1.888e-05	Leaf	100812353	LOC100812353	protein INVOLVED IN DE NOVO 2
GLYMA_01G203500	327.087	63.599	195.343	2.364	7.577e-07	1.9e-05	Leaf	100305390	LOC100305390	NAK-type protein kinase
GLYMA_16G044900	16298	6945.16	11621.6	1.231	7.574e-07	1.9e-05	Leaf	-
GLYMA_19G026600	178.07	72.358	125.214	1.3	7.635e-07	1.912e-05	Leaf	100792496	LOC100792496	purple acid phosphatase 23
GLYMA_07G055900	7937.96	3374.3	5656.13	1.234	7.633e-07	1.912e-05	Leaf	100808136	LOC100808136	protein TSS
GLYMA_18G245500	730.589	285.51	508.049	1.356	7.657e-07	1.916e-05	Leaf	-
GLYMA_04G237100	92.391	42.265	67.328	1.128	7.663e-07	1.917e-05	Leaf	100816462	LOC100816462	protein PSK SIMULATOR 3
GLYMA_11G188700	21.821	60.417	41.119	-1.47	7.766e-07	1.941e-05	Leaf	-
GLYMA_13G302900	9916.07	4500.89	7208.48	1.14	7.953e-07	1.987e-05	Leaf	-
GLYMA_12G181500	319.068	151.703	235.386	1.072	7.986e-07	1.994e-05	Leaf	100796036	LOC100796036	uncharacterized protein At4g22758
GLYMA_20G247700	853.182	1880.68	1366.93	-1.141	8.045e-07	2.007e-05	Leaf	100813981	LOC100813981	clathrin interactor EPSIN 2
GLYMA_07G139600	93.409	22.475	57.942	2.057	8.099e-07	2.019e-05	Leaf	100806714	LOC100806714	probable glutathione S-transferase
GLYMA_18G086400	1535.85	687.414	1111.63	1.16	8.175e-07	2.036e-05	Leaf	-
GLYMA_07G039600	4127.03	8551.45	6339.24	-1.051	8.232e-07	2.049e-05	Leaf	100789399	LOC100789399	probable GTP diphosphokinase RSH2, chloroplastic
GLYMA_02G062400	75.92	177.046	126.483	-1.221	8.311e-07	2.065e-05	Leaf	100811935	LOC100811935	protease 2
GLYMA_13G084700	158.792	325.147	241.97	-1.033	8.444e-07	2.096e-05	Leaf	100805638	LOC100805638	auxin response factor 17
GLYMA_02G249600	4341.74	1959.53	3150.63	1.148	8.444e-07	2.096e-05	Leaf	100806240	RCAALPHA	ribulose bisphosphate carboxylase/oxygenase activase 1, chloroplastic-like
GLYMA_12G093300	1554.32	698.451	1126.39	1.154	8.458e-07	2.098e-05	Leaf	100811827	LOC100811827	uncharacterized LOC100811827
GLYMA_07G234300	983.006	404.472	693.739	1.282	8.486e-07	2.104e-05	Leaf	547595	PTI1A	Pti1 kinase-like protein
GLYMA_04G057700	48.616	3.985	26.301	3.613	8.564e-07	2.121e-05	Leaf	-
GLYMA_10G265100	229.622	30.877	130.249	2.896	8.574e-07	2.123e-05	Leaf	100789312	LOC100789312	uncharacterized LOC100789312
GLYMA_07G144500	119.107	54.352	86.729	1.133	8.588e-07	2.124e-05	Leaf	100818110	LOC100818110	mRNA-capping enzyme
GLYMA_08G171400	484.501	108.97	296.735	2.153	8.592e-07	2.124e-05	Leaf	100811721	LOC100811721	cysteine-rich and transmembrane domain-containing protein B
GLYMA_11G221200	221.938	714.801	468.369	-1.687	8.694e-07	2.144e-05	Leaf	102667174	LOC102667174	AT-hook motif nuclear-localized protein 15
GLYMA_02G296600	6101.47	1114.63	3608.05	2.453	8.844e-07	2.178e-05	Leaf	100812481	LOC100812481	zinc finger CCCH domain-containing protein 29
GLYMA_16G150400	2852.69	1272.35	2062.52	1.165	8.873e-07	2.182e-05	Leaf	100814418	LOC100814418	OVARIAN TUMOR DOMAIN-containing deubiquitinating enzyme 12
GLYMA_10G090400	38.742	101.926	70.334	-1.39	8.899e-07	2.186e-05	Leaf	-
GLYMA_16G150500	72.522	23.594	48.058	1.624	8.902e-07	2.186e-05	Leaf	-
GLYMA_18G119500	91.947	195.224	143.586	-1.085	8.905e-07	2.186e-05	Leaf	100818560	LOC100818560	OBERON-like protein
GLYMA_09G063200	55.522	150.115	102.819	-1.437	8.946e-07	2.195e-05	Leaf	100305450	LOC100305450	protein kinase
GLYMA_01G201400	36.247	127.129	81.688	-1.81	9.074e-07	2.221e-05	Leaf	-
GLYMA_02G308900	203.193	82.349	142.771	1.302	9.069e-07	2.221e-05	Leaf	100805720	LOC100805720	uncharacterized LOC100805720
GLYMA_06G054800	148.593	664.347	406.47	-2.161	9.075e-07	2.221e-05	Leaf	100815068	LOC100815068	solute carrier family 25 member 44
GLYMA_19G233900	1559.03	291.758	925.396	2.418	9.175e-07	2.244e-05	Leaf	100820185	LOC100820185	respiratory burst oxidase homolog protein B
GLYMA_09G154700	23869.3	8414.6	16142	1.504	9.199e-07	2.248e-05	Leaf	-
GLYMA_18G301500	368.471	1821.51	1094.99	-2.306	9.207e-07	2.249e-05	Leaf	100170709	NAC14	NAC domain-containing protein
GLYMA_05G176500	61.79	132.258	97.024	-1.099	9.243e-07	2.253e-05	Leaf	-
GLYMA_08G184400	298.945	633.343	466.144	-1.084	9.246e-07	2.253e-05	Leaf	100802842	LOC100802842	transmembrane protein 87B
GLYMA_14G152700	5319.16	1444.15	3381.66	1.881	9.303e-07	2.261e-05	Leaf	100170714	LOC100170714	NAC domain-containing protein
GLYMA_10G151000	44.759	223.338	134.049	-2.319	9.348e-07	2.27e-05	Leaf	-
GLYMA_08G177100	214.262	61.458	137.86	1.803	9.367e-07	2.273e-05	Leaf	102668397	LOC102668397	classical arabinogalactan protein 1
GLYMA_17G047300	646.963	16.465	331.714	5.299	9.374e-07	2.274e-05	Leaf	732656	LOC732656	dehydration-responsive element binding protein 3
GLYMA_02G054900	15.745	0.555	8.15	4.866	9.455e-07	2.292e-05	Leaf	100527189	LOC100527189	uncharacterized LOC100527189
GLYMA_03G189500	296.955	609.84	453.397	-1.038	9.49e-07	2.299e-05	Leaf	100807328	LOC100807328	F-box protein PP2-A15
GLYMA_02G094900	182.091	81.716	131.903	1.155	9.716e-07	2.351e-05	Leaf	100789641	LOC100789641	psbP-like protein 1, chloroplastic
GLYMA_13G245600	805.318	110.816	458.067	2.862	9.73e-07	2.353e-05	Leaf	-
GLYMA_14G072000	167.186	405.127	286.157	-1.277	9.783e-07	2.361e-05	Leaf	-
GLYMA_03G016400	430.934	39.404	235.169	3.453	9.772e-07	2.361e-05	Leaf	100807334	LOC100807334	uncharacterized LOC100807334
GLYMA_12G010500	126.463	514.463	320.463	-2.024	9.867e-07	2.378e-05	Leaf	100819674	LOC100819674	serine/threonine-protein kinase-like protein At3g51990
GLYMA_07G112000	14244.4	6556.1	10400.3	1.12	9.876e-07	2.378e-05	Leaf	-
GLYMA_09G207100	38.944	102.875	70.909	-1.4	9.879e-07	2.378e-05	Leaf	100527045	LOC100527045	uncharacterized LOC100527045
GLYMA_15G043400	208.714	571.494	390.104	-1.453	9.911e-07	2.383e-05	Leaf	100816693	LOC100816693	kinesin-like protein KIN-5D
GLYMA_U022500	20.526	211.528	116.027	-3.362	9.909e-07	2.383e-05	Leaf	-
GLYMA_18G228400	198.803	455.17	326.986	-1.195	9.939e-07	2.388e-05	Leaf	100793175	LOC100793175	SPX and EXS domain-containing protein 1
GLYMA_18G234400	30.567	73.006	51.786	-1.259	9.98e-07	2.395e-05	Leaf	100784871	LOC100784871	uncharacterized LOC100784871
GLYMA_13G278600	503.8	190.358	347.079	1.404	1.004e-06	2.405e-05	Leaf	100812929	LOC100812929	beta-glucosidase 18
GLYMA_09G222200	3.276	51.918	27.597	-3.987	1.007e-06	2.411e-05	Leaf	100790342	LOC100790342	auxin-responsive protein SAUR50
GLYMA_13G093500	0.911	20.654	10.782	-4.555	1.015e-06	2.426e-05	Leaf	-
GLYMA_13G253600	1335.53	547.272	941.4	1.287	1.017e-06	2.429e-05	Leaf	100798544	LOC100798544	soluble inorganic pyrophosphatase 6, chloroplastic
GLYMA_10G259000	669.716	325.979	497.848	1.039	1.022e-06	2.438e-05	Leaf	100805377	LOC100805377	protein FAR-RED IMPAIRED RESPONSE 1
GLYMA_20G123400	24.859	4.142	14.5	2.59	1.031e-06	2.456e-05	Leaf	100801336	LOC100801336	protein DETOXIFICATION 14
GLYMA_10G215900	14.622	42.849	28.735	-1.552	1.038e-06	2.469e-05	Leaf	-
GLYMA_01G029500	174.813	351.569	263.191	-1.007	1.046e-06	2.485e-05	Leaf	100791550	LOC100791550	BOI-related E3 ubiquitin-protein ligase 1
GLYMA_15G081700	9.409	44.87	27.14	-2.245	1.057e-06	2.505e-05	Leaf	-
GLYMA_09G212000	100.247	27.3	63.773	1.88	1.057e-06	2.505e-05	Leaf	-
GLYMA_11G061800	11.927	53.994	32.96	-2.179	1.059e-06	2.507e-05	Leaf	100776171	LOC100776171	uncharacterized LOC100776171
GLYMA_19G229900	38.352	92.19	65.271	-1.262	1.066e-06	2.519e-05	Leaf	-
GLYMA_04G240800	74.32	1507.23	790.774	-4.342	1.079e-06	2.545e-05	Leaf	-
GLYMA_17G117800	76.534	27.203	51.869	1.491	1.083e-06	2.552e-05	Leaf	100779485	GSRLCK	receptor-like cytoplasmic serine/threonine protein kinase GsRLCK
GLYMA_01G203100	422.231	181.448	301.839	1.218	1.09e-06	2.566e-05	Leaf	100796650	LOC100796650	lon protease homolog 2, peroxisomal
GLYMA_06G035200	585.407	205.497	395.452	1.511	1.096e-06	2.576e-05	Leaf	100778017	LOC100778017	cytochrome P450 CYP82D47
GLYMA_15G242900	116.109	37.678	76.893	1.625	1.097e-06	2.579e-05	Leaf	-
GLYMA_01G044000	731.883	260.222	496.052	1.492	1.108e-06	2.6e-05	Leaf	100809242	LOC100809242	heme-binding protein 2
GLYMA_04G026000	101.875	210.834	156.355	-1.052	1.109e-06	2.6e-05	Leaf	-
GLYMA_03G201000	769.793	81.21	425.501	3.246	1.112e-06	2.606e-05	Leaf	100793187	LOC100793187	NDR1/HIN1-like protein 10
GLYMA_08G173800	210.664	31.809	121.237	2.729	1.118e-06	2.618e-05	Leaf	100816707	LOC100816707	cold-responsive protein kinase 1
GLYMA_13G221000	59.25	135.699	97.475	-1.2	1.122e-06	2.626e-05	Leaf	100790430	LOC100790430	hydroxyproline O-galactosyltransferase GALT2
GLYMA_01G050900	1148.2	460.607	804.406	1.318	1.129e-06	2.634e-05	Leaf	100807480	LOC100807480	photosynthetic NDH subunit of lumenal location 2, chloroplastic
GLYMA_10G234100	720.991	1616.12	1168.55	-1.164	1.129e-06	2.634e-05	Leaf	100786118	LOC100786118	protein NLP6
GLYMA_03G130000	100.732	314.059	207.396	-1.641	1.128e-06	2.634e-05	Leaf	100788079	LOC100788079	two-component response regulator ARR9-like
GLYMA_12G022700	61.024	15.49	38.257	1.983	1.132e-06	2.637e-05	Leaf	732555	NAC6	NAC domain protein NAC6
GLYMA_11G187500	784.661	316.046	550.354	1.312	1.136e-06	2.645e-05	Leaf	100791634	LOC100791634	MAR-binding filament-like protein 1
GLYMA_06G177700	84.948	210.689	147.818	-1.31	1.138e-06	2.646e-05	Leaf	100796593	LOC100796593	serine/threonine-protein kinase STY13
GLYMA_07G274000	159.72	381.903	270.811	-1.257	1.138e-06	2.646e-05	Leaf	-
GLYMA_19G004500	66.654	152.043	109.349	-1.189	1.145e-06	2.66e-05	Leaf	100776366	LOC100776366	glycosyltransferase BC10
GLYMA_13G145600	4.576	22.451	13.514	-2.296	1.147e-06	2.664e-05	Leaf	100814000	LOC100814000	protein NUCLEAR FUSION DEFECTIVE 4
GLYMA_01G196600	17.581	78.379	47.98	-2.156	1.16e-06	2.691e-05	Leaf	100784129	LOC100784129	homeobox-leucine zipper protein HAT22
GLYMA_02G073400	70.362	11.648	41.005	2.594	1.161e-06	2.691e-05	Leaf	-
GLYMA_08G166300	13.754	42.372	28.063	-1.625	1.161e-06	2.691e-05	Leaf	-
GLYMA_18G018800	260.011	838.515	549.263	-1.689	1.163e-06	2.692e-05	Leaf	100775423	LOC100775423	FCS-like zinc-finger domain-containing protein
GLYMA_11G088700	808.395	245.723	527.059	1.718	1.165e-06	2.694e-05	Leaf	100782414	LOC100782414	protein FAR1-RELATED SEQUENCE 5
GLYMA_08G281800	35.852	121.64	78.746	-1.764	1.176e-06	2.717e-05	Leaf	100798943	LOC100798943	uncharacterized LOC100798943
GLYMA_18G006700	4921.68	1679.69	3300.68	1.551	1.183e-06	2.73e-05	Leaf	100816931	LOC100816931	REF/SRPP-like protein At1g67360
GLYMA_20G072400	288.742	769.738	529.24	-1.415	1.183e-06	2.73e-05	Leaf	-
GLYMA_08G351900	281.525	33.01	157.268	3.093	1.187e-06	2.736e-05	Leaf	-
GLYMA_05G038400	567.478	208.144	387.811	1.447	1.192e-06	2.745e-05	Leaf	100819686	LOC100819686	GDSL esterase/lipase At5g62930
GLYMA_15G071800	1993.22	680.778	1337	1.55	1.195e-06	2.75e-05	Leaf	100812244	LOC100812244	probable polyol transporter 4
GLYMA_20G199000	24.309	5.529	14.919	2.135	1.197e-06	2.75e-05	Leaf	100809518	LOC100809518	carboxyl-terminal-processing peptidase 2, chloroplastic
GLYMA_13G354800	1047.45	479.129	763.289	1.129	1.203e-06	2.76e-05	Leaf	-
GLYMA_14G056200	859.994	266.234	563.114	1.692	1.209e-06	2.773e-05	Leaf	-
GLYMA_04G248000	1.97	19.112	10.541	-3.281	1.219e-06	2.794e-05	Leaf	-
GLYMA_07G266500	928.587	202.728	565.658	2.196	1.223e-06	2.8e-05	Leaf	100792931	LOC100792931	scarecrow-like protein 13-like
GLYMA_06G012200	12.188	44.955	28.571	-1.885	1.227e-06	2.806e-05	Leaf	100819517	LOC100819517	transcription factor bHLH63
GLYMA_08G121300	427.84	905.272	666.556	-1.082	1.229e-06	2.809e-05	Leaf	100820088	LOC100820088	SH3 domain-containing protein 3
GLYMA_06G088200	187.296	84.017	135.657	1.158	1.232e-06	2.812e-05	Leaf	100802090	LOC100802090	amino acid permease 6
GLYMA_01G193600	4864.25	847.796	2856.02	2.52	1.243e-06	2.835e-05	Leaf	-
GLYMA_10G211300	457.657	958.614	708.135	-1.067	1.243e-06	2.835e-05	Leaf	100818727	LOC100818727	patatin-like protein 6
GLYMA_05G236200	315.758	92.161	203.959	1.777	1.248e-06	2.844e-05	Leaf	-
GLYMA_15G201800	16.088	44.976	30.532	-1.48	1.25e-06	2.847e-05	Leaf	-
GLYMA_16G199000	1845.13	257.567	1051.35	2.841	1.251e-06	2.848e-05	Leaf	100819565	LOC100819565	AP2-like DNA-binding domain-containing protein
GLYMA_07G077500	71.852	24.185	48.018	1.568	1.263e-06	2.871e-05	Leaf	-
GLYMA_17G255800	6255.75	2373.77	4314.76	1.398	1.275e-06	2.892e-05	Leaf	100810841	LOC100810841	bZIP transcription factor 29
GLYMA_19G187500	32.586	7.17	19.878	2.2	1.274e-06	2.892e-05	Leaf	100777956	LOC100777956	UDP-glycosyltransferase 73C3
GLYMA_20G207000	379.994	187.177	283.586	1.022	1.276e-06	2.892e-05	Leaf	100802781	LOC100802781	phosphatidate cytidylyltransferase 1
GLYMA_03G068200	60.906	3.65	32.278	4.068	1.279e-06	2.895e-05	Leaf	100777609	LOC100777609	factor Xa inhibitor BuXI
GLYMA_17G234000	230.607	603.537	417.072	-1.388	1.281e-06	2.896e-05	Leaf	100794206	LOC100794206	protein SOB FIVE-LIKE 5
GLYMA_05G068000	238.821	1279.5	759.159	-2.422	1.283e-06	2.899e-05	Leaf	100818063	LOC100818063	beta-amylase 3, chloroplastic
GLYMA_15G088100	1265.03	531.134	898.08	1.252	1.29e-06	2.91e-05	Leaf	100789061	LOC100789061	MACPF domain-containing protein CAD1
GLYMA_06G185900	1.312	15.546	8.429	-3.571	1.319e-06	2.967e-05	Leaf	100815608	LOC100815608	protein JINGUBANG
GLYMA_11G036500	328.412	79.334	203.873	2.051	1.321e-06	2.969e-05	Leaf	100819649	LOC100819649	ethylene-responsive transcription factor 2
GLYMA_15G180000	1322.2	30.524	676.363	5.438	1.322e-06	2.972e-05	Leaf	100813688	LOC100813688	ethylene-responsive transcription factor ERF017
GLYMA_01G024000	16320.5	5894.52	11107.5	1.469	1.33e-06	2.986e-05	Leaf	100775558	LOC100775558	mitochondrial uncoupling protein 5
GLYMA_06G061100	274.193	128.385	201.289	1.097	1.339e-06	3.003e-05	Leaf	100795174	LOC100795174	nuclear nucleic acid-binding protein C1D
GLYMA_14G009900	283.411	78.478	180.945	1.853	1.344e-06	3.014e-05	Leaf	-
GLYMA_16G180600	343.083	831.668	587.376	-1.277	1.353e-06	3.03e-05	Leaf	100806399	LOC100806399	uncharacterized LOC100806399
GLYMA_02G026500	53.031	113.645	83.338	-1.101	1.353e-06	3.03e-05	Leaf	100777203	LOC100777203	glycosyltransferase family 92 protein RCOM_0530710
GLYMA_14G179900	530.916	1246.1	888.505	-1.231	1.361e-06	3.045e-05	Leaf	100803342	LOC100803342	transcription factor bHLH143
GLYMA_05G051300	2940.39	1382.98	2161.68	1.088	1.364e-06	3.051e-05	Leaf	100810598	LOC100810598	PGR5-like protein 1A, chloroplastic
GLYMA_06G119700	1295.46	497.165	896.311	1.382	1.367e-06	3.056e-05	Leaf	100795713	LOC100795713	TOM1-like protein 4
GLYMA_02G188000	120.584	243.839	182.212	-1.015	1.371e-06	3.062e-05	Leaf	102666059	LOC102666059	F-box/kelch-repeat protein At3g23880
GLYMA_17G253700	330.441	718.122	524.282	-1.12	1.381e-06	3.082e-05	Leaf	102660192	LOC102660192	uncharacterized LOC102660192
GLYMA_02G069200	38.995	2.608	20.801	3.921	1.382e-06	3.082e-05	Leaf	-
GLYMA_09G245200	16.631	51.358	33.995	-1.624	1.383e-06	3.083e-05	Leaf	-
GLYMA_16G051800	7.211	35.033	21.122	-2.285	1.392e-06	3.101e-05	Leaf	100305869	LOC100305869	uncharacterized LOC100305869
GLYMA_02G195300	76.037	10.494	43.265	2.859	1.395e-06	3.105e-05	Leaf	100808718	LOC100808718	syntaxin-121-like
GLYMA_04G164400	2337.47	597.528	1467.5	1.968	1.397e-06	3.109e-05	Leaf	100794076	LOC100794076	SNAP25 homologous protein SNAP33-like
GLYMA_19G187100	3259.48	832.873	2046.18	1.969	1.407e-06	3.126e-05	Leaf	100777426	LOC100777426	UDP-glycosyltransferase 73C6
GLYMA_18G073600	54.857	288.608	171.732	-2.394	1.427e-06	3.165e-05	Leaf	100802880	LOC100802880	leucine-rich repeat receptor-like serine/threonine-protein kinase RGI4
GLYMA_13G370100	2126.86	525.361	1326.11	2.018	1.451e-06	3.213e-05	Leaf	100798375	LOC100798375	probable WRKY transcription factor 40
GLYMA_06G013600	311.143	670.89	491.017	-1.108	1.457e-06	3.221e-05	Leaf	100792914	LOC100792914	phosphatidylinositol-glycan biosynthesis class X protein
GLYMA_06G259800	23534.8	5026.53	14280.7	2.227	1.456e-06	3.221e-05	Leaf	-
GLYMA_13G127300	437.861	176.21	307.036	1.314	1.459e-06	3.224e-05	Leaf	100780467	LOC100780467	xyloglucan galactosyltransferase MUR3
GLYMA_20G060500	41.641	116.278	78.959	-1.48	1.477e-06	3.259e-05	Leaf	-
GLYMA_10G218200	50.276	104.536	77.406	-1.053	1.484e-06	3.269e-05	Leaf	-
GLYMA_14G211200	9.896	38.953	24.425	-1.97	1.486e-06	3.272e-05	Leaf	-
GLYMA_01G009900	195.33	78.33	136.83	1.318	1.49e-06	3.277e-05	Leaf	100818144	LOC100818144	plastidal glycolate/glycerate translocator 1, chloroplastic
GLYMA_13G082100	160.067	416.101	288.084	-1.378	1.491e-06	3.277e-05	Leaf	100815252	LOC100815252	DIS3-like exonuclease 2
GLYMA_20G218700	58.282	136.274	97.278	-1.225	1.491e-06	3.277e-05	Leaf	100789187	LOC100789187	ras-related protein RABA5a-like
GLYMA_19G018800	129.927	267.566	198.746	-1.043	1.496e-06	3.284e-05	Leaf	-
GLYMA_04G008900	1225.86	195.817	710.837	2.647	1.516e-06	3.323e-05	Leaf	100808242	LOC100808242	GATA transcription factor 7
GLYMA_18G086200	40.695	7.353	24.024	2.48	1.521e-06	3.331e-05	Leaf	-
GLYMA_04G248700	2255.51	468.367	1361.94	2.268	1.521e-06	3.331e-05	Leaf	-
GLYMA_14G023600	476.396	234.286	355.341	1.024	1.527e-06	3.34e-05	Leaf	-
GLYMA_18G158700	249.995	80.926	165.461	1.629	1.53e-06	3.342e-05	Leaf	100782744	LOC100782744	chloroplast envelope quinone oxidoreductase homolog
GLYMA_02G248300	242.715	492.126	367.42	-1.02	1.53e-06	3.342e-05	Leaf	100802718	LOC100802718	AP3-complex subunit beta-A
GLYMA_13G195900	491.383	232.627	362.005	1.08	1.532e-06	3.345e-05	Leaf	100819160	LOC100819160	U-box domain-containing protein 11
GLYMA_16G133500	12.719	43.909	28.314	-1.794	1.538e-06	3.356e-05	Leaf	100812263	LOC100812263	AAA-ATPase At3g50940
GLYMA_U040600	107.187	25.001	66.094	2.099	1.541e-06	3.362e-05	Leaf	-
GLYMA_01G104800	2651.18	7911.79	5281.48	-1.577	1.57e-06	3.419e-05	Leaf	100816888	LOC100816888	aldehyde oxidase GLOX
GLYMA_02G202900	95.634	431.702	263.668	-2.175	1.581e-06	3.44e-05	Leaf	100781111	LOC100781111	CBL-interacting serine/threonine-protein kinase 6
GLYMA_10G241800	32.387	98.518	65.453	-1.603	1.589e-06	3.454e-05	Leaf	100805382	LOC100805382	alpha-L-fucosidase 1
GLYMA_13G081000	1.941	17.321	9.631	-3.15	1.6e-06	3.477e-05	Leaf	100808282	LOC100808282	WAT1-related protein At1g44800
GLYMA_07G238600	26.313	0.903	13.608	4.871	1.603e-06	3.48e-05	Leaf	-
GLYMA_09G239300	46.469	103.871	75.17	-1.16	1.603e-06	3.48e-05	Leaf	100791030	LOC100791030	uncharacterized protein At3g28850
GLYMA_05G152000	1587.83	3364.08	2475.95	-1.083	1.605e-06	3.483e-05	Leaf	-
GLYMA_04G226600	202.302	70.27	136.286	1.525	1.646e-06	3.566e-05	Leaf	100777587	LOC100777587	IAA-amino acid hydrolase ILR1-like 5
GLYMA_14G088900	2496.06	676.73	1586.4	1.883	1.65e-06	3.573e-05	Leaf	-
GLYMA_19G046800	78217.5	17056.7	47637.1	2.197	1.653e-06	3.577e-05	Leaf	100794277	RBCS2	ribulose bisphosphate carboxylase small chain 1, chloroplastic-like
GLYMA_19G046800	78217.5	17056.7	47637.1	2.197	1.653e-06	3.577e-05	Leaf	547605	LOC547605	ribulose-1,5-bisphosphate carboxylase small subunit rbcS2
GLYMA_07G132000	5709.21	2421.56	4065.39	1.237	1.657e-06	3.584e-05	Leaf	-
GLYMA_20G232200	743.582	2707.5	1725.54	-1.864	1.668e-06	3.6e-05	Leaf	100779743	LOC100779743	heavy metal-associated isoprenylated plant protein 34
GLYMA_12G042800	141.196	339.756	240.476	-1.266	1.692e-06	3.646e-05	Leaf	100815751	LOC100815751	transcription factor bHLH63
GLYMA_04G058600	154.127	60.211	107.169	1.358	1.691e-06	3.646e-05	Leaf	100791278	LOC100791278	uncharacterized protein At1g32220, chloroplastic
GLYMA_03G247100	171.186	812.472	491.829	-2.247	1.696e-06	3.65e-05	Leaf	-
GLYMA_06G293200	2691.92	955.715	1823.82	1.494	1.695e-06	3.65e-05	Leaf	-
GLYMA_08G094500	29.591	109.01	69.301	-1.884	1.696e-06	3.65e-05	Leaf	-
GLYMA_06G059600	640.21	1646.68	1143.44	-1.363	1.703e-06	3.663e-05	Leaf	100804201	LOC100804201	zinc finger protein CONSTANS-LIKE 4
GLYMA_01G040300	381.233	161.617	271.425	1.239	1.712e-06	3.679e-05	Leaf	100789977	LOC100789977	tetratricopeptide repeat protein 38
GLYMA_18G153800	193.767	604.886	399.326	-1.642	1.729e-06	3.712e-05	Leaf	100803062	LOC100803062	uncharacterized protein At5g65660
GLYMA_12G188200	1052.13	411.208	731.667	1.356	1.745e-06	3.74e-05	Leaf	100820007	HDA14	histone deacetylase
GLYMA_03G235300	141.861	65.182	103.521	1.12	1.767e-06	3.782e-05	Leaf	100820162	LOC100820162	heparan-alpha-glucosaminide N-acetyltransferase
GLYMA_20G187900	100.087	262.986	181.537	-1.393	1.776e-06	3.796e-05	Leaf	100794979	LOC100794979	RING-H2 finger protein ATL38
GLYMA_04G066300	70.877	251.228	161.053	-1.827	1.779e-06	3.8e-05	Leaf	100802759	LOC100802759	auxin-responsive protein IAA29-like
GLYMA_06G163000	376.888	132.464	254.676	1.509	1.79e-06	3.819e-05	Leaf	-
GLYMA_09G029900	5.641	53.664	29.652	-3.25	1.794e-06	3.824e-05	Leaf	100777882	LOC100777882	acetate/butyrate--CoA ligase AAE7, peroxisomal
GLYMA_15G171000	382.804	75.797	229.301	2.337	1.804e-06	3.842e-05	Leaf	100784098	LOC100784098	IQ domain-containing protein IQM1
GLYMA_10G210600	719.38	313.681	516.53	1.198	1.823e-06	3.882e-05	Leaf	100803053	LOC100803053	auxin response factor 18
GLYMA_06G068000	229.389	56.44	142.914	2.024	1.857e-06	3.943e-05	Leaf	100790631	LOC100790631	uncharacterized LOC100790631
GLYMA_07G234500	395.44	817.522	606.481	-1.048	1.864e-06	3.948e-05	Leaf	100785337	LOC100785337	probable receptor-like protein kinase At5g18500
GLYMA_08G035900	34.817	80.121	57.469	-1.208	1.864e-06	3.948e-05	Leaf	102664743	LOC102664743	probable xyloglucan endotransglucosylase/hydrolase protein 26
GLYMA_02G238500	46.101	15.981	31.041	1.526	1.877e-06	3.969e-05	Leaf	100788407	LOC100788407	calcium uniporter protein 5, mitochondrial
GLYMA_07G033400	171.172	388.253	279.713	-1.18	1.878e-06	3.969e-05	Leaf	100794859	LOC100794859	uncharacterized LOC100794859
GLYMA_13G133000	37.488	1.081	19.284	5.12	1.881e-06	3.972e-05	Leaf	100793782	LOC100793782	zinc finger protein ZAT11
GLYMA_13G071900	81.993	20.529	51.261	1.998	1.889e-06	3.982e-05	Leaf	100803330	LOC100803330	putative disease resistance RPP13-like protein 1
GLYMA_04G203100	155.599	34.837	95.218	2.162	1.889e-06	3.982e-05	Leaf	100803290	LOC100803290	uncharacterized LOC100803290
GLYMA_04G084800	60.844	121.808	91.326	-1.003	1.922e-06	4.045e-05	Leaf	-
GLYMA_05G238300	31.556	102.236	66.896	-1.697	1.948e-06	4.09e-05	Leaf	-
GLYMA_06G129700	734.222	1874.12	1304.17	-1.352	1.95e-06	4.093e-05	Leaf	100815082	LOC100815082	myosin-11
GLYMA_02G157900	355.075	2027.88	1191.48	-2.514	1.954e-06	4.098e-05	Leaf	100527260	LOC100527260	uncharacterized LOC100527260
GLYMA_11G096600	39.397	7.461	23.429	2.407	1.967e-06	4.122e-05	Leaf	-
GLYMA_12G148600	304.376	134.44	219.408	1.179	1.967e-06	4.122e-05	Leaf	-
GLYMA_15G256000	416.865	86.626	251.745	2.268	1.978e-06	4.14e-05	Leaf	100784629	LOC100784629	cysteine-rich and transmembrane domain-containing protein WIH1
GLYMA_20G032800	72.655	152.692	112.674	-1.074	1.992e-06	4.164e-05	Leaf	100527346	LOC100527346	GCK domain-containing protein
GLYMA_13G361400	1422.18	672.824	1047.5	1.08	2.008e-06	4.192e-05	Leaf	100820573	LOC100820573	D-glycerate 3-kinase, chloroplastic
GLYMA_03G042700	57.95	4.319	31.135	3.746	2.008e-06	4.192e-05	Leaf	102666898	LOC102666898	probable WRKY transcription factor 33
GLYMA_20G189900	1000.26	227.64	613.948	2.136	2.011e-06	4.196e-05	Leaf	100790409	LOC100790409	glucosamine inositolphosphorylceramide transferase 1
GLYMA_01G199700	3983.65	1702.54	2843.09	1.226	2.057e-06	4.284e-05	Leaf	100306654	LOC100306654	uncharacterized LOC100306654
GLYMA_13G285600	1860.78	861.472	1361.12	1.111	2.062e-06	4.291e-05	Leaf	100306643	LOC100306643	uncharacterized LOC100306643
GLYMA_06G017900	12294	5974.19	9134.1	1.041	2.062e-06	4.291e-05	Leaf	100037448	CAT5	catalase
GLYMA_09G004400	1246.08	230.341	738.21	2.435	2.077e-06	4.316e-05	Leaf	547630	LOC547630	adenosine 5'-phosphosulfate reductase
GLYMA_03G192300	2290.84	1047.95	1669.39	1.128	2.085e-06	4.332e-05	Leaf	100816963	LOC100816963	1,4-alpha-glucan-branching enzyme 1, chloroplastic/amyloplastic
GLYMA_14G220400	7191.81	2283.38	4737.59	1.655	2.113e-06	4.385e-05	Leaf	100777835	LOC100777835	reticulocyte binding protein 2 homolog b
GLYMA_15G234200	797.608	343.044	570.326	1.218	2.128e-06	4.414e-05	Leaf	100787115	LOC100787115	U-box domain-containing protein 11
GLYMA_07G025600	24.652	73.338	48.995	-1.571	2.142e-06	4.44e-05	Leaf	100817929	LOC100817929	deSI-like protein At4g17486
GLYMA_07G267800	256.318	834.699	545.509	-1.703	2.153e-06	4.46e-05	Leaf	100796613	LOC100796613	oligopeptide transporter 3
GLYMA_19G262700	622.941	1277.43	950.185	-1.036	2.156e-06	4.464e-05	Leaf	100810376	LOC100810376	ethylene-responsive transcription factor RAP2-2
GLYMA_12G029200	53.073	18.537	35.805	1.521	2.162e-06	4.472e-05	Leaf	100807727	LOC100807727	DNA repair protein XRCC2 homolog
GLYMA_14G033200	314.114	101.829	207.972	1.626	2.162e-06	4.472e-05	Leaf	-
GLYMA_07G229000	5.87	37.075	21.472	-2.657	2.164e-06	4.473e-05	Leaf	100776066	LOC100776066	expansin-A15
GLYMA_08G342700	57.671	140.297	98.984	-1.282	2.165e-06	4.473e-05	Leaf	-
GLYMA_08G021900	2240.48	299.331	1269.91	2.904	2.174e-06	4.489e-05	Leaf	-
GLYMA_18G121900	102.79	22.574	62.682	2.191	2.179e-06	4.496e-05	Leaf	100798289	LOC100798289	uncharacterized LOC100798289
GLYMA_14G011500	1.959	25.688	13.823	-3.714	2.19e-06	4.511e-05	Leaf	100813139	LOC100813139	LRR receptor-like serine/threonine-protein kinase RGI3
GLYMA_15G109800	380.543	152.013	266.278	1.325	2.192e-06	4.511e-05	Leaf	100499909	LOC100499909	uncharacterized LOC100499909
GLYMA_09G229000	416.954	208.01	312.482	1.003	2.19e-06	4.511e-05	Leaf	100814978	LOC100814978	actin-related protein 7
GLYMA_17G090500	167.2	38.103	102.651	2.137	2.202e-06	4.53e-05	Leaf	100787505	LOC100787505	uncharacterized LOC100787505
GLYMA_06G283600	505.853	232.284	369.068	1.123	2.207e-06	4.536e-05	Leaf	-
GLYMA_12G121500	22.166	74.161	48.163	-1.743	2.221e-06	4.561e-05	Leaf	-
GLYMA_14G025600	843.064	405.099	624.081	1.058	2.223e-06	4.564e-05	Leaf	100814557	LOC100814557	chloroplastic lipocalin
GLYMA_10G265400	1337.14	581.82	959.482	1.201	2.251e-06	4.616e-05	Leaf	100790894	LOC100790894	probable ribose-5-phosphate isomerase 2
GLYMA_07G185400	2663.81	1041.33	1852.57	1.355	2.261e-06	4.635e-05	Leaf	100799793	LOC100799793	malate dehydrogenase, glyoxysomal-like
GLYMA_05G010500	2520.96	1126.01	1823.48	1.163	2.27e-06	4.65e-05	Leaf	100306235	LOC100306235	uncharacterized LOC100306235
GLYMA_20G119400	17.355	1.822	9.588	3.266	2.287e-06	4.681e-05	Leaf	100789176	LOC100789176	LEAF RUST 10 DISEASE-RESISTANCE LOCUS RECEPTOR-LIKE PROTEIN KINASE-like 1.1
GLYMA_09G134700	207.171	509.467	358.319	-1.299	2.288e-06	4.681e-05	Leaf	100818313	LOC100818313	uncharacterized LOC100818313
GLYMA_12G224600	69.892	31.913	50.903	1.136	2.311e-06	4.724e-05	Leaf	100811457	LOC100811457	protein SPA1-RELATED 3
GLYMA_15G115600	2750.28	609.718	1680	2.174	2.329e-06	4.748e-05	Leaf	100818119	LOC100818119	cytochrome b561 and DOMON domain-containing protein At5g47530
GLYMA_11G117400	2495.09	5225.16	3860.13	-1.066	2.336e-06	4.761e-05	Leaf	-
GLYMA_13G205700	77.161	184.781	130.971	-1.259	2.341e-06	4.768e-05	Leaf	-
GLYMA_18G010200	19.725	58.52	39.123	-1.574	2.364e-06	4.81e-05	Leaf	100793518	LOC100793518	probable thimet oligopeptidase
GLYMA_08G052600	599.043	1240.47	919.758	-1.05	2.368e-06	4.812e-05	Leaf	547676	AT-1SNBP	HMG I/Y like protein
GLYMA_09G119700	122.321	262.347	192.334	-1.1	2.368e-06	4.812e-05	Leaf	100788912	LOC100788912	beta-glucuronosyltransferase GlcAT14A
GLYMA_03G055900	655.321	320.875	488.098	1.03	2.377e-06	4.828e-05	Leaf	100786290	LOC100786290	AMP deaminase
GLYMA_13G084900	35.035	114.603	74.819	-1.707	2.39e-06	4.851e-05	Leaf	-
GLYMA_12G181800	783.489	177.426	480.458	2.143	2.395e-06	4.857e-05	Leaf	100797636	LOC100797636	arogenate dehydratase 3
GLYMA_12G203700	246.306	563.535	404.92	-1.193	2.412e-06	4.889e-05	Leaf	100779572	LOC100779572	uncharacterized LOC100779572
GLYMA_18G039800	392.145	150.422	271.283	1.383	2.421e-06	4.902e-05	Leaf	100795997	LOC100795997	protein PTST, chloroplastic
GLYMA_10G161200	91.728	319.132	205.43	-1.798	2.427e-06	4.909e-05	Leaf	-
GLYMA_04G085200	125.261	255.398	190.33	-1.027	2.43e-06	4.912e-05	Leaf	100776180	LOC100776180	leucine-rich repeat receptor-like serine/threonine-protein kinase SKM1
GLYMA_10G253200	1298.73	397.339	848.034	1.709	2.44e-06	4.93e-05	Leaf	100789471	CRK20	cysteine-rich receptor-like protein kinase
GLYMA_11G052700	107.831	355.655	231.743	-1.722	2.45e-06	4.944e-05	Leaf	100807702	LOC100807702	phosphatidylinositol 3,4,5-trisphosphate 3-phosphatase and protein-tyrosine-phosphatase PTEN2A
GLYMA_14G001300	354.011	117.251	235.631	1.594	2.451e-06	4.944e-05	Leaf	100305417	LOC100305417	protein kinase
GLYMA_13G333400	326.466	89.817	208.141	1.863	2.458e-06	4.945e-05	Leaf	100781211	LOC100781211	zinc finger protein ZAT12
GLYMA_14G015500	16.012	138.513	77.263	-3.109	2.457e-06	4.945e-05	Leaf	-
GLYMA_02G127600	441.925	168.809	305.367	1.389	2.454e-06	4.945e-05	Leaf	-
GLYMA_06G301200	4.602	30.522	17.562	-2.735	2.457e-06	4.945e-05	Leaf	-
GLYMA_13G070300	7284.4	2962.02	5123.21	1.298	2.463e-06	4.953e-05	Leaf	100808124	LOC100808124	xyloglucan glycosyltransferase 4
GLYMA_08G174200	950.556	454.002	702.279	1.066	2.5e-06	5.02e-05	Leaf	100818840	LOC100818840	translation initiation factor IF-2, chloroplastic
GLYMA_12G112000	52.489	245.387	148.938	-2.226	2.503e-06	5.023e-05	Leaf	100807729	LOC100807729	E3 ubiquitin-protein ligase RMA1H1-like
GLYMA_08G100700	40.378	198.091	119.234	-2.292	2.517e-06	5.045e-05	Leaf	100499999	LOC100499999	E3 ubiquitin-protein ligase AIRP2
GLYMA_16G025200	205.191	437.745	321.468	-1.094	2.523e-06	5.056e-05	Leaf	100801617	LOC100801617	GDP-Man:Man(3)GlcNAc(2)-PP-Dol alpha-1,2-mannosyltransferase
GLYMA_08G133800	3405.12	1303.81	2354.46	1.385	2.534e-06	5.074e-05	Leaf	-
GLYMA_12G139100	125.622	53.313	89.468	1.24	2.538e-06	5.076e-05	Leaf	100788820	LOC100788820	uncharacterized LOC100788820
GLYMA_14G123400	567.684	273.263	420.474	1.055	2.539e-06	5.076e-05	Leaf	-
GLYMA_U035800	8899.01	2746.99	5823	1.696	2.593e-06	5.173e-05	Leaf	-
GLYMA_13G337400	749.163	260.361	504.762	1.525	2.644e-06	5.26e-05	Leaf	-
GLYMA_12G156800	1478.69	3099.78	2289.24	-1.068	2.674e-06	5.314e-05	Leaf	100795147	LOC100795147	protein transport protein Sec61 subunit alpha
GLYMA_04G136600	657.077	120.527	388.802	2.447	2.684e-06	5.331e-05	Leaf	-
GLYMA_15G148000	2326.91	778.097	1552.51	1.58	2.703e-06	5.362e-05	Leaf	-
GLYMA_04G232400	127.293	39.672	83.482	1.681	2.702e-06	5.362e-05	Leaf	-
GLYMA_06G087100	1153.76	374.383	764.069	1.624	2.704e-06	5.362e-05	Leaf	-
GLYMA_12G045000	101.477	205.272	153.374	-1.017	2.717e-06	5.385e-05	Leaf	100804189	LOC100804189	arabinosyltransferase RRA2
GLYMA_09G144300	45.392	120.941	83.166	-1.416	2.738e-06	5.424e-05	Leaf	-
GLYMA_14G140600	102.313	214.598	158.456	-1.07	2.76e-06	5.464e-05	Leaf	100803692	LOC100803692	protein ANTI-SILENCING 1
GLYMA_03G139800	25.708	61.423	43.565	-1.257	2.776e-06	5.493e-05	Leaf	100813583	LOC100813583	zinc finger protein WIP2
GLYMA_04G082700	213.655	49.489	131.572	2.109	2.788e-06	5.514e-05	Leaf	100809846	LOC100809846	protein NRT1/ PTR FAMILY 1.2
GLYMA_06G254100	590.943	270.764	430.853	1.127	2.793e-06	5.522e-05	Leaf	100815609	LOC100815609	cytochrome c-type biogenesis ccda-like chloroplastic protein
GLYMA_20G065900	388.056	1295.78	841.919	-1.74	2.814e-06	5.56e-05	Leaf	-
GLYMA_13G243800	4.529	23.603	14.066	-2.373	2.821e-06	5.57e-05	Leaf	-
GLYMA_03G210900	884.652	432.296	658.474	1.033	2.83e-06	5.587e-05	Leaf	100777751	LOC100777751	spermatogenesis-associated protein 20
GLYMA_05G209000	1431.65	596.703	1014.18	1.263	2.851e-06	5.624e-05	Leaf	-
GLYMA_06G109300	1844.77	862.177	1353.47	1.097	2.872e-06	5.661e-05	Leaf	-
GLYMA_03G137000	405.226	96.797	251.011	2.066	2.893e-06	5.695e-05	Leaf	548043	CHLH	magnesium chelatase subunit
GLYMA_10G204400	849.478	2809.15	1829.32	-1.726	2.905e-06	5.714e-05	Leaf	732601	RAV	RAV-like DNA-binding protein
GLYMA_02G223400	297.861	121.61	209.735	1.293	2.905e-06	5.714e-05	Leaf	100795436	LOC100795436	ribonuclease E/G-like protein, chloroplastic
GLYMA_10G253100	171.432	47.292	109.362	1.858	2.909e-06	5.715e-05	Leaf	102662291	CRK19	cysteine-rich receptor-like protein kinase
GLYMA_03G043600	436.086	186.557	311.321	1.223	2.912e-06	5.718e-05	Leaf	-
GLYMA_05G103000	6.409	42.412	24.41	-2.719	2.921e-06	5.73e-05	Leaf	-
GLYMA_09G168500	63.185	28.186	45.686	1.167	2.923e-06	5.731e-05	Leaf	-
GLYMA_08G043800	259.334	78.455	168.894	1.724	2.941e-06	5.764e-05	Leaf	100812251	LOC100812251	pectinesterase inhibitor 7
GLYMA_02G066900	16.867	43.399	30.133	-1.358	2.947e-06	5.772e-05	Leaf	-
GLYMA_13G116600	465.522	180.711	323.117	1.366	2.949e-06	5.773e-05	Leaf	100816495	LOC100816495	rhomboid-like protein
GLYMA_06G103200	2000.45	6425.8	4213.12	-1.684	2.953e-06	5.779e-05	Leaf	100797839	LOC100797839	cryptochrome-1-like
GLYMA_15G272600	3178.9	1430.13	2304.52	1.153	2.981e-06	5.824e-05	Leaf	-
GLYMA_18G217900	218.925	107.81	163.367	1.021	2.98e-06	5.824e-05	Leaf	100818546	LOC100818546	RING finger and transmembrane domain-containing protein 2
GLYMA_01G234600	184.152	86.674	135.413	1.089	2.988e-06	5.835e-05	Leaf	100799306	LOC100799306	uncharacterized LOC100799306
GLYMA_12G174900	174.035	83.009	128.522	1.07	2.993e-06	5.838e-05	Leaf	100780273	LOC100780273	cytokinin riboside 5'-monophosphate phosphoribohydrolase LOG1
GLYMA_18G198000	583.94	89.398	336.669	2.708	2.991e-06	5.838e-05	Leaf	100780938	LOC100780938	MDIS1-interacting receptor like kinase 2
GLYMA_02G188500	31.002	62.621	46.811	-1.016	2.996e-06	5.838e-05	Leaf	-
GLYMA_06G029300	59.799	142.968	101.383	-1.259	3.046e-06	5.934e-05	Leaf	100791337	LOC100791337	uncharacterized LOC100791337
GLYMA_03G214300	72.012	311.812	191.912	-2.113	3.059e-06	5.952e-05	Leaf	100789324	LOC100789324	phytochrome A-associated F-box protein
GLYMA_18G270700	43.391	164.557	103.974	-1.921	3.065e-06	5.962e-05	Leaf	106797139	LOC106797139	receptor-like protein kinase FERONIA
GLYMA_02G072500	279.018	712.778	495.898	-1.353	3.087e-06	6.001e-05	Leaf	100810509	LOC100810509	uncharacterized LOC100810509
GLYMA_12G236500	1048.42	190.769	619.595	2.459	3.119e-06	6.054e-05	Leaf	102660573	LOC102660573	probable disease resistance protein At1g61300
GLYMA_11G234300	5452.12	1530.15	3491.14	1.833	3.159e-06	6.128e-05	Leaf	-
GLYMA_02G104900	622.795	197.17	409.982	1.66	3.186e-06	6.174e-05	Leaf	100817645	LOC100817645	scopoletin glucosyltransferase
GLYMA_01G229800	1288.98	482.077	885.528	1.419	3.199e-06	6.196e-05	Leaf	100785369	LOC100785369	uncharacterized LOC100785369
GLYMA_12G117900	846.96	236.311	541.635	1.842	3.205e-06	6.205e-05	Leaf	100778672	LOC100778672	dnaJ homolog subfamily B member 4-like
GLYMA_05G015800	34.346	92.88	63.613	-1.435	3.218e-06	6.222e-05	Leaf	-
GLYMA_10G215200	457.804	216.389	337.097	1.081	3.226e-06	6.23e-05	Leaf	-
GLYMA_10G058900	26.634	62.051	44.343	-1.223	3.247e-06	6.266e-05	Leaf	100795277	LOC100795277	serine/threonine protein phosphatase 2A 57 kDa regulatory subunit B'
GLYMA_08G123300	605.115	279.241	442.178	1.116	3.248e-06	6.266e-05	Leaf	102668045	LOC102668045	disease resistance protein At4g27190
GLYMA_08G168300	53.473	134.634	94.054	-1.334	3.261e-06	6.286e-05	Leaf	100806044	LOC100806044	auxin-responsive protein SAUR71
GLYMA_14G178500	33.513	4.076	18.794	3.035	3.28e-06	6.313e-05	Leaf	100798911	LOC100798911	2-oxoglutarate-dependent dioxygenase 19
GLYMA_15G085400	9.277	36.368	22.822	-1.967	3.279e-06	6.313e-05	Leaf	102661478	LOC102661478	uncharacterized LOC102661478
GLYMA_16G040500	1776.78	3567.54	2672.16	-1.006	3.29e-06	6.325e-05	Leaf	100791380	LOC100791380	uncharacterized LOC100791380
GLYMA_05G022200	3243.41	877.862	2060.63	1.886	3.299e-06	6.34e-05	Leaf	-
GLYMA_08G308500	117.596	47.648	82.622	1.306	3.314e-06	6.366e-05	Leaf	-
GLYMA_18G296700	402.493	991.522	697.008	-1.301	3.32e-06	6.374e-05	Leaf	100807321	LOC100807321	uncharacterized LOC100807321
GLYMA_11G202000	547.642	141.044	344.343	1.957	3.323e-06	6.376e-05	Leaf	100780083	LOC100780083	calcium uniporter protein 6, mitochondrial
GLYMA_07G163200	897.817	212.103	554.96	2.082	3.375e-06	6.459e-05	Leaf	112997598	LOC112997598	extra-large guanine nucleotide-binding protein 1
GLYMA_09G056900	24.517	58.705	41.611	-1.257	3.387e-06	6.479e-05	Leaf	100808018	LOC100808018	uncharacterized LOC100808018
GLYMA_04G250000	236.511	557.042	396.777	-1.236	3.406e-06	6.513e-05	Leaf	100809511	LOC100809511	UDP-galactose transporter 1
GLYMA_03G210000	36.525	90.638	63.582	-1.309	3.412e-06	6.521e-05	Leaf	100818909	LOC100818909	membrane-anchored ubiquitin-fold protein 3
GLYMA_08G055700	416.217	876.788	646.502	-1.075	3.422e-06	6.537e-05	Leaf	100788892	LOC100788892	probable inactive receptor kinase At1g48480
GLYMA_17G035200	151.217	574.077	362.647	-1.925	3.442e-06	6.569e-05	Leaf	100803765	LOC100803765	transcription factor bHLH148
GLYMA_12G205100	90.584	428.869	259.727	-2.242	3.454e-06	6.581e-05	Leaf	-
GLYMA_18G268200	583.935	241.954	412.945	1.272	3.451e-06	6.581e-05	Leaf	100814826	IMAT1	isoflavone malonyltransferase IMaT1
GLYMA_19G234800	89.579	200.986	145.282	-1.166	3.453e-06	6.581e-05	Leaf	100807006	LOC100807006	uncharacterized LOC100807006
GLYMA_09G280200	28.123	2.372	15.248	3.577	3.458e-06	6.586e-05	Leaf	100776837	LOC100776837	probable WRKY transcription factor 33
GLYMA_08G211300	141.047	326.706	233.876	-1.21	3.469e-06	6.597e-05	Leaf	100798423	LOC100798423	O-fucosyltransferase 13
GLYMA_10G236300	536.259	238.396	387.327	1.17	3.477e-06	6.608e-05	Leaf	100305501	LOC100305501	remorin family protein
GLYMA_18G055000	66.781	152.045	109.413	-1.185	3.488e-06	6.627e-05	Leaf	100790905	LOC100790905	CBL-interacting serine/threonine-protein kinase 10
GLYMA_04G055400	1398.66	565.094	981.878	1.308	3.528e-06	6.693e-05	Leaf	100793741	LOC100793741	NAD(P)H-quinone oxidoreductase subunit U, chloroplastic
GLYMA_02G240900	16.708	47.233	31.97	-1.499	3.544e-06	6.72e-05	Leaf	100784516	LOC100784516	expansin-A13
GLYMA_05G218500	3654.36	1417.86	2536.11	1.366	3.568e-06	6.762e-05	Leaf	100808989	NRP-B	N-rich protein
GLYMA_20G156100	82.832	37.764	60.298	1.131	3.595e-06	6.81e-05	Leaf	-
GLYMA_12G015300	199.437	73.549	136.493	1.441	3.623e-06	6.846e-05	Leaf	-
GLYMA_13G060000	68.713	155.361	112.037	-1.176	3.623e-06	6.846e-05	Leaf	-
GLYMA_05G164100	391.37	799.09	595.23	-1.03	3.616e-06	6.846e-05	Leaf	-
GLYMA_20G133200	1189.64	216.653	703.149	2.458	3.642e-06	6.876e-05	Leaf	100819484	LOC100819484	zinc finger protein ZAT10
GLYMA_10G151100	1.985	18.899	10.442	-3.267	3.681e-06	6.942e-05	Leaf	-
GLYMA_08G089700	1329.8	620.672	975.238	1.1	3.687e-06	6.946e-05	Leaf	100778390	LOC100778390	FKBP-type peptidyl-prolyl cis-trans isomerase 3, chloroplastic-like
GLYMA_15G137700	72.439	149.748	111.093	-1.047	3.735e-06	7.033e-05	Leaf	-
GLYMA_12G225300	754.455	338.621	546.538	1.156	3.75e-06	7.054e-05	Leaf	100796209	LOC100796209	probable bifunctional methylthioribulose-1-phosphate dehydratase/enolase-phosphatase E1
GLYMA_02G171100	2067.49	695.288	1381.39	1.572	3.753e-06	7.056e-05	Leaf	100810706	LOC100810706	activator of 90 kDa heat shock protein ATPase homolog
GLYMA_15G102000	15129	7387.36	11258.2	1.034	3.759e-06	7.06e-05	Leaf	100780873	LOC100780873	glutamine synthetase leaf isozyme, chloroplastic
GLYMA_17G012000	6411.88	2410.28	4411.08	1.412	3.756e-06	7.06e-05	Leaf	100809241	LOC100809241	aminomethyltransferase, mitochondrial
GLYMA_18G284900	1288.15	218.621	753.385	2.559	3.761e-06	7.061e-05	Leaf	-
GLYMA_18G123900	64.011	30.332	47.171	1.075	3.781e-06	7.088e-05	Leaf	-
GLYMA_06G068100	216.772	32.168	124.47	2.754	3.785e-06	7.089e-05	Leaf	100791158	LOC100791158	G-type lectin S-receptor-like serine/threonine-protein kinase SD2-5
GLYMA_02G297700	1311.05	506.728	908.888	1.372	3.809e-06	7.13e-05	Leaf	100817120	LOC100817120	scarecrow-like protein 21
GLYMA_20G200000	578.334	252.124	415.229	1.198	3.814e-06	7.136e-05	Leaf	100784229	LOC100784229	uncharacterized LOC100784229
GLYMA_19G006700	2561.29	1042.01	1801.65	1.298	3.822e-06	7.145e-05	Leaf	100818031	LOC100818031	universal stress protein A-like protein
GLYMA_18G091600	151.937	511.87	331.904	-1.753	3.834e-06	7.152e-05	Leaf	100782025	LOC100782025	ethylene-responsive transcription factor 7
GLYMA_02G001700	103.195	311.924	207.559	-1.597	3.883e-06	7.237e-05	Leaf	100780569	LOC100780569	uncharacterized LOC100780569
GLYMA_20G212400	667.087	272.382	469.734	1.293	3.89e-06	7.246e-05	Leaf	100789699	LOC100789699	damage-control phosphatase At2g17340
GLYMA_03G016100	12.951	0.186	6.568	5.716	3.904e-06	7.269e-05	Leaf	102669378	LOC102669378	uncharacterized LOC102669378
GLYMA_08G038400	0	12.409	6.204	-5.949	3.908e-06	7.273e-05	Leaf	-
GLYMA_08G086600	4193.27	1871.66	3032.46	1.164	3.91e-06	7.274e-05	Leaf	100816354	LOC100816354	ATP-dependent zinc metalloprotease FTSH 2, chloroplastic-like
GLYMA_11G147400	1081.75	2246.1	1663.92	-1.054	3.942e-06	7.326e-05	Leaf	-
GLYMA_09G126400	4.041	66.754	35.397	-4.038	3.975e-06	7.383e-05	Leaf	100803567	LOC100803567	probable membrane-associated kinase regulator 6
GLYMA_13G301300	192.376	437.934	315.155	-1.187	3.978e-06	7.386e-05	Leaf	-
GLYMA_12G237300	83.535	350.876	217.205	-2.07	4.031e-06	7.47e-05	Leaf	100784225	LOC100784225	zinc finger CCCH domain-containing protein 30
GLYMA_06G072700	387.021	160.515	273.768	1.271	4.039e-06	7.481e-05	Leaf	100807222	LOC100807222	protein TIFY 8
GLYMA_03G141700	32.119	94.921	63.52	-1.564	4.049e-06	7.496e-05	Leaf	100814652	LOC100814652	transcription factor bHLH130
GLYMA_09G193700	30.533	70.045	50.289	-1.2	4.133e-06	7.639e-05	Leaf	102666737	LOC102666737	uncharacterized LOC102666737
GLYMA_18G217100	627.786	1279.63	953.706	-1.027	4.139e-06	7.642e-05	Leaf	100800396	LOC100800396	putative zinc transporter At3g08650
GLYMA_20G089700	249.294	501.709	375.501	-1.009	4.144e-06	7.646e-05	Leaf	100789701	LOC100789701	transmembrane protein 184B
GLYMA_03G146100	2361.71	708.574	1535.14	1.737	4.147e-06	7.648e-05	Leaf	-
GLYMA_16G026400	142.915	40.433	91.674	1.825	4.154e-06	7.65e-05	Leaf	100170747	WRKY60	WRKY transcription factor 60
GLYMA_07G019700	12615.5	5859.31	9237.42	1.106	4.154e-06	7.65e-05	Leaf	100499832	LOC100499832	uncharacterized LOC100499832
GLYMA_09G255100	33.147	116.18	74.663	-1.811	4.17e-06	7.675e-05	Leaf	-
GLYMA_04G233900	274.475	90.07	182.272	1.608	4.191e-06	7.707e-05	Leaf	-
GLYMA_01G030500	641.78	272.469	457.124	1.237	4.212e-06	7.732e-05	Leaf	100810496	LOC100810496	carbonic anhydrase
GLYMA_19G260100	241.282	485.647	363.464	-1.009	4.212e-06	7.732e-05	Leaf	100808943	LOC100808943	conserved oligomeric Golgi complex subunit 4
GLYMA_09G145600	190.66	41.828	116.244	2.189	4.207e-06	7.732e-05	Leaf	-
GLYMA_09G042400	1954.83	407.905	1181.37	2.261	4.225e-06	7.744e-05	Leaf	-
GLYMA_06G136300	10.207	0.367	5.287	4.8	4.266e-06	7.812e-05	Leaf	-
GLYMA_05G016000	684.649	214.147	449.398	1.677	4.276e-06	7.826e-05	Leaf	100806845	LOC100806845	calcium sensing receptor, chloroplastic
GLYMA_11G140500	29042.3	12181.1	20611.7	1.254	4.292e-06	7.852e-05	Leaf	100812707	LOC100812707	heat shock cognate 70 kDa protein 2
GLYMA_10G042000	9352.32	4319.74	6836.03	1.114	4.32e-06	7.897e-05	Leaf	-
GLYMA_18G107800	51.077	21.141	36.109	1.275	4.321e-06	7.897e-05	Leaf	100814468	LOC100814468	uncharacterized LOC100814468
GLYMA_01G118000	7.348	205.363	106.355	-4.803	4.334e-06	7.916e-05	Leaf	100787315	LOC100787315	pyruvate decarboxylase 2
GLYMA_15G172900	6.42	36.845	21.632	-2.512	4.368e-06	7.976e-05	Leaf	100814577	LOC100814577	protein CASC3
GLYMA_10G071800	663.532	315.109	489.32	1.075	4.381e-06	7.995e-05	Leaf	100784356	LOC100784356	cell division protein FtsZ homolog 2-1, chloroplastic
GLYMA_14G144700	458.95	176.542	317.746	1.379	4.384e-06	7.998e-05	Leaf	100810628	LOC100810628	amino acid permease 8
GLYMA_U002100	1.957	18.73	10.344	-3.257	4.402e-06	8.025e-05	Leaf	100817086	LOC100817086	receptor-like protein EIX2
GLYMA_02G100300	116.085	23.197	69.641	2.322	4.436e-06	8.08e-05	Leaf	100170745	SIK1	stress-induced receptor-like kinase
GLYMA_02G250000	173.91	375.975	274.942	-1.113	4.44e-06	8.083e-05	Leaf	100811766	LOC100811766	ARF guanine-nucleotide exchange factor GNOM
GLYMA_09G155500	269.43	29.493	149.462	3.192	4.447e-06	8.093e-05	Leaf	548021	KTI-2	kunitz trypsin protease inhibitor
GLYMA_17G105000	2657.92	399.991	1528.95	2.732	4.457e-06	8.099e-05	Leaf	100500311	LOC100500311	uncharacterized LOC100500311
GLYMA_03G189000	159.257	79.592	119.425	1.002	4.467e-06	8.114e-05	Leaf	100784704	LOC100784704	pentatricopeptide repeat-containing protein At5g03800
GLYMA_12G209600	94.512	204.642	149.577	-1.114	4.482e-06	8.137e-05	Leaf	100797993	LOC100797993	protein trichome birefringence-like 39
GLYMA_06G177900	165.918	78.039	121.979	1.089	4.504e-06	8.169e-05	Leaf	-
GLYMA_17G187000	89.871	28.217	59.044	1.665	4.538e-06	8.223e-05	Leaf	-
GLYMA_15G277400	19.001	3.619	11.31	2.401	4.577e-06	8.278e-05	Leaf	-
GLYMA_03G045300	64.501	22.542	43.522	1.512	4.608e-06	8.33e-05	Leaf	-
GLYMA_17G012700	62.412	166.624	114.518	-1.418	4.643e-06	8.385e-05	Leaf	-
GLYMA_04G015900	13725.1	6686.99	10206	1.037	4.646e-06	8.388e-05	Leaf	100806482	LOC100806482	glyceraldehyde-3-phosphate dehydrogenase B, chloroplastic-like
GLYMA_10G014400	2799.21	874.939	1837.08	1.678	4.66e-06	8.401e-05	Leaf	100786628	LOC100786628	phospholipase A1 PLIP2, chloroplastic
GLYMA_06G238000	191.546	92.558	142.052	1.051	4.692e-06	8.451e-05	Leaf	-
GLYMA_05G030500	104.989	249.599	177.294	-1.249	4.697e-06	8.456e-05	Leaf	100798182	LOC100798182	protein NRT1/ PTR FAMILY 2.9
GLYMA_02G151000	302.646	133.58	218.113	1.181	4.702e-06	8.457e-05	Leaf	-
GLYMA_04G225000	198.711	534.464	366.587	-1.428	4.702e-06	8.457e-05	Leaf	100793207	LOC100793207	protein stum
GLYMA_07G129500	69.778	34.602	52.19	1.009	4.763e-06	8.555e-05	Leaf	100799802	LOC100799802	PRA1 family protein F2
GLYMA_02G007400	360.532	64.288	212.41	2.488	4.781e-06	8.583e-05	Leaf	100785397	LOC100785397	chitinase 10
GLYMA_09G116100	86.506	207.673	147.09	-1.263	4.784e-06	8.583e-05	Leaf	100786253	LOC100786253	membrane transport protein
GLYMA_15G155400	106.469	265.959	186.214	-1.32	4.818e-06	8.632e-05	Leaf	100788356	LOC100788356	fasciclin-like arabinogalactan protein 4
GLYMA_15G202600	2155.91	680.02	1417.96	1.665	4.853e-06	8.686e-05	Leaf	100817756	LOC100817756	uncharacterized LOC100817756
GLYMA_19G046600	68962.6	15699.6	42331.1	2.135	4.854e-06	8.686e-05	Leaf	547605	LOC547605	ribulose-1,5-bisphosphate carboxylase small subunit rbcS2
GLYMA_19G046600	68962.6	15699.6	42331.1	2.135	4.854e-06	8.686e-05	Leaf	100794277	RBCS2	ribulose bisphosphate carboxylase small chain 1, chloroplastic-like
GLYMA_10G255200	184.744	66.349	125.547	1.48	4.858e-06	8.687e-05	Leaf	100797764	LOC100797764	uncharacterized LOC100797764
GLYMA_08G303700	409.935	171.112	290.524	1.261	4.86e-06	8.687e-05	Leaf	100816690	LOC100816690	disease resistance protein RPV1
GLYMA_20G230600	51.368	148.14	99.754	-1.526	4.912e-06	8.765e-05	Leaf	100775474	GID1C2	gibberellin receptor GID1C
GLYMA_16G165500	4474.35	1072.15	2773.25	2.061	4.934e-06	8.8e-05	Leaf	-
GLYMA_10G136500	23.146	59.856	41.501	-1.368	4.976e-06	8.871e-05	Leaf	-
GLYMA_18G035900	27.707	72.732	50.219	-1.392	5.025e-06	8.945e-05	Leaf	100802549	LOC100802549	uncharacterized LOC100802549
GLYMA_10G185200	264.51	83.077	173.793	1.672	5.032e-06	8.953e-05	Leaf	100799160	LOC100799160	calmodulin calcium-dependent NAD kinase
GLYMA_06G235100	1100.1	508.509	804.305	1.113	5.034e-06	8.954e-05	Leaf	-
GLYMA_18G159900	199.668	92.036	145.852	1.119	5.055e-06	8.985e-05	Leaf	100786819	LOC100786819	ethylene-responsive transcription factor-like protein At4g13040
GLYMA_16G127300	21177.9	9669.29	15423.6	1.131	5.148e-06	9.13e-05	Leaf	100793840	LOC100793840	ferredoxin--NADP reductase, leaf isozyme, chloroplastic
GLYMA_04G147800	531.992	264.974	398.483	1.006	5.146e-06	9.13e-05	Leaf	-
GLYMA_04G062900	189.311	1084.41	636.859	-2.518	5.164e-06	9.149e-05	Leaf	100804510	LOC100804510	protein PPLZ02
GLYMA_05G149100	76.983	23.651	50.317	1.704	5.166e-06	9.149e-05	Leaf	100806852	LOC100806852	rho GDP-dissociation inhibitor 1
GLYMA_13G238800	144.72	404.855	274.788	-1.485	5.206e-06	9.203e-05	Leaf	100804922	LOC100804922	probable hexosyltransferase MUCI70
GLYMA_20G092900	950.202	384.451	667.326	1.306	5.206e-06	9.203e-05	Leaf	100798343	LOC100798343	putative nuclear envelope-associated protein
GLYMA_04G191800	61.861	29.038	45.449	1.089	5.212e-06	9.21e-05	Leaf	100817167	LOC100817167	DNA-(apurinic or apyrimidinic site) endonuclease
GLYMA_20G098400	3164.2	6977.66	5070.93	-1.141	5.215e-06	9.212e-05	Leaf	100811997	LOC100811997	calreticulin
GLYMA_16G095600	22.003	5.143	13.573	2.087	5.221e-06	9.218e-05	Leaf	-
GLYMA_17G092800	1554.96	5848.99	3701.97	-1.911	5.254e-06	9.268e-05	Leaf	100793143	GASA26	gibberellin-regulated protein 26
GLYMA_01G019500	10.798	75.71	43.254	-2.801	5.289e-06	9.316e-05	Leaf	100799121	LOC100799121	uncharacterized protein At5g65660
GLYMA_04G249000	29023.3	12654.3	20838.8	1.198	5.309e-06	9.346e-05	Leaf	100805768	NAC022	NAC domain-containing protein
GLYMA_08G070500	533.551	179.33	356.441	1.574	5.326e-06	9.368e-05	Leaf	-
GLYMA_13G236700	626.853	309.52	468.187	1.018	5.344e-06	9.392e-05	Leaf	100798896	LOC100798896	receptor-like protein 4
GLYMA_08G220500	1804.43	7418.87	4611.65	-2.04	5.38e-06	9.442e-05	Leaf	100808512	LOC100808512	uncharacterized LOC100808512
GLYMA_12G201500	388.926	1013.7	701.315	-1.382	5.467e-06	9.59e-05	Leaf	-
GLYMA_16G106700	50.32	16.166	33.243	1.645	5.472e-06	9.594e-05	Leaf	-
GLYMA_08G048000	40.437	91.709	66.073	-1.179	5.516e-06	9.664e-05	Leaf	100815813	LOC100815813	protein RGF1 INDUCIBLE TRANSCRIPTION FACTOR 1
GLYMA_04G023900	696.573	2193.32	1444.94	-1.655	5.53e-06	9.683e-05	Leaf	100781525	LOC100781525	tubulin beta chain
GLYMA_04G239000	174.979	33.528	104.254	2.382	5.543e-06	9.702e-05	Leaf	100813065	LOC100813065	probable inactive receptor kinase At4g23740
GLYMA_20G210100	240.59	561.985	401.288	-1.223	5.561e-06	9.728e-05	Leaf	100809706	LOC100809706	probable aspartic proteinase GIP2
GLYMA_09G071600	10120.5	4170.31	7145.4	1.279	5.584e-06	9.765e-05	Leaf	-
GLYMA_12G104100	190.543	72.262	131.402	1.4	5.595e-06	9.775e-05	Leaf	100305421	LOC100305421	S-locus lectin protein kinase family protein
GLYMA_06G321800	200.463	411.165	305.814	-1.036	5.595e-06	9.775e-05	Leaf	100789572	LOC100789572	uncharacterized LOC100789572
GLYMA_09G109200	1921.68	787.267	1354.47	1.288	5.614e-06	9.803e-05	Leaf	-
GLYMA_08G346700	126.266	271.602	198.934	-1.106	5.669e-06	9.882e-05	Leaf	100812632	LOC100812632	peptidyl-prolyl cis-trans isomerase FKBP62
GLYMA_02G052100	19.713	5.235	12.474	1.918	5.676e-06	9.89e-05	Leaf	-
GLYMA_08G045200	2709.01	622.855	1665.93	2.121	5.707e-06	9.935e-05	Leaf	100527186	LOC100527186	nudix hydrolase family protein
GLYMA_06G176600	114.105	269.655	191.88	-1.24	5.742e-06	9.986e-05	Leaf	100815787	LOC100815787	uncharacterized LOC100815787
GLYMA_20G000200	54.287	21.959	38.123	1.303	5.78e-06	0.0001004	Leaf	100787754	LOC100787754	probable uridine nucleosidase 2
GLYMA_10G162100	401.886	803.684	602.785	-1	5.816e-06	0.000101	Leaf	100170702	SBZ1	bZIP transcription factor protein SBZ1
GLYMA_17G088400	333.349	97.535	215.442	1.774	5.897e-06	0.0001023	Leaf	100782176	LOC100782176	uncharacterized LOC100782176
GLYMA_05G175000	384.661	122.134	253.398	1.656	5.916e-06	0.0001026	Leaf	100787062	LOC100787062	uncharacterized LOC100787062
GLYMA_03G160200	558.571	105.628	332.1	2.402	5.926e-06	0.0001027	Leaf	100818199	LOC100818199	cytochrome P450 94A1
GLYMA_07G086600	163.387	364.594	263.99	-1.158	5.941e-06	0.0001029	Leaf	100775349	LOC100775349	uncharacterized LOC100775349
GLYMA_08G279800	280.121	124.59	202.355	1.17	5.939e-06	0.0001029	Leaf	100796816	LOC100796816	kinesin-like protein KIN-14B
GLYMA_14G076200	95.568	228.589	162.079	-1.258	5.952e-06	0.000103	Leaf	100806185	LOC100806185	uncharacterized membrane protein At1g75140
GLYMA_11G215800	6.761	44.689	25.725	-2.724	5.99e-06	0.0001036	Leaf	100803624	LOC100803624	transcription factor MYB20
GLYMA_02G236500	95.678	400.412	248.045	-2.065	6.025e-06	0.0001041	Leaf	100499623	C4H	trans-cinnamate 4-monooxygenase
GLYMA_02G270200	196.066	66.42	131.243	1.563	6.06e-06	0.0001046	Leaf	100306609	LOC100306609	uncharacterized LOC100306609
GLYMA_15G086200	1436.57	356.266	896.415	2.012	6.114e-06	0.0001053	Leaf	100783749	LOC100783749	U-box domain-containing protein 17
GLYMA_16G178000	348.224	99.521	223.872	1.807	6.115e-06	0.0001053	Leaf	-
GLYMA_10G208400	20.57	74.769	47.669	-1.859	6.208e-06	0.0001065	Leaf	-
GLYMA_08G239200	17.639	74.203	45.921	-2.075	6.206e-06	0.0001065	Leaf	-
GLYMA_13G212100	32.047	64.65	48.349	-1.014	6.243e-06	0.0001071	Leaf	100818254	LOC100818254	uncharacterized LOC100818254
GLYMA_11G227200	10.355	36.891	23.623	-1.829	6.261e-06	0.0001073	Leaf	100788982	LOC100788982	transcription factor DIVARICATA
GLYMA_18G197600	429.935	199.434	314.684	1.109	6.282e-06	0.0001076	Leaf	100807850	LOC100807850	sulfoquinovosyl transferase SQD2
GLYMA_13G253400	482.324	213.42	347.872	1.177	6.3e-06	0.0001077	Leaf	100812019	LOC100812019	uncharacterized LOC100812019
GLYMA_10G146600	101.897	492.955	297.426	-2.274	6.365e-06	0.0001086	Leaf	100783998	LOC100783998	solute carrier family 40 member 3, chloroplastic
GLYMA_16G013000	346.371	60.724	203.548	2.512	6.359e-06	0.0001086	Leaf	100816015	LOC100816015	uncharacterized LOC100816015
GLYMA_10G170900	14.872	1.05	7.961	3.799	6.378e-06	0.0001088	Leaf	100808199	LOC100808199	tyrosine-protein phosphatase DSP3
GLYMA_17G208400	881.655	2741.95	1811.8	-1.637	6.387e-06	0.0001089	Leaf	-
GLYMA_06G015900	9184.77	3944.06	6564.41	1.22	6.414e-06	0.0001093	Leaf	-
GLYMA_18G272000	755.768	356.518	556.143	1.084	6.437e-06	0.0001096	Leaf	100783820	LOC100783820	protein COBRA
GLYMA_10G003300	141.2	322.103	231.652	-1.189	6.511e-06	0.0001107	Leaf	-
GLYMA_13G152400	110.593	48.911	79.752	1.177	6.509e-06	0.0001107	Leaf	100808064	LOC100808064	ankyrin repeat domain-containing protein EMB506, chloroplastic
GLYMA_16G008500	53.661	8.026	30.844	2.746	6.523e-06	0.0001109	Leaf	100788896	LOC100788896	putative receptor-like protein kinase At1g72540
GLYMA_17G103400	1428.51	321.991	875.252	2.15	6.542e-06	0.000111	Leaf	100816573	LOC100816573	probable LRR receptor-like serine/threonine-protein kinase At1g74360
GLYMA_19G190000	382.759	2912.9	1647.83	-2.928	6.541e-06	0.000111	Leaf	-
GLYMA_09G143200	1036.26	345.031	690.645	1.587	6.536e-06	0.000111	Leaf	-
GLYMA_13G098900	46.328	105.001	75.665	-1.179	6.569e-06	0.0001114	Leaf	-
GLYMA_06G035900	853.517	325.631	589.574	1.391	6.583e-06	0.0001116	Leaf	100500315	LOC100500315	cytochrome b6f complex subunit petM-like
GLYMA_09G062800	47.181	233.31	140.246	-2.305	6.619e-06	0.0001121	Leaf	100792098	LOC100792098	GATA transcription factor 21
GLYMA_15G143600	39.823	98.659	69.241	-1.306	6.631e-06	0.0001123	Leaf	-
GLYMA_15G029500	346.086	145.274	245.68	1.254	6.751e-06	0.0001141	Leaf	-
GLYMA_08G147700	7.579	70.132	38.855	-3.217	6.797e-06	0.0001147	Leaf	100800694	LOC100800694	uncharacterized LOC100800694
GLYMA_11G223800	11.971	48.111	30.041	-2.007	6.805e-06	0.0001148	Leaf	100793901	LOC100793901	protein DA1-related 2
GLYMA_13G054300	235.074	72.072	153.573	1.707	6.809e-06	0.0001148	Leaf	100305387	LOC100305387	FERONIA receptor-like kinase
GLYMA_13G137900	15.06	43.491	29.276	-1.536	6.812e-06	0.0001148	Leaf	100799571	LOC100799571	uncharacterized LOC100799571
GLYMA_08G119700	286.403	86.405	186.404	1.73	6.817e-06	0.0001149	Leaf	100817070	LOC100817070	U-box domain-containing protein 17
GLYMA_18G260400	480.759	227.501	354.13	1.08	6.831e-06	0.0001151	Leaf	100790204	LOC100790204	uncharacterized protein At5g19025
GLYMA_05G041300	310	712.908	511.454	-1.202	6.879e-06	0.0001158	Leaf	100780660	LOC100780660	L-type lectin-domain containing receptor kinase S.1
GLYMA_10G267700	29.418	105.459	67.438	-1.845	6.897e-06	0.0001159	Leaf	-
GLYMA_15G152900	8541.98	2493.76	5517.87	1.776	6.895e-06	0.0001159	Leaf	-
GLYMA_07G228100	118.731	316.037	217.384	-1.413	6.902e-06	0.0001159	Leaf	-
GLYMA_09G208900	405.405	831.642	618.523	-1.036	6.91e-06	0.000116	Leaf	-
GLYMA_01G185200	88.606	28.544	58.575	1.634	6.942e-06	0.0001164	Leaf	100789437	LOC100789437	uncharacterized LOC100789437
GLYMA_10G231700	99.083	37.122	68.103	1.416	6.949e-06	0.0001164	Leaf	100779692	LOC100779692	ferric reduction oxidase 2
GLYMA_16G146400	68.363	142.11	105.237	-1.055	6.942e-06	0.0001164	Leaf	100802672	LOC100802672	protein AUXIN SIGNALING F-BOX 2
GLYMA_10G196300	11.409	33.801	22.605	-1.558	7.16e-06	0.0001196	Leaf	100818716	LOC100818716	protein SMAX1-LIKE 3
GLYMA_11G082500	42.372	175.826	109.099	-2.052	7.278e-06	0.0001214	Leaf	100818380	LOC100818380	Sec14p-like lipid-binding domain-containing protein
GLYMA_10G100400	128.474	286.339	207.406	-1.157	7.31e-06	0.0001219	Leaf	100813554	LOC100813554	zinc finger CCCH domain-containing protein 30
GLYMA_10G200800	18.053	1.443	9.748	3.653	7.35e-06	0.0001224	Leaf	-
GLYMA_16G213700	1431.71	474.362	953.035	1.594	7.377e-06	0.0001227	Leaf	-
GLYMA_04G099600	79.123	161.077	120.1	-1.027	7.395e-06	0.0001229	Leaf	100777442	LOC100777442	VQ motif-containing protein 9
GLYMA_15G138400	170.205	55.262	112.734	1.622	7.427e-06	0.0001234	Leaf	100791177	LOC100791177	pectinesterase inhibitor
GLYMA_06G291900	67.146	8.874	38.01	2.927	7.465e-06	0.0001239	Leaf	100805461	LOC100805461	transcription factor bHLH162
GLYMA_08G205000	34.72	6.126	20.423	2.504	7.463e-06	0.0001239	Leaf	-
GLYMA_10G155400	524.018	240.038	382.028	1.127	7.488e-06	0.0001243	Leaf	100807674	LOC100807674	amidase 1
GLYMA_13G347800	2797	545.225	1671.11	2.359	7.507e-06	0.0001245	Leaf	-
GLYMA_08G053200	62.08	129.868	95.974	-1.065	7.541e-06	0.000125	Leaf	-
GLYMA_20G241800	278.699	68.812	173.756	2.019	7.565e-06	0.0001253	Leaf	-
GLYMA_02G055600	26.07	2.713	14.392	3.268	7.606e-06	0.0001259	Leaf	-
GLYMA_10G176100	103.683	207.906	155.794	-1.002	7.658e-06	0.0001265	Leaf	-
GLYMA_13G176600	195.18	28.237	111.708	2.79	7.651e-06	0.0001265	Leaf	100786006	LOC100786006	MACPF domain-containing protein NSL1
GLYMA_13G095200	6376.18	1819.42	4097.8	1.809	7.69e-06	0.0001269	Leaf	100782104	LOC100782104	probable xyloglucan endotransglucosylase/hydrolase protein 23
GLYMA_14G193000	64.688	20.621	42.654	1.651	7.698e-06	0.0001269	Leaf	100789922	LOC100789922	dehydrodolichyl diphosphate synthase 2
GLYMA_16G023900	624.961	169.83	397.396	1.88	7.702e-06	0.0001269	Leaf	100804434	LOC100804434	transcription factor MTB1
GLYMA_06G304200	153.914	348.968	251.441	-1.18	7.694e-06	0.0001269	Leaf	100787781	LOC100787781	O-fucosyltransferase 1
GLYMA_10G290700	633.175	283.34	458.258	1.16	7.759e-06	0.0001277	Leaf	100818731	LOC100818731	photosynthetic NDH subunit of lumenal location 1, chloroplastic
GLYMA_14G075300	250.426	104.036	177.231	1.267	7.784e-06	0.000128	Leaf	100800854	LOC100800854	phosphatidylinositol transfer protein 3
GLYMA_20G107000	46.418	100.559	73.489	-1.114	7.803e-06	0.0001282	Leaf	-
GLYMA_14G016300	13815.5	4340.45	9077.97	1.67	7.895e-06	0.0001296	Leaf	100783376	LOC100783376	zinc finger CCCH domain-containing protein 29
GLYMA_20G193900	33.266	101.273	67.27	-1.605	7.906e-06	0.0001297	Leaf	100800986	LOC100800986	protein SMAX1-LIKE 3
GLYMA_20G248100	6320.26	13246.7	9783.46	-1.068	7.957e-06	0.0001304	Leaf	100819319	LOC100819319	transcription factor bHLH128
GLYMA_14G181900	31.534	85.773	58.653	-1.443	8.022e-06	0.0001314	Leaf	100808486	LOC100808486	uncharacterized LOC100808486
GLYMA_03G138000	7199.64	2504.16	4851.9	1.524	8.019e-06	0.0001314	Leaf	100808399	LOC100808399	calcium-dependent protein kinase 32
GLYMA_11G225600	148.618	389.039	268.829	-1.388	8.257e-06	0.000135	Leaf	100783133	LOC100783133	UDP-glycosyltransferase 76B1
GLYMA_19G214200	99.883	199.969	149.926	-1.002	8.253e-06	0.000135	Leaf	100805221	LOC100805221	probable galacturonosyltransferase-like 7
GLYMA_14G179500	172.544	624.235	398.39	-1.855	8.272e-06	0.0001351	Leaf	100775877	LOC100775877	transport inhibitor response 1-like protein
GLYMA_18G041400	510.086	1135.41	822.749	-1.154	8.287e-06	0.0001352	Leaf	-
GLYMA_19G096200	13.56	101.435	57.498	-2.901	8.282e-06	0.0001352	Leaf	100500029	LOC100500029	uncharacterized LOC100500029
GLYMA_18G124500	588.093	2178.78	1383.44	-1.89	8.296e-06	0.0001353	Leaf	100803061	LOC100803061	probable LRR receptor-like serine/threonine-protein kinase At1g14390
GLYMA_20G136100	229.238	84.179	156.708	1.447	8.337e-06	0.0001358	Leaf	100305745	LOC100305745	uncharacterized LOC100305745
GLYMA_10G219600	3595.9	1147.29	2371.59	1.648	8.353e-06	0.000136	Leaf	100794925	SNAC38	NAC transcription factor
GLYMA_11G105800	1.057	20.778	10.917	-4.274	8.363e-06	0.0001362	Leaf	100305807	LOC100305807	uncharacterized LOC100305807
GLYMA_17G038000	1847.87	613.174	1230.52	1.592	8.431e-06	0.000137	Leaf	100775577	LOC100775577	probable protein phosphatase 2C 47
GLYMA_03G201200	103.709	14.749	59.229	2.816	8.423e-06	0.000137	Leaf	100806990	LOC100806990	NDR1/HIN1-like protein 10
GLYMA_08G312800	867.631	408.685	638.158	1.086	8.437e-06	0.0001371	Leaf	-
GLYMA_16G157500	3.499	20.913	12.206	-2.583	8.447e-06	0.0001372	Leaf	-
GLYMA_14G036200	11.528	58.478	35.003	-2.335	8.547e-06	0.0001385	Leaf	100776060	LOC100776060	heat stress transcription factor B-4b
GLYMA_18G244900	3635.43	1636.92	2636.18	1.151	8.56e-06	0.0001387	Leaf	100798113	LOC100798113	phosphoglycolate phosphatase 1A, chloroplastic
GLYMA_07G162900	53.716	12.56	33.138	2.098	8.593e-06	0.0001391	Leaf	-
GLYMA_17G108400	78.413	173.617	126.015	-1.148	8.66e-06	0.0001401	Leaf	-
GLYMA_05G204600	91.788	20.126	55.957	2.195	8.756e-06	0.0001414	Leaf	100804547	LOC100804547	protein P21-like
GLYMA_06G323800	90.531	206.202	148.366	-1.188	8.786e-06	0.0001418	Leaf	-
GLYMA_07G220000	3.277	19.884	11.58	-2.605	8.809e-06	0.0001421	Leaf	100782664	LOC100782664	glucan endo-1,3-beta-glucosidase 14
GLYMA_03G187000	1695.85	402.703	1049.28	2.074	8.831e-06	0.0001424	Leaf	100802029	LOC100802029	UDP-glycosyltransferase 73C1
GLYMA_11G226900	2599.5	1149.67	1874.58	1.177	8.854e-06	0.0001427	Leaf	100788090	LOC100788090	sedoheptulose-1,7-bisphosphatase, chloroplastic
GLYMA_17G099100	52.596	146.135	99.365	-1.472	8.955e-06	0.0001441	Leaf	100809776	LOC100809776	transcription factor TCP14
GLYMA_18G225200	677.176	119.058	398.117	2.508	8.949e-06	0.0001441	Leaf	-
GLYMA_02G013700	2210.53	907.37	1558.95	1.285	9.032e-06	0.0001452	Leaf	-
GLYMA_16G175300	2560.01	582.332	1571.17	2.136	9.045e-06	0.0001453	Leaf	-
GLYMA_06G090900	485.711	92.597	289.154	2.392	9.042e-06	0.0001453	Leaf	-
GLYMA_05G158700	210.603	476.252	343.427	-1.177	9.09e-06	0.0001459	Leaf	100807567	LOC100807567	CBL-interacting serine/threonine-protein kinase 12
GLYMA_15G124700	86.817	41.313	64.065	1.076	9.168e-06	0.000147	Leaf	100794343	LOC100794343	ferric reduction oxidase 7, chloroplastic
GLYMA_10G002100	10.53	38.844	24.687	-1.885	9.206e-06	0.0001474	Leaf	100778095	LOC100778095	uncharacterized LOC100778095
GLYMA_11G231400	31.845	139.742	85.794	-2.132	9.214e-06	0.0001474	Leaf	100803278	LOC100803278	RING-H2 finger protein ATL66
GLYMA_15G104400	74.691	240.21	157.45	-1.686	9.208e-06	0.0001474	Leaf	100786567	LOC100786567	heavy metal-associated isoprenylated plant protein 33
GLYMA_11G217100	307.902	41.947	174.925	2.877	9.238e-06	0.0001477	Leaf	-
GLYMA_07G262100	1639.37	523.746	1081.56	1.646	9.256e-06	0.0001478	Leaf	100778188	LOC100778188	aminomethyltransferase, mitochondrial
GLYMA_05G239400	488.477	1069.89	779.185	-1.131	9.268e-06	0.0001479	Leaf	-
GLYMA_01G084500	188.86	79.874	134.367	1.242	9.324e-06	0.0001488	Leaf	100779305	LOC100779305	CTL-like protein DDB_G0274487
GLYMA_04G036900	14.935	53.783	34.359	-1.847	9.336e-06	0.0001488	Leaf	100807554	LOC100807554	uncharacterized LOC100807554
GLYMA_06G109200	6533.24	16912.8	11723	-1.372	9.371e-06	0.0001491	Leaf	732634	INR2	inducible nitrate reductase 2
GLYMA_17G145100	1640.08	631.092	1135.59	1.378	9.438e-06	0.00015	Leaf	100815507	LOC100815507	nudix hydrolase superfamily protein
GLYMA_02G064700	7891.09	2729.62	5310.35	1.532	9.432e-06	0.00015	Leaf	-
GLYMA_19G149200	332.146	110.544	221.345	1.587	9.445e-06	0.0001501	Leaf	100811965	LOC100811965	thioredoxin-like 3-1, chloroplastic
GLYMA_04G002300	3897.65	1843.81	2870.73	1.08	9.462e-06	0.0001503	Leaf	100802392	LOC100802392	50S ribosomal protein L3, chloroplastic
GLYMA_10G174900	69.097	267.529	168.313	-1.952	9.576e-06	0.000152	Leaf	100816738	LOC100816738	uncharacterized LOC100816738
GLYMA_09G147200	3705.3	499.489	2102.39	2.891	9.599e-06	0.0001522	Leaf	-
GLYMA_01G093900	33.349	12.132	22.741	1.454	9.617e-06	0.0001524	Leaf	-
GLYMA_11G046200	294.252	135.183	214.717	1.122	9.638e-06	0.0001527	Leaf	100811109	LOC100811109	ACT domain-containing protein ACR1
GLYMA_15G229600	60.472	23.083	41.778	1.386	9.67e-06	0.0001531	Leaf	100819187	LOC100819187	pentatricopeptide repeat-containing protein At5g27110
GLYMA_01G244400	84.911	214.739	149.825	-1.34	9.736e-06	0.0001541	Leaf	100780017	LOC100780017	uncharacterized LOC100780017
GLYMA_18G296600	154.919	740.73	447.824	-2.258	9.76e-06	0.0001544	Leaf	100806791	LOC100806791	protein ABA DEFICIENT 4, chloroplastic
GLYMA_12G142900	789.018	136.173	462.595	2.535	9.805e-06	0.000155	Leaf	100527035	LOC100527035	uncharacterized LOC100527035
GLYMA_14G099200	41.856	157.8	99.828	-1.913	9.824e-06	0.0001552	Leaf	100784972	LOC100784972	thermospermine synthase ACAULIS5
GLYMA_20G211100	16.297	42.655	29.476	-1.388	9.866e-06	0.0001556	Leaf	100812376	LOC100812376	uncharacterized LOC100812376
GLYMA_07G023000	534.355	210.14	372.248	1.347	9.95e-06	0.0001569	Leaf	100803710	LOC100803710	photosynthetic NDH subunit of subcomplex B 1, chloroplastic
GLYMA_05G135100	169.589	66.591	118.09	1.349	1.001e-05	0.0001576	Leaf	-
GLYMA_09G010600	108.871	253.629	181.25	-1.221	1.004e-05	0.0001581	Leaf	100812846	LOC100812846	F-box protein CPR1
GLYMA_16G153500	259.09	89.556	174.323	1.533	1.008e-05	0.0001585	Leaf	100526886	LOC100526886	uncharacterized LOC100526886
GLYMA_18G047600	3.485	22.465	12.975	-2.691	1.016e-05	0.0001597	Leaf	100785600	LOC100785600	uncharacterized LOC100785600
GLYMA_03G140400	1.912	15.112	8.512	-2.961	1.02e-05	0.0001603	Leaf	-
GLYMA_14G175400	2095.17	786.439	1440.8	1.414	1.023e-05	0.0001608	Leaf	100790111	LOC100790111	7-deoxyloganetin glucosyltransferase
GLYMA_04G041100	5.833	26.091	15.962	-2.16	1.025e-05	0.0001609	Leaf	-
GLYMA_17G144700	11.393	64.867	38.13	-2.512	1.034e-05	0.0001621	Leaf	100813367	LOC100813367	homeobox-leucine zipper protein HAT4
GLYMA_02G262500	15.053	2.334	8.693	2.692	1.034e-05	0.0001621	Leaf	100787160	FER2-1	ferritin
GLYMA_17G164400	65.679	168.475	117.077	-1.359	1.038e-05	0.0001625	Leaf	100777707	LOC100777707	probable esterase KAI2
GLYMA_03G192600	14.406	1.51	7.958	3.194	1.041e-05	0.0001629	Leaf	-
GLYMA_06G130900	364.998	89.185	227.091	2.034	1.043e-05	0.0001631	Leaf	100784071	LOC100784071	protein phosphatase 2C 57
GLYMA_05G060900	117.814	45.485	81.65	1.374	1.044e-05	0.0001632	Leaf	-
GLYMA_20G109500	1.929	20.487	11.208	-3.4	1.051e-05	0.0001642	Leaf	-
GLYMA_07G013600	570.915	1291.3	931.108	-1.177	1.054e-05	0.0001645	Leaf	100793975	LOC100793975	transcription factor bHLH87
GLYMA_01G183300	4356.52	1816.54	3086.53	1.262	1.061e-05	0.0001656	Leaf	106794124	LOC106794124	probable disease resistance protein At5g66900
GLYMA_18G059800	103.236	223.463	163.349	-1.113	1.063e-05	0.0001658	Leaf	100792633	LOC100792633	pentatricopeptide repeat-containing protein At2g30100, chloroplastic
GLYMA_16G049400	95.505	26.463	60.984	1.853	1.067e-05	0.0001663	Leaf	100804797	LOC100804797	transcription factor ICE1-like
GLYMA_06G171900	365.063	136.779	250.921	1.417	1.067e-05	0.0001663	Leaf	100804044	LOC100804044	4-coumarate--CoA ligase-like 9
GLYMA_14G200200	5378.41	1651.88	3515.14	1.703	1.074e-05	0.0001671	Leaf	-
GLYMA_03G194000	3848.54	1695.88	2772.21	1.182	1.074e-05	0.0001671	Leaf	-
GLYMA_11G078900	25.756	81.039	53.398	-1.655	1.079e-05	0.0001676	Leaf	-
GLYMA_10G212400	11.043	41.438	26.241	-1.917	1.08e-05	0.0001677	Leaf	100775780	LOC100775780	tetraspanin-6
GLYMA_19G201900	110.314	32.947	71.63	1.749	1.083e-05	0.000168	Leaf	100794951	LOC100794951	uncharacterized LOC100794951
GLYMA_03G212600	134.337	327.96	231.149	-1.287	1.086e-05	0.0001683	Leaf	-
GLYMA_09G065000	824.856	299.425	562.14	1.462	1.09e-05	0.0001688	Leaf	100786251	LOC100786251	IQ domain-containing protein IQM1
GLYMA_19G002400	37.435	6.474	21.954	2.533	1.094e-05	0.0001694	Leaf	100785626	LOC100785626	putative glutamine amidotransferase GAT1_2.1
GLYMA_16G013300	34.514	89.773	62.144	-1.376	1.097e-05	0.0001698	Leaf	-
GLYMA_17G228600	50.872	148.875	99.874	-1.549	1.097e-05	0.0001698	Leaf	100809426	LOC100809426	zinc transporter 4, chloroplastic
GLYMA_17G048800	124.686	17.396	71.041	2.846	1.102e-05	0.0001704	Leaf	-
GLYMA_08G296300	224.808	477.741	351.275	-1.088	1.111e-05	0.0001716	Leaf	100796980	LOC100796980	uncharacterized LOC100796980
GLYMA_17G036300	0.891	19.039	9.965	-4.442	1.113e-05	0.0001719	Leaf	100306719	CIF1	cell-wall inhibitor of beta-fructosidase
GLYMA_19G033900	3.004	25.39	14.197	-3.069	1.117e-05	0.0001723	Leaf	100805958	LOC100805958	cytochrome P450 85A
GLYMA_02G019400	239.654	742.541	491.097	-1.632	1.117e-05	0.0001723	Leaf	100812669	LOC100812669	UDP-galactose/UDP-glucose transporter 3
GLYMA_14G145700	14.094	1.827	7.961	2.969	1.118e-05	0.0001724	Leaf	100800146	LOC100800146	GATA transcription factor 12
GLYMA_02G224400	38.256	100.457	69.357	-1.393	1.118e-05	0.0001724	Leaf	-
GLYMA_17G068100	88.976	193.207	141.091	-1.12	1.122e-05	0.0001727	Leaf	100811571	LOC100811571	uncharacterized LOC100811571
GLYMA_09G210900	4664.78	1665.01	3164.89	1.486	1.121e-05	0.0001727	Leaf	100807126	LOC100807126	phosphoribulokinase, chloroplastic
GLYMA_07G002900	39.357	91.434	65.395	-1.215	1.131e-05	0.0001739	Leaf	100819537	LOC100819537	STE20/SPS1-related proline-alanine-rich protein kinase
GLYMA_06G157800	353.363	94.182	223.773	1.909	1.132e-05	0.000174	Leaf	100780308	LOC100780308	18.5 kDa class I heat shock protein
GLYMA_15G115800	144.734	386.679	265.706	-1.417	1.134e-05	0.0001742	Leaf	100818658	LOC100818658	U-box domain-containing protein 4
GLYMA_18G171900	308.79	119.828	214.309	1.367	1.135e-05	0.0001743	Leaf	100802527	LOC100802527	uncharacterized LOC100802527
GLYMA_15G106800	6.315	28.614	17.465	-2.18	1.137e-05	0.0001744	Leaf	-
GLYMA_07G066000	136.175	34.414	85.294	1.984	1.141e-05	0.0001751	Leaf	100784977	LOC100784977	uncharacterized protein At1g01500
GLYMA_02G199800	21.961	59.709	40.835	-1.444	1.147e-05	0.0001758	Leaf	-
GLYMA_07G072300	421.305	172.974	297.139	1.285	1.156e-05	0.0001772	Leaf	100799791	LOC100799791	AT-hook motif nuclear-localized protein 9
GLYMA_11G252900	129.003	49.196	89.099	1.392	1.172e-05	0.0001794	Leaf	100786308	LOC100786308	30S ribosomal protein S1 homolog
GLYMA_08G057600	85.899	25.915	55.907	1.727	1.174e-05	0.0001797	Leaf	-
GLYMA_18G132900	301.17	138.415	219.792	1.123	1.197e-05	0.0001828	Leaf	-
GLYMA_02G072300	389.977	159.615	274.796	1.289	1.203e-05	0.0001836	Leaf	100803573	LOC100803573	uncharacterized LOC100803573
GLYMA_09G253600	594.487	277.338	435.912	1.101	1.205e-05	0.0001839	Leaf	100793862	LOC100793862	reticulon-like protein B5-like
GLYMA_09G007000	274.685	114.164	194.425	1.267	1.208e-05	0.0001843	Leaf	100820127	LOC100820127	chaperonin-like RbcX protein
GLYMA_12G069300	11.265	45.995	28.63	-2.025	1.218e-05	0.0001855	Leaf	100791643	LOC100791643	fasciclin-like arabinogalactan protein 12
GLYMA_13G301900	30.374	578.802	304.588	-4.253	1.23e-05	0.0001871	Leaf	100796236	LOC100796236	uncharacterized LOC100796236
GLYMA_03G229600	120.59	242.021	181.306	-1.005	1.235e-05	0.0001878	Leaf	100790553	LOC100790553	GDSL esterase/lipase At1g09390
GLYMA_05G026200	5124.39	2009.04	3566.72	1.351	1.236e-05	0.0001878	Leaf	100779933	LOC100779933	geranylgeranyl diphosphate reductase, chloroplastic
GLYMA_06G190200	34.476	150.617	92.546	-2.127	1.241e-05	0.0001885	Leaf	-
GLYMA_08G132000	139.305	347.985	243.645	-1.322	1.241e-05	0.0001885	Leaf	100805311	LOC100805311	uncharacterized LOC100805311
GLYMA_05G222500	64.021	146.871	105.446	-1.198	1.248e-05	0.0001892	Leaf	100800102	LOC100800102	K(+) efflux antiporter 4
GLYMA_09G114700	35.515	75.846	55.68	-1.096	1.248e-05	0.0001892	Leaf	-
GLYMA_11G016100	1.969	29.071	15.52	-3.887	1.25e-05	0.0001894	Leaf	100819988	LOC100819988	scarecrow-like protein 3
GLYMA_19G231200	375.785	803.773	589.779	-1.097	1.253e-05	0.0001897	Leaf	100810033	LOC100810033	F-box/LRR-repeat protein 3
GLYMA_04G179300	625.205	262.251	443.728	1.254	1.254e-05	0.0001898	Leaf	100784564	LOC100784564	U-box domain-containing protein 38
GLYMA_07G188400	116.09	56.969	86.53	1.028	1.264e-05	0.0001913	Leaf	100785141	LOC100785141	U-box domain-containing protein 8
GLYMA_03G128900	86.329	30.742	58.535	1.494	1.267e-05	0.0001916	Leaf	100783830	LOC100783830	lycopene beta cyclase, chloroplastic
GLYMA_13G290700	23.093	64.084	43.588	-1.479	1.277e-05	0.0001931	Leaf	-
GLYMA_11G022400	5.125	34.865	19.995	-2.757	1.28e-05	0.0001933	Leaf	102665617	LOC102665617	brassinosteroid-responsive RING protein 1
GLYMA_08G230400	1013.2	205.981	609.588	2.298	1.279e-05	0.0001933	Leaf	100500325	LOC100500325	uncharacterized LOC100500325
GLYMA_08G224700	19.471	5.228	12.35	1.902	1.281e-05	0.0001934	Leaf	100780876	LOC100780876	probable plastid-lipid-associated protein 10, chloroplastic
GLYMA_04G067400	49.797	16.483	33.14	1.598	1.283e-05	0.0001936	Leaf	100499977	SPX2	SPX domain-containing protein 2
GLYMA_17G228800	3423.31	1484.84	2454.07	1.205	1.29e-05	0.0001946	Leaf	100777528	LOC100777528	glycine dehydrogenase (decarboxylating), mitochondrial
GLYMA_16G177300	907.199	395.994	651.597	1.196	1.292e-05	0.0001947	Leaf	100781797	LOC100781797	pentatricopeptide repeat-containing protein At4g21190
GLYMA_U032800	28.034	109.672	68.853	-1.968	1.291e-05	0.0001947	Leaf	100810180	LOC100810180	glycosyltransferase BC10
GLYMA_13G058600	1343.44	630.321	986.881	1.092	1.296e-05	0.0001952	Leaf	100816840	LOC100816840	chaperone protein ClpB3, chloroplastic
GLYMA_03G194100	82.357	32.325	57.341	1.353	1.296e-05	0.0001952	Leaf	100819446	LOC100819446	purple acid phosphatase 22
GLYMA_05G126900	69.859	21.933	45.896	1.667	1.301e-05	0.0001958	Leaf	100785991	LOC100785991	uncharacterized LOC100785991
GLYMA_14G106200	21.019	1.655	11.337	3.687	1.31e-05	0.000197	Leaf	-
GLYMA_13G313000	276.501	1074.05	675.275	-1.958	1.313e-05	0.0001974	Leaf	-
GLYMA_18G074600	3.64	25.382	14.511	-2.791	1.314e-05	0.0001975	Leaf	100818715	LOC100818715	E3 ubiquitin-protein ligase At4g11680
GLYMA_06G043000	414.649	75.916	245.283	2.45	1.318e-05	0.000198	Leaf	100796941	LOC100796941	probable isoaspartyl peptidase/L-asparaginase 2
GLYMA_14G020100	2183.46	798.472	1490.96	1.451	1.327e-05	0.000199	Leaf	100820249	LOC100820249	ethylene-responsive transcription factor 3
GLYMA_06G134900	219.75	62.178	140.964	1.821	1.331e-05	0.0001995	Leaf	100798019	LOC100798019	small heat shock protein, chloroplastic-like
GLYMA_16G087100	362.394	97.881	230.137	1.889	1.337e-05	0.0002003	Leaf	100815297	LOC100815297	disease resistance protein RUN1
GLYMA_07G149600	441.389	138.344	289.867	1.675	1.339e-05	0.0002005	Leaf	100779440	LOC100779440	vacuolar cation/proton exchanger 3
GLYMA_05G062500	110.874	258.645	184.759	-1.222	1.343e-05	0.000201	Leaf	100779063	LOC100779063	inactive histone-lysine N-methyltransferase 2E
GLYMA_13G344600	24.279	6.981	15.63	1.801	1.344e-05	0.0002012	Leaf	-
GLYMA_08G307600	105.809	39.699	72.754	1.415	1.354e-05	0.0002024	Leaf	100811009	LOC100811009	aspartyl protease family protein 2
GLYMA_10G023700	952.825	404.517	678.671	1.236	1.358e-05	0.0002027	Leaf	100801841	LOC100801841	piezo-type mechanosensitive ion channel homolog
GLYMA_15G016300	660.579	323.938	492.259	1.028	1.371e-05	0.0002044	Leaf	100776789	LOC100776789	photosystem I reaction center subunit VI, chloroplastic-like
GLYMA_05G147600	33.792	10.745	22.269	1.661	1.372e-05	0.0002045	Leaf	100786348	LOC100786348	probable methyltransferase At1g27930
GLYMA_06G042300	680.438	295.326	487.882	1.205	1.38e-05	0.0002053	Leaf	-
GLYMA_09G164500	75.629	288.362	181.996	-1.931	1.381e-05	0.0002054	Leaf	100800013	LOC100800013	probable metal-nicotianamine transporter YSL7
GLYMA_13G210300	127.212	291.905	209.559	-1.199	1.383e-05	0.0002055	Leaf	100814013	LOC100814013	mitogen-activated protein kinase 15
GLYMA_U030300	107.711	281.746	194.729	-1.388	1.385e-05	0.0002057	Leaf	100802291	LOC100802291	protein SOB FIVE-LIKE 5
GLYMA_09G038500	42.036	108.417	75.226	-1.368	1.387e-05	0.0002059	Leaf	100809617	LOC100809617	chitinase-like protein 2
GLYMA_05G101300	68.154	20.798	44.476	1.711	1.398e-05	0.0002071	Leaf	-
GLYMA_15G115300	1804.52	869.39	1336.95	1.054	1.403e-05	0.0002077	Leaf	100816527	LOC100816527	cysteine proteinase inhibitor 1
GLYMA_12G138800	1219.37	215.308	717.337	2.502	1.406e-05	0.0002079	Leaf	-
GLYMA_04G249700	3749.46	1134.11	2441.78	1.725	1.406e-05	0.0002079	Leaf	100807355	LOC100807355	photosystem II 22 kDa protein, chloroplastic
GLYMA_17G177600	43.18	17.575	30.377	1.294	1.41e-05	0.0002083	Leaf	100805889	CYP9	peptidyl-prolyl cis-trans isomerase CYP9
GLYMA_20G197000	35.956	9.092	22.524	1.993	1.412e-05	0.0002085	Leaf	100820013	LOC100820013	ethylene-responsive transcription factor ERF062
GLYMA_02G059500	166.851	965.412	566.131	-2.533	1.422e-05	0.0002097	Leaf	100789634	LOC100789634	PQ-loop repeat-containing protein
GLYMA_09G033700	48.195	10.018	29.106	2.272	1.422e-05	0.0002097	Leaf	100527840	LOC100527840	PMEI-like domain-containing protein
GLYMA_16G187500	2.656	18.291	10.474	-2.795	1.429e-05	0.0002105	Leaf	-
GLYMA_01G033800	188.654	61.276	124.965	1.625	1.438e-05	0.0002117	Leaf	-
GLYMA_17G202300	235.96	104.273	170.117	1.18	1.44e-05	0.0002119	Leaf	100819754	LOC100819754	protein ACTIVITY OF BC1 COMPLEX KINASE 1, chloroplastic
GLYMA_19G064700	43.679	87.77	65.724	-1.01	1.444e-05	0.0002123	Leaf	100782769	LOC100782769	chaperone protein dnaJ 72
GLYMA_13G149700	683.467	4638.4	2660.93	-2.763	1.445e-05	0.0002124	Leaf	100816661	LOC100816661	putative mediator of RNA polymerase II transcription subunit 26
GLYMA_09G239700	28.912	7.995	18.453	1.867	1.451e-05	0.0002131	Leaf	-
GLYMA_12G084200	83.29	170.759	127.024	-1.036	1.459e-05	0.0002141	Leaf	-
GLYMA_17G204900	113.666	47.926	80.796	1.248	1.46e-05	0.0002141	Leaf	100805701	LOC100805701	cyclin-A2-2
GLYMA_07G021200	4.319	25.423	14.871	-2.554	1.461e-05	0.0002142	Leaf	100806197	LOC100806197	aspartyl protease family protein At5g10770
GLYMA_13G226600	72.725	13.615	43.17	2.423	1.478e-05	0.0002166	Leaf	-
GLYMA_16G219400	705.367	297.72	501.543	1.245	1.478e-05	0.0002166	Leaf	100787305	CHR3	chalcone reductase CHR3
GLYMA_14G047100	44.348	19.198	31.773	1.211	1.48e-05	0.0002167	Leaf	100306695	LOC100306695	uncharacterized LOC100306695
GLYMA_13G095000	12565.1	6120.7	9342.89	1.038	1.495e-05	0.0002185	Leaf	-
GLYMA_05G225400	74.465	237.364	155.914	-1.671	1.494e-05	0.0002185	Leaf	100785838	LOC100785838	uncharacterized LOC100785838
GLYMA_15G222100	51.102	21.902	36.502	1.223	1.497e-05	0.0002189	Leaf	-
GLYMA_17G249600	72.424	179.816	126.12	-1.31	1.507e-05	0.00022	Leaf	100810495	LOC100810495	uncharacterized membrane protein At1g75140
GLYMA_20G170600	104.351	50.755	77.553	1.042	1.507e-05	0.00022	Leaf	100780996	LOC100780996	protein PIGMENT DEFECTIVE 338, chloroplastic
GLYMA_17G064800	38.704	211.428	125.066	-2.451	1.511e-05	0.0002206	Leaf	100799482	LOC100799482	CASP-like protein 2C1
GLYMA_15G179600	7692.9	2534.18	5113.54	1.602	1.521e-05	0.0002218	Leaf	100812618	LOC100812618	protein TIFY 10A
GLYMA_13G119500	396.733	166.272	281.503	1.255	1.524e-05	0.0002221	Leaf	100777468	LOC100777468	CBL-interacting serine/threonine-protein kinase 1
GLYMA_18G193600	1060.73	449.283	755.007	1.24	1.525e-05	0.0002222	Leaf	100799873	LOC100799873	fructose-1,6-bisphosphatase, chloroplastic
GLYMA_18G004100	810.204	395.072	602.638	1.036	1.537e-05	0.0002238	Leaf	-
GLYMA_16G049000	8715.51	2815.31	5765.41	1.63	1.551e-05	0.0002257	Leaf	-
GLYMA_20G215700	43.338	16.916	30.127	1.367	1.555e-05	0.000226	Leaf	-
GLYMA_09G085700	135.909	61.31	98.609	1.15	1.563e-05	0.0002271	Leaf	100781444	LOC100781444	uncharacterized LOC100781444
GLYMA_17G116100	5.879	24.948	15.414	-2.09	1.569e-05	0.0002277	Leaf	100527696	LOC100527696	uncharacterized LOC100527696
GLYMA_06G285300	33.67	78.127	55.898	-1.216	1.571e-05	0.000228	Leaf	100789747	LOC100789747	ras-related protein RABA1f
GLYMA_13G356500	120.534	258.14	189.337	-1.098	1.579e-05	0.0002289	Leaf	100806171	LOC100806171	uncharacterized LOC100806171
GLYMA_15G080200	2555.44	1099.91	1827.67	1.216	1.584e-05	0.0002292	Leaf	100815274	LOC100815274	magnesium-chelatase subunit ChlI, chloroplastic
GLYMA_02G029200	582.367	223.978	403.172	1.379	1.584e-05	0.0002292	Leaf	100784166	LOC100784166	protein JINGUBANG
GLYMA_05G100000	77.787	217.317	147.552	-1.481	1.582e-05	0.0002292	Leaf	100789555	LOC100789555	probable receptor-like protein kinase At2g23200
GLYMA_05G033600	41.799	4.369	23.084	3.263	1.585e-05	0.0002293	Leaf	100813287	LOC100813287	uncharacterized LOC100813287
GLYMA_07G062500	191.381	454.219	322.8	-1.248	1.596e-05	0.0002305	Leaf	100807251	LOC100807251	golgin candidate 3
GLYMA_09G011100	287.911	139.009	213.46	1.051	1.599e-05	0.0002307	Leaf	-
GLYMA_08G158000	53.787	17.141	35.464	1.651	1.602e-05	0.0002311	Leaf	-
GLYMA_01G097100	378.79	179.482	279.136	1.077	1.608e-05	0.0002317	Leaf	100791908	LOC100791908	mitochondrial carnitine/acylcarnitine carrier-like protein-like
GLYMA_17G175700	8.696	47.811	28.253	-2.461	1.609e-05	0.0002317	Leaf	547962	LOC547962	cyclin-dependent kinase inhibitor 7
GLYMA_19G231900	51.493	157.882	104.688	-1.617	1.608e-05	0.0002317	Leaf	-
GLYMA_10G023900	64.9	156.315	110.607	-1.267	1.619e-05	0.0002328	Leaf	100802371	LOC100802371	RNA demethylase ALKBH10B
GLYMA_02G242800	315.797	1028.41	672.105	-1.703	1.618e-05	0.0002328	Leaf	-
GLYMA_13G169900	175.815	484.784	330.299	-1.463	1.628e-05	0.000234	Leaf	100797836	LOC100797836	homeobox-leucine zipper protein HAT5
GLYMA_08G154800	34.35	14.127	24.238	1.283	1.632e-05	0.0002344	Leaf	-
GLYMA_01G035700	380.013	168.621	274.317	1.172	1.635e-05	0.0002347	Leaf	100776108	LOC100776108	ubiquitin carboxyl-terminal hydrolase 36
GLYMA_12G200400	29.518	557.744	293.631	-4.241	1.643e-05	0.0002357	Leaf	-
GLYMA_14G028200	5.632	32.586	19.109	-2.534	1.649e-05	0.0002364	Leaf	-
GLYMA_04G180200	65.101	30.821	47.961	1.077	1.649e-05	0.0002364	Leaf	100499774	ROP10	Rho-related protein ROP10
GLYMA_08G072400	3826.49	1771.87	2799.18	1.111	1.653e-05	0.0002368	Leaf	100777857	LOC100777857	copper-transporting ATPase PAA1, chloroplastic
GLYMA_14G100300	8.633	0	4.317	5.713	1.654e-05	0.0002369	Leaf	-
GLYMA_15G201100	715.448	264.504	489.976	1.436	1.672e-05	0.0002393	Leaf	100812619	LOC100812619	probable flavin-containing monooxygenase 1
GLYMA_20G153200	95.457	193.628	144.542	-1.022	1.681e-05	0.0002404	Leaf	100777262	LOC100777262	probable carboxylesterase 120
GLYMA_06G083000	3880.66	1659.5	2770.08	1.226	1.681e-05	0.0002404	Leaf	100788676	LOC100788676	putative esterase YitV
GLYMA_15G006000	46.002	125.467	85.735	-1.448	1.684e-05	0.0002406	Leaf	100813328	LOC100813328	amino acid transporter AVT6E
GLYMA_17G250300	18.173	4.583	11.378	2.006	1.687e-05	0.0002408	Leaf	-
GLYMA_20G010800	60.461	25.039	42.75	1.27	1.687e-05	0.0002408	Leaf	100776183	LOC100776183	tobamovirus multiplication protein 3
GLYMA_12G074800	469.154	941.557	705.356	-1.005	1.692e-05	0.0002415	Leaf	100808087	LOC100808087	E3 UFM1-protein ligase 1 homolog
GLYMA_13G053800	71.825	17.469	44.647	2.043	1.711e-05	0.0002438	Leaf	100799780	LOC100799780	receptor-like protein kinase FERONIA
GLYMA_11G161200	10.492	44.93	27.711	-2.102	1.716e-05	0.0002445	Leaf	100801307	LOC100801307	uncharacterized LOC100801307
GLYMA_07G243100	367.351	825.863	596.607	-1.169	1.717e-05	0.0002445	Leaf	100813860	LOC100813860	leucine-rich repeat extensin-like protein 1
GLYMA_15G085700	9.058	0.16	4.609	5.205	1.723e-05	0.0002452	Leaf	-
GLYMA_18G101400	55.859	137.117	96.488	-1.297	1.732e-05	0.000246	Leaf	100775602	LOC100775602	microtubule-associated protein TORTIFOLIA1
GLYMA_06G030400	124.874	56.644	90.759	1.141	1.737e-05	0.0002465	Leaf	100789920	LOC100789920	glucose-1-phosphate adenylyltransferase large subunit 1
GLYMA_01G083000	7633.21	3374.37	5503.79	1.178	1.738e-05	0.0002467	Leaf	100812818	LOC100812818	uncharacterized LOC100812818
GLYMA_08G008400	140.082	66.368	103.225	1.077	1.745e-05	0.0002475	Leaf	100795228	LOC100795228	chaperone protein ClpC, chloroplastic
GLYMA_01G010200	5710.4	2416.2	4063.3	1.241	1.755e-05	0.0002488	Leaf	100777515	LOC100777515	phosphoribulokinase, chloroplastic
GLYMA_11G123000	129.609	27.102	78.356	2.259	1.759e-05	0.0002492	Leaf	-
GLYMA_01G081600	571.799	1606.83	1089.31	-1.49	1.761e-05	0.0002493	Leaf	100809610	LOC100809610	protein NRT1/ PTR FAMILY 3.1
GLYMA_10G232000	259.744	100.078	179.911	1.377	1.766e-05	0.0002499	Leaf	100797571	LOC100797571	scarecrow-like protein 8
GLYMA_06G186200	750.129	329.903	540.016	1.185	1.781e-05	0.0002519	Leaf	-
GLYMA_02G205800	7.163	29.872	18.517	-2.055	1.789e-05	0.0002528	Leaf	100789821	LOC100789821	cellulose synthase A catalytic subunit 7 [UDP-forming]
GLYMA_12G036900	770.603	330.134	550.368	1.223	1.793e-05	0.0002532	Leaf	100814881	LOC100814881	epimerase family protein SDR39U1 homolog, chloroplastic
GLYMA_10G281600	145.029	49.855	97.442	1.542	1.795e-05	0.0002534	Leaf	100788258	LOC100788258	uncharacterized LOC100788258
GLYMA_07G208700	1338.19	3850.01	2594.1	-1.525	1.797e-05	0.0002536	Leaf	-
GLYMA_01G112600	54.79	109.904	82.347	-1.004	1.8e-05	0.0002539	Leaf	100779825	LOC100779825	laccase-4
GLYMA_03G200500	134.908	37.089	85.999	1.866	1.8e-05	0.0002539	Leaf	100804851	LOC100804851	uncharacterized LOC100804851
GLYMA_06G010200	46.898	118.352	82.625	-1.337	1.805e-05	0.0002543	Leaf	-
GLYMA_12G046800	499.569	124.336	311.953	2.007	1.811e-05	0.000255	Leaf	100789718	LOC100789718	uncharacterized LOC100789718
GLYMA_05G133900	988.559	476.917	732.738	1.052	1.827e-05	0.000257	Leaf	100804718	LOC100804718	uncharacterized LOC100804718
GLYMA_18G099700	58.193	140.162	99.178	-1.27	1.837e-05	0.0002582	Leaf	100796680	LOC100796680	probable folate-biopterin transporter 4
GLYMA_08G146100	67.152	17.043	42.097	1.983	1.836e-05	0.0002582	Leaf	100796986	LOC100796986	WAT1-related protein At5g64700
GLYMA_12G156700	37.435	84.563	60.999	-1.175	1.84e-05	0.0002584	Leaf	-
GLYMA_08G004400	1546.86	593.3	1070.08	1.383	1.839e-05	0.0002584	Leaf	100806737	LOC100806737	MACPF domain-containing protein At4g24290
GLYMA_13G143200	65.553	13.016	39.285	2.338	1.847e-05	0.0002594	Leaf	-
GLYMA_20G066100	5791.82	1489.79	3640.8	1.959	1.852e-05	0.0002599	Leaf	547685	NRP-A	N-rich protein
GLYMA_08G211800	43.864	13.88	28.872	1.663	1.856e-05	0.0002604	Leaf	100786942	LOC100786942	uncharacterized LOC100786942
GLYMA_07G201600	3.281	16.036	9.659	-2.298	1.864e-05	0.0002613	Leaf	100819887	LOC100819887	receptor-like protein kinase HSL1
GLYMA_15G084800	342.16	690.162	516.161	-1.012	1.871e-05	0.0002621	Leaf	100779989	LOC100779989	receptor-like protein 51
GLYMA_02G184500	40.591	97.635	69.113	-1.268	1.878e-05	0.0002628	Leaf	-
GLYMA_05G109500	145.371	345.624	245.497	-1.249	1.877e-05	0.0002628	Leaf	-
GLYMA_16G120900	227.039	111.761	169.4	1.022	1.881e-05	0.0002631	Leaf	100527004	LOC100527004	uncharacterized LOC100527004
GLYMA_02G040800	60.579	12.505	36.542	2.283	1.883e-05	0.0002633	Leaf	102662686	LOC102662686	uncharacterized LOC102662686
GLYMA_12G209700	124.941	58.357	91.649	1.099	1.89e-05	0.0002642	Leaf	100798869	LOC100798869	uncharacterized LOC100798869
[truncated: 8,062 more rows]
