# Supplementary material for: The impact of Bisphenol A on the endophytic bacterial community and transcriptome of soybean seedlings
Source: iScience. 2025 Mar 13;28(4):112208. doi: 10.1016/j.isci.2025.112208 (PMC12018001; doi:10.1016/j.isci.2025.112208)
Supplement: Table S3. Gene Ontology (GO) of soybean seedlings transcriptomics [file mmc4.xlsx]

## Sheet: 3. GO of transcriptomics
Supplementary table 3_GO of transcriptomics
ID	Description	GeneRatio	BgRatio	pvalue	p.adjust	qvalue	geneID	Count	Group
GO:0051259	BP: protein complex oligomerization	39/2603	54/45129	1.34372e-36	2.46438e-33	2.24755e-33	GLYMA_14G063700/GLYMA_14G063800/GLYMA_07G200500/GLYMA_16G206200/GLYMA_01G106800/GLYMA_10G176400/GLYMA_08G068800/GLYMA_02G252800/GLYMA_07G200000/GLYMA_13G176200/GLYMA_16G012000/GLYMA_13G176000/GLYMA_07G200700/GLYMA_20G213900/GLYMA_07G043600/GLYMA_19G011400/GLYMA_08G068700/GLYMA_08G069000/GLYMA_14G100000/GLYMA_14G099900/GLYMA_17G224900/GLYMA_02G244300/GLYMA_13G176500/GLYMA_04G208000/GLYMA_13G175700…	39	Root50._higherThan_.Root0
GO:0009408	BP: response to heat	103/2603	428/45129	5.89619e-36	5.4068e-33	4.93107e-33	GLYMA_14G063700/GLYMA_16G030000/GLYMA_07G061500/GLYMA_14G063800/GLYMA_07G200500/GLYMA_17G227600/GLYMA_02G205600/GLYMA_04G229800/GLYMA_01G238600/GLYMA_14G096800/GLYMA_16G206200/GLYMA_01G106800/GLYMA_10G176400/GLYMA_19G219100/GLYMA_08G068800/GLYMA_02G252800/GLYMA_18G264400/GLYMA_07G200000/GLYMA_13G176200/GLYMA_16G012000/GLYMA_13G176000/GLYMA_07G200700/GLYMA_20G213900/GLYMA_07G043600/GLYMA_19G011400…	103	Root50._higherThan_.Root0
GO:0051082	MF: unfolded protein binding	83/2603	297/45129	2.88362e-34	1.76285e-31	1.60774e-31	GLYMA_14G063700/GLYMA_14G063800/GLYMA_07G200500/GLYMA_02G205600/GLYMA_01G238600/GLYMA_15G077700/GLYMA_16G206200/GLYMA_01G106800/GLYMA_10G176400/GLYMA_08G068800/GLYMA_02G252800/GLYMA_07G200000/GLYMA_13G176200/GLYMA_16G012000/GLYMA_13G176000/GLYMA_07G200700/GLYMA_20G213900/GLYMA_07G043600/GLYMA_19G011400/GLYMA_08G068700/GLYMA_08G069000/GLYMA_17G072400/GLYMA_14G100000/GLYMA_14G099900/GLYMA_17G224900…	83	Root50._higherThan_.Root0
GO:0000302	BP:response to reactive oxygen species	50/2603	143/45129	3.88789e-26	1.7826e-23	1.62575e-23	GLYMA_14G063700/GLYMA_14G063800/GLYMA_07G200500/GLYMA_16G206200/GLYMA_01G106800/GLYMA_10G176400/GLYMA_08G068800/GLYMA_02G252800/GLYMA_07G200000/GLYMA_13G176200/GLYMA_16G012000/GLYMA_13G176000/GLYMA_07G200700/GLYMA_20G213900/GLYMA_07G043600/GLYMA_19G011400/GLYMA_08G068700/GLYMA_08G069000/GLYMA_14G100000/GLYMA_14G099900/GLYMA_17G224900/GLYMA_02G244300/GLYMA_13G176500/GLYMA_04G208000/GLYMA_13G175700…	50	Root50._higherThan_.Root0
GO:0006457	BP: protein folding	65/2603	247/45129	1.61048e-25	5.90725e-23	5.38749e-23	GLYMA_14G063700/GLYMA_16G030000/GLYMA_07G061500/GLYMA_14G063800/GLYMA_07G200500/GLYMA_02G205600/GLYMA_01G238600/GLYMA_16G206200/GLYMA_01G106800/GLYMA_10G176400/GLYMA_08G068800/GLYMA_02G252800/GLYMA_07G200000/GLYMA_13G176200/GLYMA_16G012000/GLYMA_13G176000/GLYMA_07G200700/GLYMA_20G213900/GLYMA_07G043600/GLYMA_19G011400/GLYMA_08G068700/GLYMA_08G069000/GLYMA_17G072400/GLYMA_14G100000/GLYMA_14G099900…	65	Root50._higherThan_.Root0
GO:0042542	BP: response to hydrogen peroxide	48/2603	137/45129	3.40037e-25	1.03938e-22	9.47927e-23	GLYMA_14G063700/GLYMA_14G063800/GLYMA_07G200500/GLYMA_17G227600/GLYMA_14G096800/GLYMA_16G206200/GLYMA_01G106800/GLYMA_10G176400/GLYMA_08G068800/GLYMA_02G252800/GLYMA_07G200000/GLYMA_13G176200/GLYMA_16G012000/GLYMA_13G176000/GLYMA_07G200700/GLYMA_20G213900/GLYMA_07G043600/GLYMA_19G011400/GLYMA_08G068700/GLYMA_08G069000/GLYMA_14G100000/GLYMA_14G099900/GLYMA_17G224900/GLYMA_02G244300/GLYMA_13G176500…	48	Root50._higherThan_.Root0
GO:0000786	CC:nucleosome	33/2603	91/45129	2.62667e-18	6.88186e-16	6.27635e-16	GLYMA_08G227400/GLYMA_01G175300/GLYMA_11G067500/GLYMA_15G040300/GLYMA_10G198500/GLYMA_05G188600/GLYMA_11G141700/GLYMA_03G241800/GLYMA_02G143200/GLYMA_11G075500/GLYMA_12G065400/GLYMA_07G057300/GLYMA_07G202500/GLYMA_10G163300/GLYMA_15G040200/GLYMA_03G158100/GLYMA_18G040200/GLYMA_10G031200/GLYMA_11G141600/GLYMA_03G148100/GLYMA_19G151400/GLYMA_13G173100/GLYMA_20G191600/GLYMA_15G222200/GLYMA_13G321600…	33	Root50._higherThan_.Root0
GO:0003777	MF:microtubule motor activity	39/2603	150/45129	1.04001e-15	1.90738e-13	1.73955e-13	GLYMA_03G197300/GLYMA_10G045500/GLYMA_03G233100/GLYMA_13G133200/GLYMA_08G106400/GLYMA_15G063200/GLYMA_13G030600/GLYMA_12G191000/GLYMA_13G310700/GLYMA_17G239500/GLYMA_19G195300/GLYMA_18G082000/GLYMA_14G181800/GLYMA_10G159100/GLYMA_08G325200/GLYMA_13G114200/GLYMA_02G135700/GLYMA_02G214300/GLYMA_07G096500/GLYMA_19G137500/GLYMA_07G186700/GLYMA_17G038700/GLYMA_09G136400/GLYMA_09G181200/GLYMA_04G094400…	39	Root50._higherThan_.Root0
GO:0005871	CC:kinesin complex	39/2603	150/45129	1.04001e-15	1.90738e-13	1.73955e-13	GLYMA_03G197300/GLYMA_10G045500/GLYMA_03G233100/GLYMA_13G133200/GLYMA_08G106400/GLYMA_15G063200/GLYMA_13G030600/GLYMA_12G191000/GLYMA_13G310700/GLYMA_17G239500/GLYMA_19G195300/GLYMA_18G082000/GLYMA_14G181800/GLYMA_10G159100/GLYMA_08G325200/GLYMA_13G114200/GLYMA_02G135700/GLYMA_02G214300/GLYMA_07G096500/GLYMA_19G137500/GLYMA_07G186700/GLYMA_17G038700/GLYMA_09G136400/GLYMA_09G181200/GLYMA_04G094400…	39	Root50._higherThan_.Root0
GO:0007018	BP: microtubule-based movement	39/2603	150/45129	1.04001e-15	1.90738e-13	1.73955e-13	GLYMA_03G197300/GLYMA_10G045500/GLYMA_03G233100/GLYMA_13G133200/GLYMA_08G106400/GLYMA_15G063200/GLYMA_13G030600/GLYMA_12G191000/GLYMA_13G310700/GLYMA_17G239500/GLYMA_19G195300/GLYMA_18G082000/GLYMA_14G181800/GLYMA_10G159100/GLYMA_08G325200/GLYMA_13G114200/GLYMA_02G135700/GLYMA_02G214300/GLYMA_07G096500/GLYMA_19G137500/GLYMA_07G186700/GLYMA_17G038700/GLYMA_09G136400/GLYMA_09G181200/GLYMA_04G094400…	39	Root50._higherThan_.Root0
GO:0008017	MF: microtubule binding	58/2603	313/45129	2.97283e-15	4.95651e-13	4.5204e-13	GLYMA_15G267500/GLYMA_03G197300/GLYMA_10G045500/GLYMA_03G233100/GLYMA_13G133200/GLYMA_08G106400/GLYMA_15G063200/GLYMA_03G177900/GLYMA_13G030600/GLYMA_12G191000/GLYMA_13G310700/GLYMA_17G239500/GLYMA_06G240400/GLYMA_19G195300/GLYMA_18G082000/GLYMA_05G032600/GLYMA_14G181800/GLYMA_10G159100/GLYMA_08G325200/GLYMA_13G114200/GLYMA_02G135700/GLYMA_08G158800/GLYMA_02G214300/GLYMA_07G096500/GLYMA_12G152100…	58	Root50._higherThan_.Root0
GO:0043621	MF: protein self-association	50/2603	244/45129	3.87191e-15	5.91758e-13	5.3969e-13	GLYMA_14G063700/GLYMA_14G063800/GLYMA_07G200500/GLYMA_04G229800/GLYMA_16G206200/GLYMA_01G106800/GLYMA_10G176400/GLYMA_08G068800/GLYMA_02G252800/GLYMA_07G200000/GLYMA_13G176200/GLYMA_16G012000/GLYMA_13G176000/GLYMA_07G200700/GLYMA_20G213900/GLYMA_07G043600/GLYMA_19G011400/GLYMA_08G068700/GLYMA_06G134900/GLYMA_08G069000/GLYMA_14G100000/GLYMA_14G099900/GLYMA_17G224900/GLYMA_08G318900/GLYMA_02G244300…	50	Root50._higherThan_.Root0
GO:0003688	MF: DNA replication origin binding	17/2603	33/45129	3.94999e-13	5.57253e-11	5.08222e-11	GLYMA_12G014600/GLYMA_17G104000/GLYMA_19G216100/GLYMA_12G039200/GLYMA_07G238400/GLYMA_09G047300/GLYMA_10G268100/GLYMA_08G084400/GLYMA_03G219200/GLYMA_13G156400/GLYMA_15G034300/GLYMA_20G123000/GLYMA_05G129700/GLYMA_19G178600/GLYMA_01G187400/GLYMA_11G113300/GLYMA_08G333800	17	Root50._higherThan_.Root0
GO:0006270	BP: DNA replication initiation	15/2603	27/45129	2.24451e-12	2.94031e-10	2.6816e-10	GLYMA_12G014600/GLYMA_17G104000/GLYMA_19G216100/GLYMA_10G268100/GLYMA_02G106600/GLYMA_03G219200/GLYMA_13G156400/GLYMA_15G034300/GLYMA_20G123000/GLYMA_19G178600/GLYMA_18G009300/GLYMA_07G105000/GLYMA_04G133700/GLYMA_01G046400/GLYMA_08G333800	15	Root50._higherThan_.Root0
GO:0006267	BP: pre-replicative complex assembly involved in nuclear cell cycle DNA replication	11/2603	15/45129	2.53367e-11	3.09783e-09	2.82526e-09	GLYMA_12G014600/GLYMA_17G104000/GLYMA_19G216100/GLYMA_12G039200/GLYMA_07G238400/GLYMA_09G047300/GLYMA_08G084400/GLYMA_03G219200/GLYMA_13G156400/GLYMA_05G129700/GLYMA_11G113300	11	Root50._higherThan_.Root0
GO:0042555	CC:MCM complex	12/2603	19/45129	4.55756e-11	5.2241e-09	4.76445e-09	GLYMA_17G104000/GLYMA_19G216100/GLYMA_12G039200/GLYMA_07G238400/GLYMA_09G047300/GLYMA_08G084400/GLYMA_03G219200/GLYMA_13G156400/GLYMA_05G129700/GLYMA_19G178600/GLYMA_11G113300/GLYMA_06G143400	12	Root50._higherThan_.Root0
GO:0016762	MF: xyloglucan:xyloglucosyl transferase activity	22/2603	74/45129	1.00053e-10	1.0794e-08	9.84422e-09	GLYMA_13G095200/GLYMA_13G095100/GLYMA_13G095000/GLYMA_17G065400/GLYMA_17G085900/GLYMA_13G095300/GLYMA_01G013900/GLYMA_13G094900/GLYMA_05G150400/GLYMA_17G065000/GLYMA_17G065300/GLYMA_09G208300/GLYMA_13G304400/GLYMA_17G064900/GLYMA_18G003200/GLYMA_16G045000/GLYMA_17G065200/GLYMA_16G045100/GLYMA_12G197600/GLYMA_10G251700/GLYMA_19G106700/GLYMA_09G062600	22	Root50._higherThan_.Root0
GO:0000727	BP: double-strand break repair via break-induced replication	12/2603	22/45129	4.96929e-10	5.06315e-08	4.61766e-08	GLYMA_17G104000/GLYMA_19G216100/GLYMA_12G039200/GLYMA_07G238400/GLYMA_09G047300/GLYMA_08G084400/GLYMA_03G219200/GLYMA_13G156400/GLYMA_07G115800/GLYMA_05G129700/GLYMA_11G113300/GLYMA_03G109300	12	Root50._higherThan_.Root0
GO:0006268	BP: DNA unwinding involved in DNA replication	17/2603	48/45129	6.25555e-10	6.03825e-08	5.50696e-08	GLYMA_08G102300/GLYMA_17G104000/GLYMA_19G216100/GLYMA_10G148300/GLYMA_18G048900/GLYMA_12G039200/GLYMA_07G238400/GLYMA_09G047300/GLYMA_05G020600/GLYMA_08G084400/GLYMA_03G219200/GLYMA_13G156400/GLYMA_11G178600/GLYMA_05G129700/GLYMA_11G113300/GLYMA_11G201900/GLYMA_17G078700	17	Root50._higherThan_.Root0
GO:0005874	CC:microtubule	54/2603	385/45129	1.65531e-09	1.51791e-07	1.38436e-07	GLYMA_15G267500/GLYMA_03G197300/GLYMA_10G045500/GLYMA_03G233100/GLYMA_13G133200/GLYMA_08G106400/GLYMA_15G063200/GLYMA_13G030600/GLYMA_12G191000/GLYMA_13G310700/GLYMA_17G239500/GLYMA_19G195300/GLYMA_18G082000/GLYMA_05G032600/GLYMA_14G181800/GLYMA_10G159100/GLYMA_08G325200/GLYMA_13G114200/GLYMA_02G135700/GLYMA_08G158800/GLYMA_02G214300/GLYMA_07G096500/GLYMA_06G088800/GLYMA_19G137500/GLYMA_02G295100…	54	Root50._higherThan_.Root0
GO:0010200	BP: response to chitin	56/2603	409/45129	2.04161e-09	1.783e-07	1.62612e-07	GLYMA_06G036800/GLYMA_17G227600/GLYMA_14G096800/GLYMA_14G088300/GLYMA_13G151200/GLYMA_02G270800/GLYMA_04G036700/GLYMA_10G237800/GLYMA_10G066100/GLYMA_17G011400/GLYMA_06G142000/GLYMA_14G086500/GLYMA_11G075400/GLYMA_16G026400/GLYMA_20G156800/GLYMA_04G223300/GLYMA_15G003300/GLYMA_08G271900/GLYMA_13G337200/GLYMA_13G225700/GLYMA_15G040700/GLYMA_09G140700/GLYMA_09G065000/GLYMA_13G370100/GLYMA_12G061900…	56	Root50._higherThan_.Root0
GO:0051087	MF: chaperone binding	23/2603	96/45129	4.12896e-09	3.41312e-07	3.11281e-07	GLYMA_16G030000/GLYMA_07G061500/GLYMA_15G077700/GLYMA_18G284900/GLYMA_20G017200/GLYMA_09G072100/GLYMA_15G180900/GLYMA_12G117900/GLYMA_03G103600/GLYMA_17G047200/GLYMA_18G285100/GLYMA_07G120400/GLYMA_19G128300/GLYMA_03G005900/GLYMA_03G146100/GLYMA_13G112500/GLYMA_06G289000/GLYMA_18G186200/GLYMA_10G083800/GLYMA_01G001000/GLYMA_03G125800/GLYMA_07G219000/GLYMA_04G248600	23	Root50._higherThan_.Root0
GO:0010411	BP: xyloglucan metabolic process	24/2603	104/45129	4.28036e-09	3.41312e-07	3.11281e-07	GLYMA_13G095200/GLYMA_13G095100/GLYMA_13G095000/GLYMA_17G065400/GLYMA_17G085900/GLYMA_13G095300/GLYMA_01G013900/GLYMA_13G094900/GLYMA_05G150400/GLYMA_17G065000/GLYMA_17G065300/GLYMA_09G208300/GLYMA_15G148000/GLYMA_13G304400/GLYMA_17G064900/GLYMA_18G003200/GLYMA_16G045000/GLYMA_17G065200/GLYMA_16G045100/GLYMA_12G197600/GLYMA_03G213400/GLYMA_10G251700/GLYMA_19G106700/GLYMA_09G062600	24	Root50._higherThan_.Root0
GO:0034605	BP: cellular response to heat	23/2603	99/45129	7.78873e-09	5.95189e-07	5.4282e-07	GLYMA_17G227600/GLYMA_14G096800/GLYMA_14G147500/GLYMA_13G151200/GLYMA_19G159500/GLYMA_10G237800/GLYMA_10G066100/GLYMA_06G111300/GLYMA_03G157300/GLYMA_10G243800/GLYMA_20G156800/GLYMA_10G029600/GLYMA_13G225700/GLYMA_13G081600/GLYMA_16G178800/GLYMA_08G032900/GLYMA_04G251400/GLYMA_11G025700/GLYMA_01G217400/GLYMA_18G204000/GLYMA_04G052000/GLYMA_07G152900/GLYMA_20G150600	23	Root50._higherThan_.Root0
GO:0051085	BP: chaperone cofactor-dependent protein refolding	24/2603	108/45129	9.50163e-09	6.9704e-07	6.35709e-07	GLYMA_02G205600/GLYMA_01G238600/GLYMA_15G077700/GLYMA_17G072400/GLYMA_20G017200/GLYMA_18G289100/GLYMA_09G072100/GLYMA_15G180900/GLYMA_12G117900/GLYMA_03G103600/GLYMA_17G047200/GLYMA_07G120400/GLYMA_19G128300/GLYMA_17G133600/GLYMA_13G112500/GLYMA_13G254900/GLYMA_12G239500/GLYMA_06G289000/GLYMA_18G289600/GLYMA_05G051600/GLYMA_03G125800/GLYMA_07G219000/GLYMA_07G170800/GLYMA_04G248600	24	Root50._higherThan_.Root0
GO:0000790	CC:nuclear chromatin	25/2603	117/45129	1.09932e-08	7.75446e-07	7.07217e-07	GLYMA_17G104000/GLYMA_19G216100/GLYMA_12G039200/GLYMA_07G238400/GLYMA_09G047300/GLYMA_08G084400/GLYMA_03G219200/GLYMA_15G040300/GLYMA_13G156400/GLYMA_04G214600/GLYMA_05G129700/GLYMA_03G241800/GLYMA_11G113300/GLYMA_02G143200/GLYMA_12G165200/GLYMA_15G040200/GLYMA_03G158100/GLYMA_18G040200/GLYMA_10G031200/GLYMA_03G148100/GLYMA_19G151400/GLYMA_06G143400/GLYMA_02G095600/GLYMA_14G215100/GLYMA_13G333900	25	Root50._higherThan_.Root0
GO:0042546	BP: cell wall biogenesis	24/2603	113/45129	2.42847e-08	1.64956e-06	1.50442e-06	GLYMA_13G095200/GLYMA_13G095100/GLYMA_13G095000/GLYMA_17G065400/GLYMA_17G085900/GLYMA_13G095300/GLYMA_01G013900/GLYMA_13G094900/GLYMA_05G150400/GLYMA_17G065000/GLYMA_17G065300/GLYMA_09G047900/GLYMA_09G208300/GLYMA_13G304400/GLYMA_17G064900/GLYMA_18G003200/GLYMA_16G045000/GLYMA_17G065200/GLYMA_16G045100/GLYMA_12G197600/GLYMA_10G251700/GLYMA_19G106700/GLYMA_09G062600/GLYMA_01G219300	24	Root50._higherThan_.Root0
GO:0000347	CC:THO complex	10/2603	21/45129	7.84823e-08	5.14059e-06	4.68828e-06	GLYMA_07G081200/GLYMA_17G104000/GLYMA_19G216100/GLYMA_12G039200/GLYMA_07G238400/GLYMA_08G084400/GLYMA_03G219200/GLYMA_13G156400/GLYMA_05G129700/GLYMA_11G113300	10	Root50._higherThan_.Root0
GO:0008283	BP: cell population proliferation	13/2603	38/45129	1.05162e-07	6.65058e-06	6.06542e-06	GLYMA_20G226500/GLYMA_17G104000/GLYMA_19G216100/GLYMA_12G039200/GLYMA_07G238400/GLYMA_09G047300/GLYMA_08G084400/GLYMA_03G219200/GLYMA_13G156400/GLYMA_10G164100/GLYMA_05G129700/GLYMA_11G113300/GLYMA_13G151500	13	Root50._higherThan_.Root0
GO:0042026	BP: protein refolding	22/2603	106/45129	1.41208e-07	8.63251e-06	7.87296e-06	GLYMA_02G205600/GLYMA_01G238600/GLYMA_18G264400/GLYMA_08G242100/GLYMA_17G072400/GLYMA_04G062200/GLYMA_18G289100/GLYMA_10G193200/GLYMA_02G134800/GLYMA_12G078100/GLYMA_20G197100/GLYMA_06G004000/GLYMA_07G210200/GLYMA_15G250500/GLYMA_08G175900/GLYMA_06G004100/GLYMA_04G004300/GLYMA_13G254900/GLYMA_12G239500/GLYMA_18G289600/GLYMA_07G009600/GLYMA_07G170800	22	Root50._higherThan_.Root0
GO:0010369	CC:chromocenter	12/2603	33/45129	1.50228e-07	8.88771e-06	8.1057e-06	GLYMA_08G227400/GLYMA_05G188600/GLYMA_14G003700/GLYMA_07G202500/GLYMA_02G309100/GLYMA_13G173100/GLYMA_15G222200/GLYMA_11G130900/GLYMA_08G245000/GLYMA_20G006600/GLYMA_13G342000/GLYMA_18G266200	12	Root50._higherThan_.Root0
GO:0046982	MF: protein heterodimerization activity	39/2603	282/45129	4.12837e-07	2.36607e-05	2.15789e-05	GLYMA_08G227400/GLYMA_18G089500/GLYMA_11G148000/GLYMA_15G040300/GLYMA_18G064300/GLYMA_10G198500/GLYMA_02G051900/GLYMA_04G201000/GLYMA_11G177800/GLYMA_11G178200/GLYMA_05G188600/GLYMA_11G141700/GLYMA_03G241800/GLYMA_11G177900/GLYMA_02G143200/GLYMA_05G011800/GLYMA_12G065400/GLYMA_15G043200/GLYMA_07G057300/GLYMA_07G202500/GLYMA_15G040200/GLYMA_03G158100/GLYMA_10G031200/GLYMA_11G141600/GLYMA_03G148100…	39	Root50._higherThan_.Root0
GO:0044772	BP: mitotic cell cycle phase transition	18/2603	81/45129	6.52164e-07	3.62445e-05	3.30555e-05	GLYMA_11G048500/GLYMA_04G043600/GLYMA_20G135400/GLYMA_08G208000/GLYMA_04G071600/GLYMA_18G133100/GLYMA_14G154200/GLYMA_07G034100/GLYMA_04G043500/GLYMA_17G204900/GLYMA_08G234900/GLYMA_06G116100/GLYMA_11G084500/GLYMA_19G127200/GLYMA_01G159700/GLYMA_04G043400/GLYMA_06G000600/GLYMA_14G128800	18	Root50._higherThan_.Root0
GO:0010389	BP: regulation of G2/M transition of mitotic cell cycle	9/2603	21/45129	1.08572e-06	5.85648e-05	5.34118e-05	GLYMA_08G208000/GLYMA_17G262300/GLYMA_14G224000/GLYMA_04G071600/GLYMA_07G034100/GLYMA_07G070200/GLYMA_17G204900/GLYMA_09G071300/GLYMA_14G128800	9	Root50._higherThan_.Root0
GO:0008574	MF: ATP-dependent microtubule motor activity, plus-end-directed	11/2603	33/45129	1.36327e-06	7.14352e-05	6.51498e-05	GLYMA_03G197300/GLYMA_10G045500/GLYMA_13G133200/GLYMA_08G106400/GLYMA_17G239500/GLYMA_19G195300/GLYMA_18G082000/GLYMA_08G325200/GLYMA_15G256400/GLYMA_11G253200/GLYMA_05G014900	11	Root50._higherThan_.Root0
GO:0009558	BP: embryo sac cellularization	7/2603	13/45129	2.65482e-06	0.000135248	0.000123348	GLYMA_12G239500/GLYMA_20G069700/GLYMA_10G118100/GLYMA_13G114200/GLYMA_07G096500/GLYMA_09G181200/GLYMA_17G045600	7	Root50._higherThan_.Root0
GO:0000910	BP: cytokinesis	16/2603	75/45129	4.74495e-06	0.000235196	0.000214502	GLYMA_11G170100/GLYMA_02G150100/GLYMA_12G191000/GLYMA_13G310700/GLYMA_06G240400/GLYMA_13G114200/GLYMA_02G135700/GLYMA_07G096500/GLYMA_12G152100/GLYMA_02G295100/GLYMA_13G214400/GLYMA_17G038700/GLYMA_09G181200/GLYMA_17G045600/GLYMA_15G098800/GLYMA_07G209300	16	Root50._higherThan_.Root0
GO:0010286	BP: heat acclimation	17/2603	85/45129	6.11819e-06	0.000288118	0.000262767	GLYMA_17G227600/GLYMA_14G096800/GLYMA_18G206600/GLYMA_14G118200/GLYMA_08G062300/GLYMA_14G056200/GLYMA_02G261700/GLYMA_01G211200/GLYMA_11G030500/GLYMA_16G094300/GLYMA_07G156200/GLYMA_02G242000/GLYMA_10G016500/GLYMA_08G032900/GLYMA_14G211800/GLYMA_13G155200/GLYMA_04G052000	17	Root50._higherThan_.Root0
GO:0000079	BP:regulation of cyclin-dependent protein serine/threonine kinase activity	19/2603	103/45129	6.22512e-06	0.000288118	0.000262767	GLYMA_11G048500/GLYMA_04G043600/GLYMA_20G135400/GLYMA_09G245400/GLYMA_08G208000/GLYMA_04G071600/GLYMA_18G133100/GLYMA_14G154200/GLYMA_07G034100/GLYMA_04G043500/GLYMA_17G204900/GLYMA_08G234900/GLYMA_06G116100/GLYMA_11G084500/GLYMA_19G127200/GLYMA_01G159700/GLYMA_04G043400/GLYMA_06G000600/GLYMA_14G128800	19	Root50._higherThan_.Root0
GO:0010424	BP: DNA methylation on cytosine within a CG sequence	6/2603	10/45129	6.28392e-06	0.000288118	0.000262767	GLYMA_01G160300/GLYMA_11G083600/GLYMA_01G007800/GLYMA_14G003700/GLYMA_02G309100/GLYMA_04G187600	6	Root50._higherThan_.Root0
GO:0061408	BP: positive regulation of transcription from RNA polymerase II promoter in response to heat stress	13/2603	53/45129	7.24321e-06	0.000320279	0.000292098	GLYMA_17G227600/GLYMA_14G096800/GLYMA_13G151200/GLYMA_19G159500/GLYMA_10G237800/GLYMA_10G066100/GLYMA_03G157300/GLYMA_20G156800/GLYMA_10G029600/GLYMA_13G225700/GLYMA_11G025700/GLYMA_01G217400/GLYMA_04G052000	13	Root50._higherThan_.Root0
GO:0016538	MF: cyclin-dependent protein serine/threonine kinase regulator activity	18/2603	95/45129	7.33462e-06	0.000320279	0.000292098	GLYMA_11G048500/GLYMA_04G043600/GLYMA_20G135400/GLYMA_08G208000/GLYMA_04G071600/GLYMA_18G133100/GLYMA_14G154200/GLYMA_07G034100/GLYMA_04G043500/GLYMA_17G204900/GLYMA_08G234900/GLYMA_06G116100/GLYMA_11G084500/GLYMA_19G127200/GLYMA_01G159700/GLYMA_04G043400/GLYMA_06G000600/GLYMA_14G128800	18	Root50._higherThan_.Root0
GO:0004553	MF: hydrolase activity, hydrolyzing O-glycosyl compounds	24/2603	154/45129	8.70213e-06	0.000371156	0.000338499	GLYMA_13G095200/GLYMA_13G095100/GLYMA_13G095000/GLYMA_17G065400/GLYMA_17G085900/GLYMA_13G095300/GLYMA_01G013900/GLYMA_13G094900/GLYMA_05G150400/GLYMA_17G065000/GLYMA_17G065300/GLYMA_09G208300/GLYMA_10G257000/GLYMA_13G304400/GLYMA_17G064900/GLYMA_18G003200/GLYMA_16G045000/GLYMA_17G065200/GLYMA_16G045100/GLYMA_12G197600/GLYMA_10G251700/GLYMA_19G106700/GLYMA_09G062600/GLYMA_20G134200	24	Root50._higherThan_.Root0
GO:0009741	BP: response to brassinosteroid	19/2603	107/45129	1.10487e-05	0.00046053	0.00042001	GLYMA_14G219100/GLYMA_04G100300/GLYMA_17G118100/GLYMA_04G100400/GLYMA_13G094900/GLYMA_02G208200/GLYMA_06G102100/GLYMA_06G102000/GLYMA_14G176400/GLYMA_14G176300/GLYMA_12G220400/GLYMA_05G010200/GLYMA_12G074600/GLYMA_04G009200/GLYMA_08G016700/GLYMA_04G191900/GLYMA_U027100/GLYMA_04G192000/GLYMA_11G004400	19	Root50._higherThan_.Root0
GO:0000808	CC:origin recognition complex	6/2603	11/45129	1.31456e-05	0.000512957	0.000467823	GLYMA_12G014600/GLYMA_10G268100/GLYMA_02G106600/GLYMA_15G034300/GLYMA_20G123000/GLYMA_01G046400	6	Root50._higherThan_.Root0
GO:0005664	CC:nuclear origin of replication recognition complex	6/2603	11/45129	1.31456e-05	0.000512957	0.000467823	GLYMA_12G014600/GLYMA_10G268100/GLYMA_02G106600/GLYMA_15G034300/GLYMA_20G123000/GLYMA_01G046400	6	Root50._higherThan_.Root0
GO:0006271	BP: DNA strand elongation involved in DNA replication	6/2603	11/45129	1.31456e-05	0.000512957	0.000467823	GLYMA_19G216100/GLYMA_12G039200/GLYMA_08G084400/GLYMA_03G219200/GLYMA_05G129700/GLYMA_11G113300	6	Root50._higherThan_.Root0
GO:0043618	BP: regulation of transcription from RNA polymerase II promoter in response to stress	13/2603	56/45129	1.38336e-05	0.000528559	0.000482053	GLYMA_17G227600/GLYMA_14G096800/GLYMA_13G151200/GLYMA_19G159500/GLYMA_10G237800/GLYMA_10G066100/GLYMA_03G157300/GLYMA_20G156800/GLYMA_10G029600/GLYMA_13G225700/GLYMA_11G025700/GLYMA_01G217400/GLYMA_04G052000	13	Root50._higherThan_.Root0
GO:0005694	CC:chromosome	15/2603	73/45129	1.50763e-05	0.000556714	0.00050773	GLYMA_20G160600/GLYMA_08G102300/GLYMA_11G250400/GLYMA_10G090000/GLYMA_18G006800/GLYMA_10G148300/GLYMA_18G048900/GLYMA_03G127300/GLYMA_19G226000/GLYMA_13G062800/GLYMA_11G201900/GLYMA_10G138700/GLYMA_09G099300/GLYMA_19G022800/GLYMA_03G228700	15	Root50._higherThan_.Root0
GO:0019901	MF: protein kinase binding	26/2603	180/45129	1.51776e-05	0.000556714	0.00050773	GLYMA_16G096900/GLYMA_09G192700/GLYMA_16G084700/GLYMA_03G088800/GLYMA_08G049000/GLYMA_11G048500/GLYMA_04G043600/GLYMA_20G135400/GLYMA_09G245400/GLYMA_08G208000/GLYMA_04G071600/GLYMA_08G345500/GLYMA_18G133100/GLYMA_14G154200/GLYMA_07G034100/GLYMA_04G043500/GLYMA_17G204900/GLYMA_08G234900/GLYMA_06G116100/GLYMA_11G084500/GLYMA_19G127200/GLYMA_01G159700/GLYMA_04G043400/GLYMA_07G084200/GLYMA_06G000600…	26	Root50._higherThan_.Root0
GO:0010216	BP: maintenance of DNA methylation	9/2603	28/45129	1.7646e-05	0.000634562	0.000578729	GLYMA_16G047800/GLYMA_09G083300/GLYMA_01G160300/GLYMA_11G083600/GLYMA_01G007800/GLYMA_14G003700/GLYMA_02G309100/GLYMA_08G129200/GLYMA_04G187600	9	Root50._higherThan_.Root0
GO:0006334	BP: nucleosome assembly	13/2603	62/45129	4.39916e-05	0.00155155	0.00141503	GLYMA_05G190800/GLYMA_10G198500/GLYMA_11G141700/GLYMA_11G075500/GLYMA_12G065400/GLYMA_10G163300/GLYMA_18G040200/GLYMA_11G141600/GLYMA_20G191600/GLYMA_13G321600/GLYMA_14G215100/GLYMA_11G141800/GLYMA_12G179100	13	Root50._higherThan_.Root0
GO:0000307	CC:cyclin-dependent protein kinase holoenzyme complex	19/2603	123/45129	8.16831e-05	0.00282654	0.00257784	GLYMA_11G048500/GLYMA_04G043600/GLYMA_20G135400/GLYMA_08G208000/GLYMA_04G071600/GLYMA_12G165200/GLYMA_18G133100/GLYMA_14G154200/GLYMA_07G034100/GLYMA_04G043500/GLYMA_17G204900/GLYMA_08G234900/GLYMA_06G116100/GLYMA_11G084500/GLYMA_19G127200/GLYMA_01G159700/GLYMA_04G043400/GLYMA_06G000600/GLYMA_14G128800	19	Root50._higherThan_.Root0
GO:0006342	BP: chromatin silencing	14/2603	75/45129	8.75561e-05	0.00297366	0.00271202	GLYMA_08G269000/GLYMA_15G040300/GLYMA_16G133400/GLYMA_11G083600/GLYMA_01G007800/GLYMA_03G241800/GLYMA_02G274900/GLYMA_02G143200/GLYMA_15G040200/GLYMA_03G158100/GLYMA_10G031200/GLYMA_03G148100/GLYMA_19G151400/GLYMA_13G333900	14	Root50._higherThan_.Root0
GO:0034620	BP: cellular response to unfolded protein	10/2603	42/45129	0.000107342	0.00357938	0.00326444	GLYMA_17G227600/GLYMA_02G205600/GLYMA_01G238600/GLYMA_14G096800/GLYMA_17G072400/GLYMA_18G289100/GLYMA_13G254900/GLYMA_18G289600/GLYMA_04G052000/GLYMA_07G170800	10	Root50._higherThan_.Root0
GO:0048825	BP: cotyledon development	15/2603	86/45129	0.000111392	0.00364809	0.0033271	GLYMA_14G102500/GLYMA_20G226500/GLYMA_05G214400/GLYMA_04G148400/GLYMA_05G040400/GLYMA_11G019000/GLYMA_10G164100/GLYMA_12G189600/GLYMA_17G223000/GLYMA_04G060800/GLYMA_08G054700/GLYMA_08G020900/GLYMA_17G086500/GLYMA_01G224100/GLYMA_06G061400	15	Root50._higherThan_.Root0
GO:0006458	BP: 'de novo' protein folding	6/2603	15/45129	0.000116492	0.00374819	0.00341839	GLYMA_10G193200/GLYMA_12G078100/GLYMA_20G197100/GLYMA_15G250500/GLYMA_08G175900/GLYMA_07G009600	6	Root50._higherThan_.Root0
GO:0009873	BP: ethylene-activated signaling pathway	50/2603	500/45129	0.000123221	0.00385794	0.00351849	GLYMA_14G147500/GLYMA_11G239000/GLYMA_17G011400/GLYMA_06G111300/GLYMA_06G142000/GLYMA_08G137800/GLYMA_04G223300/GLYMA_08G087300/GLYMA_05G214400/GLYMA_13G081600/GLYMA_09G233800/GLYMA_17G047300/GLYMA_12G056300/GLYMA_01G231000/GLYMA_11G014200/GLYMA_11G019000/GLYMA_16G011900/GLYMA_02G236800/GLYMA_15G180000/GLYMA_04G062900/GLYMA_10G016500/GLYMA_08G035000/GLYMA_12G117000/GLYMA_18G213200/GLYMA_04G251400…	50	Root50._higherThan_.Root0
GO:0006306	BP: DNA methylation	11/2603	51/45129	0.000128309	0.00385794	0.00351849	GLYMA_08G269000/GLYMA_02G035700/GLYMA_15G235900/GLYMA_07G016000/GLYMA_13G196900/GLYMA_16G133400/GLYMA_11G083600/GLYMA_01G007800/GLYMA_02G274900/GLYMA_04G061000/GLYMA_06G061600	11	Root50._higherThan_.Root0
GO:0042644	CC:chloroplast nucleoid	11/2603	51/45129	0.000128309	0.00385794	0.00351849	GLYMA_04G229800/GLYMA_06G134900/GLYMA_08G318900/GLYMA_11G246600/GLYMA_18G094600/GLYMA_20G050800/GLYMA_04G207200/GLYMA_02G191100/GLYMA_06G158400/GLYMA_18G132900/GLYMA_07G076000	11	Root50._higherThan_.Root0
GO:0009579	CC:thylakoid	45/2603	436/45129	0.000128317	0.00385794	0.00351849	GLYMA_09G072100/GLYMA_15G180900/GLYMA_17G047200/GLYMA_12G078100/GLYMA_09G008100/GLYMA_03G005900/GLYMA_08G086600/GLYMA_13G112500/GLYMA_18G011900/GLYMA_15G261900/GLYMA_16G094300/GLYMA_04G249700/GLYMA_13G070100/GLYMA_06G113200/GLYMA_20G050800/GLYMA_10G040600/GLYMA_03G068100/GLYMA_06G073600/GLYMA_11G176000/GLYMA_15G102000/GLYMA_07G155200/GLYMA_16G204000/GLYMA_13G077300/GLYMA_19G190800/GLYMA_09G210900…	45	Root50._higherThan_.Root0
GO:0061077	BP: chaperone-mediated protein folding	12/2603	61/45129	0.000163635	0.00484043	0.00441453	GLYMA_08G106700/GLYMA_08G180300/GLYMA_03G086200/GLYMA_05G149900/GLYMA_17G133600/GLYMA_16G088000/GLYMA_17G233800/GLYMA_16G178800/GLYMA_05G051600/GLYMA_08G032900/GLYMA_08G180100/GLYMA_17G114800	12	Root50._higherThan_.Root0
GO:0000427	CC:plastid-encoded plastid RNA polymerase complex	6/2603	16/45129	0.000177284	0.00516093	0.00470684	GLYMA_04G229800/GLYMA_06G134900/GLYMA_08G318900/GLYMA_11G246600/GLYMA_18G094600/GLYMA_18G132900	6	Root50._higherThan_.Root0
GO:0009524	CC:phragmoplast	27/2603	222/45129	0.000214072	0.0061345	0.00559474	GLYMA_13G143600/GLYMA_17G161400/GLYMA_08G106400/GLYMA_15G063200/GLYMA_03G177900/GLYMA_19G226000/GLYMA_20G069700/GLYMA_10G118100/GLYMA_13G114200/GLYMA_02G135700/GLYMA_07G096500/GLYMA_06G088800/GLYMA_02G295100/GLYMA_11G052200/GLYMA_20G212100/GLYMA_07G186700/GLYMA_16G151200/GLYMA_17G038700/GLYMA_03G228700/GLYMA_09G181200/GLYMA_10G178100/GLYMA_01G190000/GLYMA_13G251100/GLYMA_11G253200/GLYMA_17G045600…	27	Root50._higherThan_.Root0
GO:0003682	MF: chromatin binding	27/2603	223/45129	0.000230394	0.00650065	0.00592867	GLYMA_05G186000/GLYMA_07G016000/GLYMA_15G040300/GLYMA_06G206800/GLYMA_15G034300/GLYMA_01G160300/GLYMA_11G083600/GLYMA_04G158400/GLYMA_05G232900/GLYMA_01G007800/GLYMA_04G201000/GLYMA_14G003700/GLYMA_02G274900/GLYMA_01G187400/GLYMA_15G149000/GLYMA_08G151600/GLYMA_15G040200/GLYMA_02G309100/GLYMA_19G087000/GLYMA_04G187600/GLYMA_06G308100/GLYMA_18G129900/GLYMA_09G044100/GLYMA_06G143400/GLYMA_15G269700…	27	Root50._higherThan_.Root0
GO:0031047	BP: gene silencing by RNA	13/2603	73/45129	0.000252795	0.00692842	0.0063188	GLYMA_11G170100/GLYMA_08G269000/GLYMA_11G190900/GLYMA_07G016000/GLYMA_16G133400/GLYMA_20G151400/GLYMA_04G061000/GLYMA_06G061600/GLYMA_18G267400/GLYMA_10G242800/GLYMA_12G083500/GLYMA_05G051000/GLYMA_01G215700	13	Root50._higherThan_.Root0
GO:0005759	CC:mitochondrial matrix	23/2603	178/45129	0.00025311	0.00692842	0.0063188	GLYMA_20G017200/GLYMA_09G072100/GLYMA_15G180900/GLYMA_03G103600/GLYMA_10G193200/GLYMA_17G047200/GLYMA_13G207000/GLYMA_20G197100/GLYMA_06G183900/GLYMA_07G120400/GLYMA_19G128300/GLYMA_03G005900/GLYMA_18G150000/GLYMA_13G112500/GLYMA_15G020800/GLYMA_13G254900/GLYMA_15G105600/GLYMA_07G032600/GLYMA_03G125800/GLYMA_07G219000/GLYMA_07G137100/GLYMA_17G097700/GLYMA_18G187800	23	Root50._higherThan_.Root0
GO:0045041	BP: protein import into mitochondrial intermembrane space	6/2603	17/45129	0.000260618	0.00702903	0.00641056	GLYMA_10G193200/GLYMA_12G078100/GLYMA_20G197100/GLYMA_15G250500/GLYMA_08G175900/GLYMA_07G009600	6	Root50._higherThan_.Root0
GO:0006325	BP: chromatin organization	22/2603	168/45129	0.000282017	0.00749594	0.00683639	GLYMA_17G225200/GLYMA_17G087900/GLYMA_18G089500/GLYMA_10G180600/GLYMA_20G087900/GLYMA_15G040300/GLYMA_01G160300/GLYMA_10G089200/GLYMA_05G232900/GLYMA_14G003700/GLYMA_03G241800/GLYMA_02G143200/GLYMA_15G040200/GLYMA_03G158100/GLYMA_13G350500/GLYMA_10G031200/GLYMA_03G148100/GLYMA_19G151400/GLYMA_02G309100/GLYMA_04G187600/GLYMA_02G058300/GLYMA_13G333900	22	Root50._higherThan_.Root0
GO:0006260	BP: DNA replication	14/2603	84/45129	0.000304927	0.00798909	0.00728615	GLYMA_12G014600/GLYMA_19G216100/GLYMA_12G039200/GLYMA_06G148500/GLYMA_10G268100/GLYMA_02G106600/GLYMA_03G219200/GLYMA_15G034300/GLYMA_20G123000/GLYMA_11G113300/GLYMA_20G111700/GLYMA_19G091400/GLYMA_01G046400/GLYMA_06G143400	14	Root50._higherThan_.Root0
GO:0030001	BP: metal ion transport	20/2603	147/45129	0.000315043	0.00813788	0.00742185	GLYMA_12G079500/GLYMA_20G126300/GLYMA_10G264000/GLYMA_08G011100/GLYMA_05G055000/GLYMA_13G070100/GLYMA_05G181500/GLYMA_08G039700/GLYMA_17G006200/GLYMA_20G162900/GLYMA_03G239800/GLYMA_19G236700/GLYMA_19G012900/GLYMA_17G026000/GLYMA_09G130500/GLYMA_09G131100/GLYMA_08G074300/GLYMA_16G178000/GLYMA_03G183300/GLYMA_16G178400	20	Root50._higherThan_.Root0
GO:0010229	BP: inflorescence development	10/2603	48/45129	0.000347799	0.00873785	0.00796904	GLYMA_14G102500/GLYMA_07G199000/GLYMA_05G027400/GLYMA_17G223000/GLYMA_18G121400/GLYMA_04G060800/GLYMA_08G054700/GLYMA_11G022900/GLYMA_01G220700/GLYMA_06G061400	10	Root50._higherThan_.Root0
GO:0051787	MF: misfolded protein binding	10/2603	48/45129	0.000347799	0.00873785	0.00796904	GLYMA_02G205600/GLYMA_01G238600/GLYMA_17G072400/GLYMA_18G289100/GLYMA_01G048700/GLYMA_05G225500/GLYMA_13G254900/GLYMA_18G289600/GLYMA_07G170800/GLYMA_02G108300	10	Root50._higherThan_.Root0
GO:0101031	CC:chaperone complex	6/2603	18/45129	0.000371879	0.00921656	0.00840562	GLYMA_04G229800/GLYMA_06G134900/GLYMA_08G318900/GLYMA_11G246600/GLYMA_18G094600/GLYMA_17G114800	6	Root50._higherThan_.Root0
GO:0031347	BP: regulation of defense response	19/2603	140/45129	0.000453615	0.0110924	0.0101164	GLYMA_16G016700/GLYMA_06G142000/GLYMA_11G038600/GLYMA_06G069700/GLYMA_04G223300/GLYMA_15G003300/GLYMA_13G370100/GLYMA_17G047700/GLYMA_05G027400/GLYMA_18G213200/GLYMA_07G047200/GLYMA_04G061300/GLYMA_04G127400/GLYMA_06G062000/GLYMA_13G219100/GLYMA_07G057400/GLYMA_08G096500/GLYMA_17G205200/GLYMA_14G103100	19	Root50._higherThan_.Root0
GO:0050691	BP: regulation of defense response to virus by host	5/2603	13/45129	0.000553553	0.0131846	0.0120245	GLYMA_15G003300/GLYMA_13G370100/GLYMA_04G061300/GLYMA_06G062000/GLYMA_14G103100	5	Root50._higherThan_.Root0
GO:0051233	CC:spindle midzone	5/2603	13/45129	0.000553553	0.0131846	0.0120245	GLYMA_06G088800/GLYMA_11G052200/GLYMA_01G190000/GLYMA_06G088700/GLYMA_03G021700	5	Root50._higherThan_.Root0
GO:0071219	BP: cellular response to molecule of bacterial origin	8/2603	34/45129	0.000569613	0.0133589	0.0121835	GLYMA_02G270800/GLYMA_17G247800/GLYMA_11G063200/GLYMA_14G077700/GLYMA_02G000400/GLYMA_14G105400/GLYMA_17G220800/GLYMA_07G093900	8	Root50._higherThan_.Root0
GO:0010027	BP: thylakoid membrane organization	16/2603	110/45129	0.000575437	0.0133589	0.0121835	GLYMA_08G086600/GLYMA_12G064100/GLYMA_18G011900/GLYMA_11G140600/GLYMA_15G261900/GLYMA_04G249700/GLYMA_06G113200/GLYMA_06G223700/GLYMA_14G041000/GLYMA_19G208000/GLYMA_02G275000/GLYMA_05G132000/GLYMA_08G082200/GLYMA_02G073000/GLYMA_04G174400/GLYMA_06G057000	16	Root50._higherThan_.Root0
GO:0009814	BP: defense response, incompatible interaction	12/2603	70/45129	0.000618371	0.0141762	0.0129288	GLYMA_11G190900/GLYMA_17G166600/GLYMA_13G225900/GLYMA_09G140700/GLYMA_12G214100/GLYMA_01G199200/GLYMA_15G086200/GLYMA_16G016400/GLYMA_11G169500/GLYMA_12G083500/GLYMA_12G011700/GLYMA_02G102900	12	Root50._higherThan_.Root0
GO:0000778	CC:condensed nuclear chromosome kinetochore	5/2603	14/45129	0.000820255	0.0185722	0.0169381	GLYMA_12G116400/GLYMA_06G290500/GLYMA_09G003000/GLYMA_20G006600/GLYMA_18G025300	5	Root50._higherThan_.Root0
GO:0043138	MF: 3'-5' DNA helicase activity	7/2603	28/45129	0.000851778	0.0189269	0.0172616	GLYMA_08G102300/GLYMA_17G104000/GLYMA_10G148300/GLYMA_18G048900/GLYMA_07G238400/GLYMA_13G156400/GLYMA_11G201900	7	Root50._higherThan_.Root0
GO:0019538	BP: protein metabolic process	8/2603	36/45129	0.000856561	0.0189269	0.0172616	GLYMA_18G264400/GLYMA_08G242100/GLYMA_04G062200/GLYMA_06G202200/GLYMA_05G022200/GLYMA_17G077500/GLYMA_04G163200/GLYMA_16G204000	8	Root50._higherThan_.Root0
GO:0007076	BP: mitotic chromosome condensation	6/2603	21/45129	0.000936091	0.0201975	0.0184204	GLYMA_11G215600/GLYMA_13G062800/GLYMA_15G149000/GLYMA_19G022800/GLYMA_06G308100/GLYMA_09G044100	6	Root50._higherThan_.Root0
GO:0007112	BP: male meiosis cytokinesis	6/2603	21/45129	0.000936091	0.0201975	0.0184204	GLYMA_08G106400/GLYMA_20G069700/GLYMA_10G118100/GLYMA_13G114200/GLYMA_11G253200/GLYMA_17G045600	6	Root50._higherThan_.Root0
GO:0031072	MF: heat shock protein binding	11/2603	64/45129	0.00100622	0.0214581	0.0195701	GLYMA_02G205600/GLYMA_01G238600/GLYMA_17G072400/GLYMA_18G289100/GLYMA_17G133600/GLYMA_13G254900/GLYMA_12G239500/GLYMA_18G289600/GLYMA_12G095700/GLYMA_05G051600/GLYMA_07G170800	11	Root50._higherThan_.Root0
GO:0005819	CC:spindle	17/2603	127/45129	0.00103164	0.0217475	0.019834	GLYMA_03G197300/GLYMA_13G049400/GLYMA_10G045500/GLYMA_13G133200/GLYMA_17G161400/GLYMA_15G063200/GLYMA_19G195300/GLYMA_02G244500/GLYMA_06G088800/GLYMA_02G295100/GLYMA_11G052200/GLYMA_07G186700/GLYMA_13G057600/GLYMA_19G028600/GLYMA_01G190000/GLYMA_13G251100/GLYMA_03G021700	17	Root50._higherThan_.Root0
GO:0009624	BP: response to nematode	25/2603	223/45129	0.00118822	0.0247636	0.0225848	GLYMA_01G096200/GLYMA_11G178700/GLYMA_13G206700/GLYMA_01G122800/GLYMA_17G217700/GLYMA_03G058500/GLYMA_06G146900/GLYMA_05G071000/GLYMA_17G232600/GLYMA_19G210700/GLYMA_05G011800/GLYMA_12G030900/GLYMA_20G212100/GLYMA_10G178100/GLYMA_04G004800/GLYMA_19G224400/GLYMA_08G177400/GLYMA_10G168100/GLYMA_10G168200/GLYMA_17G232700/GLYMA_07G099900/GLYMA_15G149900/GLYMA_07G149600/GLYMA_10G142000/GLYMA_03G063900	25	Root50._higherThan_.Root0
GO:0007052	BP: mitotic spindle organization	7/2603	30/45129	0.00132351	0.0272732	0.0248735	GLYMA_17G239500/GLYMA_14G181800/GLYMA_02G214300/GLYMA_06G088800/GLYMA_04G094400/GLYMA_06G088700/GLYMA_03G021700	7	Root50._higherThan_.Root0
GO:0003697	MF: single-stranded DNA binding	18/2603	142/45129	0.0014101	0.0287347	0.0262064	GLYMA_17G104000/GLYMA_19G216100/GLYMA_12G039200/GLYMA_07G238400/GLYMA_09G047300/GLYMA_05G020600/GLYMA_08G084400/GLYMA_03G219200/GLYMA_13G156400/GLYMA_11G178600/GLYMA_05G129700/GLYMA_19G178600/GLYMA_18G266500/GLYMA_01G187400/GLYMA_11G113300/GLYMA_02G286600/GLYMA_20G204700/GLYMA_17G078700	18	Root50._higherThan_.Root0
GO:0010569	BP: regulation of double-strand break repair via homologous recombination	5/2603	16/45129	0.00162434	0.0327367	0.0298563	GLYMA_08G269000/GLYMA_19G071600/GLYMA_07G024100/GLYMA_16G133400/GLYMA_05G077900	5	Root50._higherThan_.Root0
GO:0043335	BP: protein unfolding	4/2603	10/45129	0.00175012	0.034513	0.0314763	GLYMA_06G202200/GLYMA_05G022200/GLYMA_17G077500/GLYMA_04G163200	4	Root50._higherThan_.Root0
GO:0080175	BP: phragmoplast microtubule organization	4/2603	10/45129	0.00175012	0.034513	0.0314763	GLYMA_08G106400/GLYMA_02G135700/GLYMA_11G253200/GLYMA_07G209300	4	Root50._higherThan_.Root0
GO:0000418	CC:RNA polymerase IV complex	6/2603	24/45129	0.00200061	0.0386222	0.035224	GLYMA_15G235900/GLYMA_13G196900/GLYMA_04G061000/GLYMA_06G061600/GLYMA_09G016100/GLYMA_01G215700	6	Root50._higherThan_.Root0
GO:0030261	BP: chromosome condensation	6/2603	24/45129	0.00200061	0.0386222	0.035224	GLYMA_11G075500/GLYMA_13G202100/GLYMA_12G236600/GLYMA_10G163300/GLYMA_18G040200/GLYMA_14G215100	6	Root50._higherThan_.Root0
GO:0016853	MF: isomerase activity	8/2603	41/45129	0.00209303	0.0399856	0.0364674	GLYMA_01G166300/GLYMA_11G077200/GLYMA_02G011300/GLYMA_02G048700/GLYMA_16G128800/GLYMA_15G210300/GLYMA_20G147200/GLYMA_10G247300	8	Root50._higherThan_.Root0
GO:0005720	CC:nuclear heterochromatin	4/2603	11/45129	0.00262502	0.0491254	0.044803	GLYMA_14G003700/GLYMA_04G061000/GLYMA_06G061600/GLYMA_02G309100	4	Root50._higherThan_.Root0
GO:0016847	MF: 1-aminocyclopropane-1-carboxylate synthase activity	4/2603	11/45129	0.00262502	0.0491254	0.044803	GLYMA_11G045600/GLYMA_08G018000/GLYMA_01G003900/GLYMA_01G196100	4	Root50._higherThan_.Root0
GO:0009800	BP: cinnamic acid biosynthetic process	9/1157	12/45129	9.52679e-13	1.07081e-09	9.27609e-10	GLYMA_03G181700/GLYMA_02G309300/GLYMA_19G182300/GLYMA_20G180800/GLYMA_03G181600/GLYMA_10G209800/GLYMA_13G145000/GLYMA_10G058200/GLYMA_07G054000	9	Root50._lowerThan_.Root0
GO:0009699	BP: phenylpropanoid biosynthetic process	13/1157	38/45129	5.78098e-12	3.24891e-09	2.81442e-09	GLYMA_03G181700/GLYMA_02G309300/GLYMA_13G369800/GLYMA_02G236500/GLYMA_19G182300/GLYMA_20G180800/GLYMA_03G181600/GLYMA_10G209800/GLYMA_09G189300/GLYMA_13G145000/GLYMA_14G205200/GLYMA_10G058200/GLYMA_11G074100	13	Root50._lowerThan_.Root0
GO:0080167	BP: response to karrikin	34/1157	337/45129	1.56361e-11	5.85831e-09	5.07486e-09	GLYMA_03G181700/GLYMA_02G309300/GLYMA_08G307800/GLYMA_02G236500/GLYMA_19G182300/GLYMA_15G059800/GLYMA_20G180800/GLYMA_15G059700/GLYMA_13G349300/GLYMA_03G181600/GLYMA_10G209800/GLYMA_13G145000/GLYMA_10G262400/GLYMA_14G205200/GLYMA_11G109600/GLYMA_15G049600/GLYMA_10G058200/GLYMA_04G222400/GLYMA_14G058700/GLYMA_16G149300/GLYMA_20G241500/GLYMA_06G143000/GLYMA_18G117100/GLYMA_03G057100/GLYMA_15G024600…	34	Root50._lowerThan_.Root0
GO:0009809	BP: lignin biosynthetic process	27/1157	222/45129	2.75966e-11	7.75463e-09	6.71758e-09	GLYMA_13G369800/GLYMA_15G003600/GLYMA_08G168100/GLYMA_15G259400/GLYMA_13G101400/GLYMA_18G055600/GLYMA_17G039100/GLYMA_17G171100/GLYMA_06G145300/GLYMA_07G021600/GLYMA_03G256500/GLYMA_10G262400/GLYMA_07G233800/GLYMA_08G220200/GLYMA_03G038700/GLYMA_09G281800/GLYMA_18G211000/GLYMA_07G214700/GLYMA_03G116200/GLYMA_04G220600/GLYMA_11G162100/GLYMA_02G103500/GLYMA_11G074100/GLYMA_09G277800/GLYMA_01G130800…	27	Root50._lowerThan_.Root0
GO:0046244	BP: salicylic acid catabolic process	8/1157	12/45129	8.2339e-11	1.85098e-08	1.60344e-08	GLYMA_03G181700/GLYMA_02G309300/GLYMA_19G182300/GLYMA_03G181600/GLYMA_13G145000/GLYMA_10G058200/GLYMA_14G178500/GLYMA_02G210800	8	Root50._lowerThan_.Root0
GO:0009813	BP: flavonoid biosynthetic process	17/1157	108/45129	2.44882e-09	4.58746e-07	3.97397e-07	GLYMA_01G091400/GLYMA_06G137000/GLYMA_08G109400/GLYMA_08G109300/GLYMA_04G222400/GLYMA_14G058700/GLYMA_20G241500/GLYMA_06G143000/GLYMA_08G110300/GLYMA_03G057100/GLYMA_08G109200/GLYMA_12G238200/GLYMA_05G233200/GLYMA_20G241700/GLYMA_18G220600/GLYMA_18G273200/GLYMA_18G220500	17	Root50._lowerThan_.Root0
GO:0009819	BP: drought recovery	9/1157	27/45129	1.43494e-08	2.3041e-06	1.99597e-06	GLYMA_03G181700/GLYMA_02G309300/GLYMA_19G182300/GLYMA_03G181600/GLYMA_13G145000/GLYMA_10G058200/GLYMA_07G244700/GLYMA_17G029200/GLYMA_10G151800	9	Root50._lowerThan_.Root0
GO:0006559	BP: L-phenylalanine catabolic process	8/1157	24/45129	9.30166e-08	1.16167e-05	1.00632e-05	GLYMA_03G181700/GLYMA_02G309300/GLYMA_19G182300/GLYMA_20G180800/GLYMA_03G181600/GLYMA_10G209800/GLYMA_13G145000/GLYMA_10G058200	8	Root50._lowerThan_.Root0
GO:0009423	BP: chorismate biosynthetic process	8/1157	24/45129	9.30166e-08	1.16167e-05	1.00632e-05	GLYMA_08G141500/GLYMA_03G027400/GLYMA_01G139600/GLYMA_02G208400/GLYMA_20G179500/GLYMA_01G164300/GLYMA_14G176600/GLYMA_10G211400	8	Root50._lowerThan_.Root0
GO:0006950	BP: response to stress	20/1157	200/45129	2.65072e-07	2.97941e-05	2.58097e-05	GLYMA_20G220900/GLYMA_15G050800/GLYMA_09G043400/GLYMA_10G050800/GLYMA_18G287200/GLYMA_16G061300/GLYMA_19G086200/GLYMA_02G094500/GLYMA_08G181500/GLYMA_16G060700/GLYMA_19G224300/GLYMA_09G284700/GLYMA_16G060800/GLYMA_13G138300/GLYMA_19G086000/GLYMA_20G001400/GLYMA_19G086500/GLYMA_03G173100/GLYMA_20G169200/GLYMA_09G284400	20	Root50._lowerThan_.Root0
GO:0009073	BP: aromatic amino acid family biosynthetic process	9/1157	40/45129	6.20509e-07	6.34048e-05	5.49255e-05	GLYMA_08G141500/GLYMA_03G027400/GLYMA_01G139600/GLYMA_02G208400/GLYMA_19G027100/GLYMA_20G179500/GLYMA_01G164300/GLYMA_14G176600/GLYMA_10G211400	9	Root50._lowerThan_.Root0
GO:0010224	BP: response to UV-B	19/1157	199/45129	1.06128e-06	9.94065e-05	8.61126e-05	GLYMA_03G181700/GLYMA_02G309300/GLYMA_01G091400/GLYMA_08G109400/GLYMA_08G109300/GLYMA_19G182300/GLYMA_03G181600/GLYMA_06G003800/GLYMA_04G209600/GLYMA_13G145000/GLYMA_10G058200/GLYMA_11G107100/GLYMA_20G241500/GLYMA_18G117100/GLYMA_08G110300/GLYMA_16G026900/GLYMA_08G109200/GLYMA_11G074100/GLYMA_20G241700	19	Root50._lowerThan_.Root0
GO:0042744	BP: hydrogen peroxide catabolic process	19/1157	217/45129	3.85195e-06	0.000333046	0.000288506	GLYMA_15G050800/GLYMA_10G050800/GLYMA_18G055600/GLYMA_06G145300/GLYMA_16G055900/GLYMA_03G038700/GLYMA_19G091800/GLYMA_18G211000/GLYMA_09G023000/GLYMA_08G181500/GLYMA_04G220600/GLYMA_11G162100/GLYMA_09G284700/GLYMA_13G138300/GLYMA_20G001400/GLYMA_09G277800/GLYMA_01G130800/GLYMA_20G169200/GLYMA_09G284400	19	Root50._lowerThan_.Root0
GO:0004867	MF: serine-type endopeptidase inhibitor activity	9/1157	52/45129	6.33778e-06	0.000506521	0.000438783	GLYMA_10G184700/GLYMA_08G341400/GLYMA_08G235400/GLYMA_20G205700/GLYMA_10G184600/GLYMA_09G162700/GLYMA_15G211500/GLYMA_12G234700/GLYMA_20G205800	9	Root50._lowerThan_.Root0
GO:1901430	BP: positive regulation of syringal lignin biosynthetic process	8/1157	40/45129	6.75963e-06	0.000506521	0.000438783	GLYMA_18G055600/GLYMA_06G145300/GLYMA_03G038700/GLYMA_18G211000/GLYMA_04G220600/GLYMA_11G162100/GLYMA_09G277800/GLYMA_01G130800	8	Root50._lowerThan_.Root0
GO:0035673	MF: oligopeptide transmembrane transporter activity	13/1157	114/45129	7.66635e-06	0.000538561	0.000466537	GLYMA_10G183900/GLYMA_15G236100/GLYMA_20G206300/GLYMA_15G059800/GLYMA_15G059700/GLYMA_13G068200/GLYMA_07G139100/GLYMA_08G204000/GLYMA_10G005400/GLYMA_20G067300/GLYMA_14G191300/GLYMA_19G015800/GLYMA_06G145200	13	Root50._lowerThan_.Root0
GO:0016709	MF: oxidoreductase activity, acting on paired donors, with incorporation or reduction of molecular oxygen, NAD(P)H as one donor, and incorporation of one atom of oxygen	21/1157	273/45129	9.29097e-06	0.000614297	0.000532145	GLYMA_13G285300/GLYMA_11G062600/GLYMA_02G236500/GLYMA_05G220500/GLYMA_01G181800/GLYMA_10G092500/GLYMA_03G021200/GLYMA_14G205200/GLYMA_07G089800/GLYMA_16G021200/GLYMA_06G176200/GLYMA_16G149300/GLYMA_13G265300/GLYMA_02G298800/GLYMA_05G233200/GLYMA_11G074100/GLYMA_15G050300/GLYMA_11G062500/GLYMA_09G279100/GLYMA_04G035500/GLYMA_07G083000	21	Root50._lowerThan_.Root0
GO:0030414	MF: peptidase inhibitor activity	7/1157	31/45129	1.09705e-05	0.000685048	0.000593435	GLYMA_08G361100/GLYMA_03G069100/GLYMA_08G341400/GLYMA_18G300500/GLYMA_09G162700/GLYMA_15G211500/GLYMA_12G234700	7	Root50._lowerThan_.Root0
GO:0008757	MF: S-adenosylmethionine-dependent methyltransferase activity	13/1157	121/45129	1.47252e-05	0.00087111	0.000754614	GLYMA_17G171100/GLYMA_10G176500/GLYMA_09G281800/GLYMA_07G214700/GLYMA_18G238800/GLYMA_02G103500/GLYMA_01G063100/GLYMA_09G094600/GLYMA_07G048900/GLYMA_14G201100/GLYMA_08G246700/GLYMA_09G094400/GLYMA_06G286600	13	Root50._lowerThan_.Root0
GO:0080030	MF: methyl indole-3-acetate esterase activity	10/1157	74/45129	1.91741e-05	0.00107758	0.000933474	GLYMA_03G205400/GLYMA_10G250300/GLYMA_06G141200/GLYMA_11G004200/GLYMA_01G239600/GLYMA_04G223700/GLYMA_16G208100/GLYMA_19G202900/GLYMA_02G166800/GLYMA_02G134000	10	Root50._lowerThan_.Root0
GO:0010345	BP: suberin biosynthetic process	7/1157	34/45129	2.09883e-05	0.00112337	0.000973141	GLYMA_11G185000/GLYMA_03G175300/GLYMA_06G167600/GLYMA_13G317700/GLYMA_13G317600/GLYMA_19G176000/GLYMA_12G087400	7	Root50._lowerThan_.Root0
GO:0009411	BP: response to UV	10/1157	76/45129	2.43269e-05	0.00124288	0.00107667	GLYMA_15G001700/GLYMA_01G232400/GLYMA_13G372000/GLYMA_08G168100/GLYMA_15G259400/GLYMA_11G010500/GLYMA_04G209600/GLYMA_20G241500/GLYMA_05G233200/GLYMA_20G241700	10	Root50._lowerThan_.Root0
GO:0004601	MF: peroxidase activity	20/1157	272/45129	2.87469e-05	0.00140485	0.00121697	GLYMA_15G050800/GLYMA_10G050800/GLYMA_18G055600/GLYMA_06G145300/GLYMA_16G055900/GLYMA_19G011700/GLYMA_03G038700/GLYMA_19G091800/GLYMA_18G211000/GLYMA_09G023000/GLYMA_08G181500/GLYMA_04G220600/GLYMA_11G162100/GLYMA_09G284700/GLYMA_13G138300/GLYMA_20G001400/GLYMA_09G277800/GLYMA_01G130800/GLYMA_20G169200/GLYMA_09G284400	20	Root50._lowerThan_.Root0
GO:0045735	MF: nutrient reservoir activity	12/1157	112/45129	3.19917e-05	0.00149828	0.00129791	GLYMA_04G180400/GLYMA_20G220900/GLYMA_16G061300/GLYMA_04G079600/GLYMA_19G086200/GLYMA_15G205900/GLYMA_16G060700/GLYMA_19G224300/GLYMA_16G060800/GLYMA_06G081100/GLYMA_19G086000/GLYMA_19G086500	12	Root50._lowerThan_.Root0
GO:0051213	MF: dioxygenase activity	20/1157	276/45129	3.535e-05	0.00158934	0.00137679	GLYMA_12G235100/GLYMA_06G137000/GLYMA_08G092800/GLYMA_10G007500/GLYMA_02G135900/GLYMA_13G222100/GLYMA_19G188100/GLYMA_14G058700/GLYMA_14G178500/GLYMA_10G063000/GLYMA_02G125100/GLYMA_03G057100/GLYMA_02G136300/GLYMA_15G257600/GLYMA_13G259500/GLYMA_18G164100/GLYMA_03G187900/GLYMA_02G210800/GLYMA_18G273200/GLYMA_07G119700	20	Root50._lowerThan_.Root0
GO:2000652	BP: regulation of secondary cell wall biogenesis	9/1157	65/45129	4.08936e-05	0.00176786	0.00153144	GLYMA_08G168100/GLYMA_15G259400/GLYMA_04G101500/GLYMA_05G051700/GLYMA_01G211500/GLYMA_09G169300/GLYMA_14G214500/GLYMA_06G121200/GLYMA_04G242200	9	Root50._lowerThan_.Root0
GO:0019438	BP: aromatic compound biosynthetic process	8/1157	52/45129	5.04073e-05	0.00209844	0.00181781	GLYMA_10G176500/GLYMA_09G281800/GLYMA_09G094600/GLYMA_07G048900/GLYMA_14G201100/GLYMA_08G246700/GLYMA_09G094400/GLYMA_06G286600	8	Root50._lowerThan_.Root0
GO:0006949	BP:syncytium formation	7/1157	40/45129	6.36245e-05	0.00255407	0.00221251	GLYMA_07G013900/GLYMA_08G199300/GLYMA_06G143300/GLYMA_13G336600/GLYMA_06G294600/GLYMA_02G109100/GLYMA_12G111100	7	Root50._lowerThan_.Root0
GO:0010233	BP: phloem transport	6/1157	29/45129	8.03148e-05	0.00301972	0.00261589	GLYMA_08G092200/GLYMA_09G060500/GLYMA_13G101300/GLYMA_05G136900/GLYMA_02G074800/GLYMA_19G228400	6	Root50._lowerThan_.Root0
GO:0010089	BP: xylem development	12/1157	123/45129	8.05976e-05	0.00301972	0.00261589	GLYMA_12G094500/GLYMA_18G055600/GLYMA_11G179000/GLYMA_06G145300/GLYMA_03G038700/GLYMA_18G211000/GLYMA_04G220600/GLYMA_11G162100/GLYMA_01G143900/GLYMA_08G075300/GLYMA_09G277800/GLYMA_01G130800	12	Root50._lowerThan_.Root0
GO:0008171	MF: O-methyltransferase activity	8/1157	57/45129	9.88667e-05	0.00358472	0.00310532	GLYMA_10G176500/GLYMA_09G281800/GLYMA_09G094600/GLYMA_07G048900/GLYMA_14G201100/GLYMA_08G246700/GLYMA_09G094400/GLYMA_06G286600	8	Root50._lowerThan_.Root0
GO:0035336	BP: long-chain fatty-acyl-CoA metabolic process	4/1157	11/45129	0.000122802	0.00385615	0.00334046	GLYMA_11G185000/GLYMA_13G317700/GLYMA_13G317600/GLYMA_12G087400	4	Root50._lowerThan_.Root0
GO:0080019	MF: fatty-acyl-CoA reductase (alcohol-forming) activity	4/1157	11/45129	0.000122802	0.00385615	0.00334046	GLYMA_11G185000/GLYMA_13G317700/GLYMA_13G317600/GLYMA_12G087400	4	Root50._lowerThan_.Root0
GO:0102965	MF: alcohol-forming fatty acyl-CoA reductase activity	4/1157	11/45129	0.000122802	0.00385615	0.00334046	GLYMA_11G185000/GLYMA_13G317700/GLYMA_13G317600/GLYMA_12G087400	4	Root50._lowerThan_.Root0
GO:0009715	BP: chalcone biosynthetic process	5/1157	20/45129	0.000123507	0.00385615	0.00334046	GLYMA_01G091400/GLYMA_08G109400/GLYMA_08G109300/GLYMA_08G110300/GLYMA_08G109200	5	Root50._lowerThan_.Root0
GO:0016210	MF: naringenin-chalcone synthase activity	5/1157	20/45129	0.000123507	0.00385615	0.00334046	GLYMA_01G091400/GLYMA_08G109400/GLYMA_08G109300/GLYMA_08G110300/GLYMA_08G109200	5	Root50._lowerThan_.Root0
GO:0005506	MF: iron ion binding	27/1157	484/45129	0.000163338	0.00496195	0.00429837	GLYMA_13G285300/GLYMA_11G062600/GLYMA_07G013900/GLYMA_02G236500/GLYMA_08G199300/GLYMA_05G220500/GLYMA_01G181800/GLYMA_10G092500/GLYMA_03G021200/GLYMA_14G205200/GLYMA_02G057500/GLYMA_07G089800/GLYMA_16G021200/GLYMA_04G249400/GLYMA_06G176200/GLYMA_16G149300/GLYMA_13G289600/GLYMA_13G265300/GLYMA_02G298800/GLYMA_05G233200/GLYMA_11G074100/GLYMA_15G050300/GLYMA_11G062500/GLYMA_09G279100/GLYMA_18G218600…	27	Root50._lowerThan_.Root0
GO:0009807	BP:lignan biosynthetic process	4/1157	12/45129	0.00018046	0.00533783	0.00462398	GLYMA_11G070500/GLYMA_11G070600/GLYMA_01G211800/GLYMA_01G172600	4	Root50._lowerThan_.Root0
GO:0009056	BP:catabolic process	8/1157	63/45129	0.000202412	0.00583363	0.00505348	GLYMA_03G205400/GLYMA_10G250300/GLYMA_11G004200/GLYMA_01G239600/GLYMA_16G208100/GLYMA_19G202900/GLYMA_02G166800/GLYMA_02G134000	8	Root50._lowerThan_.Root0
GO:0008152	BP:metabolic process	8/1157	64/45129	0.000226179	0.00635563	0.00550567	GLYMA_10G176500/GLYMA_09G281800/GLYMA_09G094600/GLYMA_07G048900/GLYMA_14G201100/GLYMA_08G246700/GLYMA_09G094400/GLYMA_06G286600	8	Root50._lowerThan_.Root0
GO:0009629	BP: response to gravity	5/1157	23/45129	0.000251469	0.00689392	0.00597198	GLYMA_01G091400/GLYMA_08G109400/GLYMA_08G109300/GLYMA_08G110300/GLYMA_08G109200	5	Root50._lowerThan_.Root0
GO:0038023	MF: signaling receptor activity	9/1157	86/45129	0.000364579	0.00964214	0.00835266	GLYMA_15G146600/GLYMA_17G030400/GLYMA_17G030000/GLYMA_13G233300/GLYMA_07G243900/GLYMA_13G233000/GLYMA_09G197200/GLYMA_17G030100/GLYMA_09G197400	9	Root50._lowerThan_.Root0
GO:0015333	MF: peptide:proton symporter activity	10/1157	105/45129	0.00037745	0.00964214	0.00835266	GLYMA_10G183900/GLYMA_15G236100/GLYMA_20G206300/GLYMA_13G068200/GLYMA_07G139100/GLYMA_08G204000/GLYMA_10G005400/GLYMA_14G191300/GLYMA_19G015800/GLYMA_06G145200	10	Root50._lowerThan_.Root0
GO:1904680	MF: peptide transmembrane transporter activity	10/1157	105/45129	0.00037745	0.00964214	0.00835266	GLYMA_10G183900/GLYMA_15G236100/GLYMA_20G206300/GLYMA_13G068200/GLYMA_07G139100/GLYMA_08G204000/GLYMA_10G005400/GLYMA_14G191300/GLYMA_19G015800/GLYMA_06G145200	10	Root50._lowerThan_.Root0
GO:0017096	MF: acetylserotonin O-methyltransferase activity	6/1157	39/45129	0.000443514	0.011078	0.0095965	GLYMA_10G176500/GLYMA_09G281800/GLYMA_07G048900/GLYMA_14G201100/GLYMA_08G246700/GLYMA_06G286600	6	Root50._lowerThan_.Root0
GO:0009753	BP: response to jasmonic acid	19/1157	310/45129	0.000469972	0.0114837	0.00994792	GLYMA_10G183900/GLYMA_13G191400/GLYMA_01G091400/GLYMA_20G206300/GLYMA_08G109400/GLYMA_08G109300/GLYMA_17G230700/GLYMA_02G057500/GLYMA_17G021400/GLYMA_15G026500/GLYMA_06G321600/GLYMA_13G030300/GLYMA_07G006900/GLYMA_08G110300/GLYMA_10G005400/GLYMA_16G026900/GLYMA_08G109200/GLYMA_06G249100/GLYMA_08G189700	19	Root50._lowerThan_.Root0
GO:0009627	BP: systemic acquired resistance	11/1157	129/45129	0.000509567	0.0121862	0.0105565	GLYMA_20G225200/GLYMA_15G200600/GLYMA_06G069400/GLYMA_19G011700/GLYMA_16G026900/GLYMA_19G245400/GLYMA_18G032400/GLYMA_18G032300/GLYMA_06G156300/GLYMA_18G032500/GLYMA_18G032800	11	Root50._lowerThan_.Root0
GO:0030187	BP: melatonin biosynthetic process	6/1157	41/45129	0.000585213	0.0137037	0.0118711	GLYMA_10G176500/GLYMA_09G281800/GLYMA_07G048900/GLYMA_14G201100/GLYMA_08G246700/GLYMA_06G286600	6	Root50._lowerThan_.Root0
GO:0010150	BP: leaf senescence	20/1157	353/45129	0.000902517	0.0207026	0.017934	GLYMA_12G235100/GLYMA_06G137000/GLYMA_06G286800/GLYMA_02G109800/GLYMA_08G092800/GLYMA_07G104500/GLYMA_17G230700/GLYMA_13G222100/GLYMA_01G051300/GLYMA_14G178500/GLYMA_02G125100/GLYMA_19G180300/GLYMA_06G156300/GLYMA_02G063900/GLYMA_06G287200/GLYMA_16G145600/GLYMA_02G284300/GLYMA_02G210800/GLYMA_18G273200/GLYMA_08G240400	20	Root50._lowerThan_.Root0
GO:0009416	BP: response to light stimulus	23/1157	437/45129	0.0010536	0.023685	0.0205175	GLYMA_14G219300/GLYMA_09G095700/GLYMA_02G236500/GLYMA_20G210900/GLYMA_04G101500/GLYMA_07G021800/GLYMA_14G205200/GLYMA_13G233300/GLYMA_15G205900/GLYMA_03G219400/GLYMA_02G309500/GLYMA_13G233000/GLYMA_13G290600/GLYMA_09G197200/GLYMA_14G197300/GLYMA_08G082900/GLYMA_13G259500/GLYMA_12G051700/GLYMA_13G229700/GLYMA_09G197400/GLYMA_10G179400/GLYMA_12G108900/GLYMA_02G071500	23	Root50._lowerThan_.Root0
GO:0009755	BP: hormone-mediated signaling pathway	12/1157	166/45129	0.00125652	0.0276927	0.0239892	GLYMA_18G116800/GLYMA_02G281100/GLYMA_14G033500/GLYMA_08G092200/GLYMA_08G302900/GLYMA_18G250900/GLYMA_18G249900/GLYMA_01G143900/GLYMA_16G078900/GLYMA_05G136900/GLYMA_08G128900/GLYMA_03G023100	12	Root50._lowerThan_.Root0
GO:0046274	BP: lignin catabolic process	7/1157	65/45129	0.00136509	0.0295069	0.0255608	GLYMA_03G181700/GLYMA_02G309300/GLYMA_18G193400/GLYMA_19G182300/GLYMA_03G181600/GLYMA_13G145000/GLYMA_10G058200	7	Root50._lowerThan_.Root0
GO:0016706	MF: 2-oxoglutarate-dependent dioxygenase activity	5/1157	33/45129	0.00143492	0.0304311	0.0263615	GLYMA_10G007500/GLYMA_19G188100/GLYMA_10G063000/GLYMA_15G257600/GLYMA_03G187900	5	Root50._lowerThan_.Root0
GO:0009094	BP: L-phenylalanine biosynthetic process	4/1157	20/45129	0.00149983	0.0306511	0.0265521	GLYMA_08G138800/GLYMA_11G238300/GLYMA_17G012600/GLYMA_12G085500	4	Root50._lowerThan_.Root0
GO:0010011	MF: auxin binding	4/1157	20/45129	0.00149983	0.0306511	0.0265521	GLYMA_03G063600/GLYMA_08G059500/GLYMA_18G198400/GLYMA_07G147000	4	Root50._lowerThan_.Root0
GO:0016747	MF: transferase activity, transferring acyl groups other than amino-acyl groups	9/1157	105/45129	0.00154934	0.0310975	0.0269387	GLYMA_14G057700/GLYMA_05G104800/GLYMA_02G001100/GLYMA_17G161700/GLYMA_13G302700/GLYMA_10G000300/GLYMA_18G242900/GLYMA_04G058100/GLYMA_07G000700	9	Root50._lowerThan_.Root0
GO:0019762	BP: glucosinolate catabolic process	5/1157	34/45129	0.00164717	0.032481	0.0281373	GLYMA_12G054200/GLYMA_12G054300/GLYMA_12G054000/GLYMA_11G129900/GLYMA_12G054600	5	Root50._lowerThan_.Root0
GO:0015105	MF:arsenite transmembrane transporter activity	3/1157	10/45129	0.00176227	0.0334509	0.0289774	GLYMA_05G162600/GLYMA_05G162500/GLYMA_13G224900	3	Root50._lowerThan_.Root0
GO:0010311	BP: lateral root formation	12/1157	173/45129	0.00178465	0.0334509	0.0289774	GLYMA_03G063600/GLYMA_11G119500/GLYMA_15G026500/GLYMA_08G059500/GLYMA_18G198400/GLYMA_07G006900/GLYMA_08G282800/GLYMA_17G085500/GLYMA_07G147000/GLYMA_01G143900/GLYMA_07G161900/GLYMA_08G189700	12	Root50._lowerThan_.Root0
GO:0035987	BP: endodermal cell differentiation	4/1157	21/45129	0.0018154	0.0334509	0.0289774	GLYMA_12G177700/GLYMA_13G322900/GLYMA_11G194100/GLYMA_04G185400	4	Root50._lowerThan_.Root0
GO:0042939	BP: tripeptide transport	4/1157	21/45129	0.0018154	0.0334509	0.0289774	GLYMA_10G183900/GLYMA_20G206300/GLYMA_10G005400/GLYMA_14G191300	4	Root50._lowerThan_.Root0
GO:0019953	BP: sexual reproduction	5/1157	35/45129	0.00188158	0.0341112	0.0295494	GLYMA_01G202100/GLYMA_01G204800/GLYMA_17G147600/GLYMA_11G040700/GLYMA_17G147500	5	Root50._lowerThan_.Root0
GO:0030145	MF: manganese ion binding	8/1157	88/45129	0.00191817	0.0342226	0.0296459	GLYMA_20G220900/GLYMA_16G061300/GLYMA_19G086200/GLYMA_16G060700/GLYMA_19G224300/GLYMA_16G060800/GLYMA_19G086000/GLYMA_19G086500	8	Root50._lowerThan_.Root0
GO:0009646	BP: response to absence of light	8/1157	89/45129	0.00206113	0.0361985	0.0313576	GLYMA_04G101500/GLYMA_06G220700/GLYMA_02G072200/GLYMA_16G153400/GLYMA_12G238200/GLYMA_06G220800/GLYMA_18G220600/GLYMA_18G220500	8	Root50._lowerThan_.Root0
GO:0009870	BP: defense response signaling pathway, resistance gene-dependent	5/1157	36/45129	0.00213947	0.0364737	0.031596	GLYMA_14G124800/GLYMA_15G200600/GLYMA_13G039800/GLYMA_01G033000/GLYMA_04G239400	5	Root50._lowerThan_.Root0
GO:0016682	MF:oxidoreductase activity, acting on diphenols and related substances as donors, oxygen as acceptor	4/1157	22/45129	0.00217414	0.0364737	0.031596	GLYMA_12G235100/GLYMA_08G092800/GLYMA_13G222100/GLYMA_02G125100	4	Root50._lowerThan_.Root0
GO:0042937	MF: tripeptide transmembrane transporter activity	4/1157	22/45129	0.00217414	0.0364737	0.031596	GLYMA_10G183900/GLYMA_20G206300/GLYMA_10G005400/GLYMA_14G191300	4	Root50._lowerThan_.Root0
GO:0009698	BP: phenylpropanoid metabolic process	6/1157	53/45129	0.00230391	0.0380823	0.0329894	GLYMA_15G001700/GLYMA_01G232400/GLYMA_13G372000/GLYMA_02G236500/GLYMA_11G010500/GLYMA_14G205200	6	Root50._lowerThan_.Root0
GO:0052865	BP: 1-deoxy-D-xylulose 5-phosphate biosynthetic process	3/1157	11/45129	0.00237708	0.0387222	0.0335438	GLYMA_08G277000/GLYMA_08G277100/GLYMA_18G148700	3	Root50._lowerThan_.Root0
GO:0004029	MF: aldehyde dehydrogenase (NAD+) activity	5/1157	37/45129	0.00242218	0.0388933	0.033692	GLYMA_01G031500/GLYMA_09G189300/GLYMA_02G034000/GLYMA_13G170600/GLYMA_11G133300	5	Root50._lowerThan_.Root0
GO:0010075	BP: regulation of meristem growth	6/1157	55/45129	0.00278637	0.044111	0.0382119	GLYMA_18G116800/GLYMA_02G281100/GLYMA_14G033500/GLYMA_04G101500/GLYMA_08G302900/GLYMA_06G287200	6	Root50._lowerThan_.Root0
GO:0050662	MF: coenzyme binding	7/1157	74/45129	0.00289473	0.04519	0.0391466	GLYMA_13G369800/GLYMA_15G003600/GLYMA_02G158700/GLYMA_12G238200/GLYMA_12G215800/GLYMA_18G220600/GLYMA_18G220500	7	Root50._lowerThan_.Root0
GO:0007267	BP: cell-cell signaling	5/1157	39/45129	0.00306747	0.0459712	0.0398233	GLYMA_08G108200/GLYMA_11G254600/GLYMA_09G197200/GLYMA_09G197400/GLYMA_03G213000	5	Root50._lowerThan_.Root0
GO:0010427	MF: abscisic acid binding	5/1157	39/45129	0.00306747	0.0459712	0.0398233	GLYMA_15G146600/GLYMA_17G030400/GLYMA_17G030000/GLYMA_07G243900/GLYMA_17G030100	5	Root50._lowerThan_.Root0
GO:0043878	MF: glyceraldehyde-3-phosphate dehydrogenase (NAD+) (non-phosphorylating) activity	5/1157	39/45129	0.00306747	0.0459712	0.0398233	GLYMA_01G031500/GLYMA_09G189300/GLYMA_02G034000/GLYMA_13G170600/GLYMA_11G133300	5	Root50._lowerThan_.Root0
GO:0042409	MF: caffeoyl-CoA O-methyltransferase activity	3/1157	12/45129	0.00310928	0.0459846	0.039835	GLYMA_17G171100/GLYMA_07G214700/GLYMA_02G103500	3	Root50._lowerThan_.Root0
GO:0016616	MF: oxidoreductase activity, acting on the CH-OH group of donors, NAD or NADP as acceptor	8/1157	96/45129	0.00331118	0.0483347	0.0418707	GLYMA_13G369800/GLYMA_15G003600/GLYMA_02G158700/GLYMA_10G262400/GLYMA_12G238200/GLYMA_12G215800/GLYMA_18G220600/GLYMA_18G220500	8	Root50._lowerThan_.Root0
GO:0009579	CC:thylakoid	127/2631	436/45129	1.5507e-53	2.71683e-50	2.3636e-50	GLYMA_04G083100/GLYMA_10G139500/GLYMA_03G230300/GLYMA_14G177200/GLYMA_19G222600/GLYMA_06G073600/GLYMA_15G209000/GLYMA_20G192200/GLYMA_06G249300/GLYMA_02G087700/GLYMA_08G213000/GLYMA_06G084500/GLYMA_13G148400/GLYMA_18G030400/GLYMA_15G061300/GLYMA_06G019400/GLYMA_06G224200/GLYMA_03G002200/GLYMA_16G165800/GLYMA_03G114600/GLYMA_13G302900/GLYMA_02G249600/GLYMA_09G154700/GLYMA_02G094900/GLYMA_07G112000…	127	Leaf50._higherThan_.Leaf0
GO:0009534	CC:chloroplast thylakoid	117/2631	469/45129	6.64921e-42	5.82471e-39	5.0674e-39	GLYMA_07G075900/GLYMA_14G177200/GLYMA_03G142800/GLYMA_06G277600/GLYMA_15G111400/GLYMA_12G215100/GLYMA_17G046500/GLYMA_03G057800/GLYMA_06G249300/GLYMA_04G001500/GLYMA_02G087700/GLYMA_03G253500/GLYMA_12G200200/GLYMA_13G148400/GLYMA_14G118100/GLYMA_08G218800/GLYMA_06G019400/GLYMA_06G224200/GLYMA_16G165800/GLYMA_04G082500/GLYMA_03G114600/GLYMA_13G302900/GLYMA_02G308900/GLYMA_09G154700/GLYMA_07G112000…	117	Leaf50._higherThan_.Leaf0
GO:0010287	CC:plastoglobule	53/2631	150/45129	1.18498e-27	6.92029e-25	6.02054e-25	GLYMA_16G158700/GLYMA_17G046500/GLYMA_13G007200/GLYMA_19G227700/GLYMA_16G165800/GLYMA_04G082500/GLYMA_14G186700/GLYMA_02G249600/GLYMA_09G154700/GLYMA_07G019700/GLYMA_10G042000/GLYMA_16G165500/GLYMA_07G162900/GLYMA_02G064700/GLYMA_15G016300/GLYMA_17G202300/GLYMA_08G204800/GLYMA_16G205200/GLYMA_14G209700/GLYMA_16G145800/GLYMA_10G026600/GLYMA_16G165200/GLYMA_03G243700/GLYMA_03G230000/GLYMA_17G246500…	53	Leaf50._higherThan_.Leaf0
GO:0016168	MF: chlorophyll binding	33/2631	54/45129	2.3779e-27	1.04152e-24	9.06104e-25	GLYMA_17G147900/GLYMA_16G165800/GLYMA_05G066100/GLYMA_09G154700/GLYMA_16G165500/GLYMA_02G064700/GLYMA_04G249700/GLYMA_16G205200/GLYMA_15G179400/GLYMA_16G145800/GLYMA_16G165200/GLYMA_07G135300/GLYMA_06G113200/GLYMA_02G309500/GLYMA_14G008000/GLYMA_10G177200/GLYMA_02G305400/GLYMA_20G127500/GLYMA_09G071400/GLYMA_04G167900/GLYMA_06G194900/GLYMA_12G219300/GLYMA_20G212900/GLYMA_14G003400/GLYMA_16G016100…	33	Leaf50._higherThan_.Leaf0
GO:0015979	BP: photosynthesis	64/2631	225/45129	5.82099e-27	2.03967e-24	1.77448e-24	GLYMA_06G073600/GLYMA_10G205500/GLYMA_01G229200/GLYMA_17G147900/GLYMA_16G165800/GLYMA_05G066100/GLYMA_19G139300/GLYMA_09G154700/GLYMA_02G094900/GLYMA_05G051300/GLYMA_03G137000/GLYMA_20G133200/GLYMA_07G019700/GLYMA_10G042000/GLYMA_16G165500/GLYMA_10G290700/GLYMA_02G262500/GLYMA_05G026200/GLYMA_15G016300/GLYMA_04G249700/GLYMA_18G193600/GLYMA_15G080200/GLYMA_08G204800/GLYMA_16G205200/GLYMA_14G056800…	64	Leaf50._higherThan_.Leaf0
GO:0010200	BP: response to chitin	84/2631	409/45129	3.28725e-24	9.59876e-22	8.35076e-22	GLYMA_07G023300/GLYMA_02G195900/GLYMA_07G212400/GLYMA_20G156800/GLYMA_09G061900/GLYMA_19G174200/GLYMA_17G222300/GLYMA_12G073000/GLYMA_17G011400/GLYMA_15G003300/GLYMA_06G236400/GLYMA_18G208800/GLYMA_10G237800/GLYMA_17G007600/GLYMA_10G045400/GLYMA_13G069200/GLYMA_08G218600/GLYMA_02G132500/GLYMA_15G110300/GLYMA_16G196200/GLYMA_07G262700/GLYMA_13G133100/GLYMA_01G232000/GLYMA_09G204500/GLYMA_09G207400…	84	Leaf50._higherThan_.Leaf0
GO:0009768	BP: photosynthesis, light harvesting in photosystem I	26/2631	39/45129	2.77543e-23	6.9465e-21	6.04334e-21	GLYMA_16G165800/GLYMA_09G154700/GLYMA_16G165500/GLYMA_02G064700/GLYMA_16G205200/GLYMA_15G179400/GLYMA_16G145800/GLYMA_16G165200/GLYMA_02G309500/GLYMA_14G008000/GLYMA_10G177200/GLYMA_02G305400/GLYMA_09G071400/GLYMA_04G167900/GLYMA_06G194900/GLYMA_12G219300/GLYMA_20G212900/GLYMA_11G181100/GLYMA_14G003400/GLYMA_16G016100/GLYMA_08G074000/GLYMA_03G060300/GLYMA_08G180000/GLYMA_13G282000/GLYMA_01G115900…	26	Leaf50._higherThan_.Leaf0
GO:0009523	CC:photosystem II	32/2631	67/45129	4.76222e-22	1.04293e-19	9.07328e-20	GLYMA_04G001500/GLYMA_17G147900/GLYMA_06G224200/GLYMA_16G165800/GLYMA_05G066100/GLYMA_16G165500/GLYMA_02G064700/GLYMA_04G249700/GLYMA_16G145800/GLYMA_16G165200/GLYMA_07G135300/GLYMA_05G166800/GLYMA_08G124900/GLYMA_06G113200/GLYMA_14G008000/GLYMA_02G305400/GLYMA_19G161400/GLYMA_20G127500/GLYMA_12G219300/GLYMA_03G060300/GLYMA_02G141700/GLYMA_05G172300/GLYMA_13G028200/GLYMA_09G073900/GLYMA_10G032200…	32	Leaf50._higherThan_.Leaf0
GO:0009522	CC:photosystem I	28/2631	51/45129	1.26257e-21	2.4578e-19	2.13825e-19	GLYMA_16G165800/GLYMA_09G154700/GLYMA_16G165500/GLYMA_02G064700/GLYMA_16G205200/GLYMA_15G179400/GLYMA_16G145800/GLYMA_16G165200/GLYMA_04G215800/GLYMA_02G309500/GLYMA_14G008000/GLYMA_10G177200/GLYMA_02G305400/GLYMA_09G071400/GLYMA_04G167900/GLYMA_06G194900/GLYMA_12G219300/GLYMA_20G212900/GLYMA_11G181100/GLYMA_14G003400/GLYMA_16G016100/GLYMA_08G074000/GLYMA_03G060300/GLYMA_08G180000/GLYMA_13G282000…	28	Leaf50._higherThan_.Leaf0
GO:0009543	CC:chloroplast thylakoid lumen	35/2631	108/45129	2.1816e-17	3.82217e-15	3.32522e-15	GLYMA_03G230300/GLYMA_14G177200/GLYMA_04G015400/GLYMA_06G073600/GLYMA_12G215100/GLYMA_02G289400/GLYMA_17G046500/GLYMA_06G249300/GLYMA_03G253500/GLYMA_13G148400/GLYMA_06G224200/GLYMA_03G114600/GLYMA_02G094900/GLYMA_07G112000/GLYMA_01G050900/GLYMA_20G199000/GLYMA_12G148600/GLYMA_14G025600/GLYMA_08G089700/GLYMA_10G290700/GLYMA_13G286500/GLYMA_02G282500/GLYMA_02G209000/GLYMA_04G215800/GLYMA_08G304200…	35	Leaf50._higherThan_.Leaf0
GO:0018298	BP: protein-chromophore linkage	31/2631	85/45129	3.07734e-17	4.90136e-15	4.2641e-15	GLYMA_16G096600/GLYMA_17G147900/GLYMA_16G165800/GLYMA_05G066100/GLYMA_09G154700/GLYMA_16G165500/GLYMA_02G064700/GLYMA_16G205200/GLYMA_12G074100/GLYMA_15G179400/GLYMA_16G145800/GLYMA_16G165200/GLYMA_07G135300/GLYMA_02G309500/GLYMA_14G008000/GLYMA_10G177200/GLYMA_02G305400/GLYMA_09G071400/GLYMA_04G167900/GLYMA_06G194900/GLYMA_12G219300/GLYMA_20G212900/GLYMA_14G003400/GLYMA_16G016100/GLYMA_08G074000…	31	Leaf50._higherThan_.Leaf0
GO:0031977	CC:thylakoid lumen	33/2631	101/45129	1.344e-16	1.96224e-14	1.70712e-14	GLYMA_04G083100/GLYMA_10G139500/GLYMA_03G230300/GLYMA_14G177200/GLYMA_04G015400/GLYMA_19G222600/GLYMA_06G073600/GLYMA_02G289400/GLYMA_06G249300/GLYMA_03G253500/GLYMA_06G084500/GLYMA_06G224200/GLYMA_03G114600/GLYMA_02G094900/GLYMA_07G112000/GLYMA_20G199000/GLYMA_12G148600/GLYMA_14G025600/GLYMA_08G089700/GLYMA_08G086600/GLYMA_16G127300/GLYMA_02G282500/GLYMA_02G209000/GLYMA_08G304200/GLYMA_05G132000…	33	Leaf50._higherThan_.Leaf0
GO:0009644	BP: response to high light intensity	30/2631	100/45129	4.23546e-14	5.7081e-12	4.96595e-12	GLYMA_05G183100/GLYMA_08G140900/GLYMA_03G131900/GLYMA_19G133800/GLYMA_02G289400/GLYMA_12G241000/GLYMA_04G082500/GLYMA_14G025600/GLYMA_20G133200/GLYMA_02G064700/GLYMA_16G145800/GLYMA_07G135300/GLYMA_13G239000/GLYMA_05G166800/GLYMA_15G205900/GLYMA_08G124900/GLYMA_02G309500/GLYMA_14G008000/GLYMA_02G305400/GLYMA_20G127500/GLYMA_04G167900/GLYMA_06G194900/GLYMA_12G219300/GLYMA_14G003400/GLYMA_16G016100…	30	Leaf50._higherThan_.Leaf0
GO:0009654	CC:photosystem II oxygen evolving complex	20/2631	44/45129	8.69462e-14	1.08807e-11	9.46602e-12	GLYMA_03G230300/GLYMA_06G073600/GLYMA_12G215100/GLYMA_03G114600/GLYMA_02G094900/GLYMA_07G112000/GLYMA_01G050900/GLYMA_10G290700/GLYMA_13G286500/GLYMA_02G282500/GLYMA_08G304200/GLYMA_06G156100/GLYMA_10G040600/GLYMA_11G061300/GLYMA_18G114900/GLYMA_04G072300/GLYMA_15G273300/GLYMA_01G180800/GLYMA_16G143600/GLYMA_17G186400	20	Leaf50._higherThan_.Leaf0
GO:0009767	BP: photosynthetic electron transport chain	20/2631	47/45129	4.0681e-13	4.75154e-11	4.13376e-11	GLYMA_12G215100/GLYMA_03G114600/GLYMA_13G302900/GLYMA_07G112000/GLYMA_01G050900/GLYMA_04G233900/GLYMA_16G127300/GLYMA_15G124700/GLYMA_06G130900/GLYMA_17G202300/GLYMA_08G072400/GLYMA_13G286500/GLYMA_05G168400/GLYMA_07G075100/GLYMA_08G126800/GLYMA_12G232900/GLYMA_12G169500/GLYMA_12G169600/GLYMA_11G181100/GLYMA_12G169400	20	Leaf50._higherThan_.Leaf0
GO:0042651	CC:thylakoid membrane	22/2631	61/45129	1.55452e-12	1.7022e-10	1.48089e-10	GLYMA_04G001500/GLYMA_08G064600/GLYMA_17G147900/GLYMA_07G184800/GLYMA_16G165800/GLYMA_05G066100/GLYMA_09G154700/GLYMA_16G165500/GLYMA_05G139800/GLYMA_16G205200/GLYMA_16G165200/GLYMA_08G095100/GLYMA_10G177200/GLYMA_12G219300/GLYMA_02G100000/GLYMA_20G212900/GLYMA_13G141500/GLYMA_13G256400/GLYMA_14G023000/GLYMA_13G282000/GLYMA_10G054400/GLYMA_11G013600	22	Leaf50._higherThan_.Leaf0
GO:0009408	BP: response to heat	65/2631	428/45129	1.73198e-12	1.78496e-10	1.55289e-10	GLYMA_01G185800/GLYMA_06G202200/GLYMA_09G131500/GLYMA_18G289100/GLYMA_07G200700/GLYMA_08G068700/GLYMA_02G289400/GLYMA_13G311600/GLYMA_18G208800/GLYMA_13G176500/GLYMA_17G007600/GLYMA_03G171100/GLYMA_03G253500/GLYMA_12G190100/GLYMA_01G238600/GLYMA_12G064000/GLYMA_19G233900/GLYMA_07G266500/GLYMA_03G042700/GLYMA_14G025600/GLYMA_05G022200/GLYMA_09G280200/GLYMA_11G140500/GLYMA_14G200200/GLYMA_06G157800…	65	Leaf50._higherThan_.Leaf0
GO:0009416	BP: response to light stimulus	65/2631	437/45129	4.45256e-12	4.33383e-10	3.77036e-10	GLYMA_05G132200/GLYMA_13G344700/GLYMA_10G014600/GLYMA_16G165800/GLYMA_04G149300/GLYMA_16G044900/GLYMA_02G249600/GLYMA_09G154700/GLYMA_04G008900/GLYMA_06G017900/GLYMA_04G015900/GLYMA_16G165500/GLYMA_06G015900/GLYMA_15G029500/GLYMA_02G064700/GLYMA_14G145700/GLYMA_06G134900/GLYMA_20G170600/GLYMA_05G168400/GLYMA_16G205200/GLYMA_15G179400/GLYMA_11G175800/GLYMA_16G145800/GLYMA_10G010700/GLYMA_16G165200…	65	Leaf50._higherThan_.Leaf0
GO:0010598	CC:NAD(P)H dehydrogenase complex (plastoquinone)	14/2631	25/45129	1.22644e-11	1.1309e-09	9.83867e-10	GLYMA_08G218800/GLYMA_04G055400/GLYMA_07G023000/GLYMA_05G139800/GLYMA_06G055600/GLYMA_07G075100/GLYMA_06G118000/GLYMA_18G049600/GLYMA_08G095100/GLYMA_08G238600/GLYMA_16G041700/GLYMA_19G110700/GLYMA_04G245200/GLYMA_11G201200	14	Leaf50._higherThan_.Leaf0
GO:0005509	MF: calcium ion binding	67/2631	471/45129	1.61352e-11	1.41345e-09	1.22967e-09	GLYMA_09G236800/GLYMA_19G201400/GLYMA_02G245700/GLYMA_03G230300/GLYMA_05G015500/GLYMA_06G073600/GLYMA_12G215100/GLYMA_13G283600/GLYMA_12G185400/GLYMA_14G215800/GLYMA_03G114600/GLYMA_17G128900/GLYMA_07G238700/GLYMA_19G233900/GLYMA_02G094900/GLYMA_07G112000/GLYMA_01G050900/GLYMA_04G136600/GLYMA_10G290700/GLYMA_03G138000/GLYMA_12G142900/GLYMA_13G286500/GLYMA_12G217500/GLYMA_09G270900/GLYMA_17G034900…	67	Leaf50._higherThan_.Leaf0
GO:0019252	BP: starch biosynthetic process	22/2631	69/45129	2.62694e-11	2.19162e-09	1.90667e-09	GLYMA_06G129400/GLYMA_08G082600/GLYMA_07G258500/GLYMA_19G192800/GLYMA_05G127800/GLYMA_01G041500/GLYMA_18G030400/GLYMA_17G015600/GLYMA_10G241000/GLYMA_11G187500/GLYMA_03G192300/GLYMA_18G039800/GLYMA_11G226900/GLYMA_06G030400/GLYMA_20G213300/GLYMA_07G049900/GLYMA_11G216800/GLYMA_10G176900/GLYMA_16G018500/GLYMA_19G022900/GLYMA_09G203700/GLYMA_04G011900	22	Leaf50._higherThan_.Leaf0
GO:0031969	CC:chloroplast membrane	50/2631	303/45129	3.00959e-11	2.39672e-09	2.08511e-09	GLYMA_11G136200/GLYMA_07G073700/GLYMA_05G183100/GLYMA_03G078300/GLYMA_08G140900/GLYMA_09G103500/GLYMA_10G000900/GLYMA_01G113000/GLYMA_08G064600/GLYMA_11G252500/GLYMA_07G184800/GLYMA_02G168000/GLYMA_15G172200/GLYMA_16G044900/GLYMA_19G046800/GLYMA_04G015900/GLYMA_19G046600/GLYMA_18G197600/GLYMA_06G015900/GLYMA_15G124700/GLYMA_05G026200/GLYMA_08G072400/GLYMA_14G209700/GLYMA_09G262000/GLYMA_02G000300…	50	Leaf50._higherThan_.Leaf0
GO:0031347	BP: regulation of defense response	31/2631	140/45129	1.00875e-10	7.68401e-09	6.68496e-09	GLYMA_04G225500/GLYMA_13G112000/GLYMA_17G047700/GLYMA_07G023300/GLYMA_06G138100/GLYMA_17G222300/GLYMA_13G219100/GLYMA_15G003300/GLYMA_06G069700/GLYMA_08G218600/GLYMA_04G013800/GLYMA_04G226700/GLYMA_04G082500/GLYMA_06G139300/GLYMA_13G370100/GLYMA_06G072700/GLYMA_09G071600/GLYMA_15G179600/GLYMA_20G065500/GLYMA_14G103100/GLYMA_09G274000/GLYMA_13G116100/GLYMA_06G061900/GLYMA_15G093100/GLYMA_05G007800…	31	Leaf50._higherThan_.Leaf0
GO:0009517	CC:PSII associated light-harvesting complex II	10/2631	13/45129	1.08482e-10	7.91918e-09	6.88955e-09	GLYMA_09G154700/GLYMA_04G249700/GLYMA_16G205200/GLYMA_06G113200/GLYMA_14G008000/GLYMA_10G177200/GLYMA_02G305400/GLYMA_12G219300/GLYMA_20G212900/GLYMA_13G282000	10	Leaf50._higherThan_.Leaf0
GO:2000022	BP: regulation of jasmonic acid mediated signaling pathway	25/2631	96/45129	1.63379e-10	1.14496e-08	9.96096e-09	GLYMA_13G112000/GLYMA_17G047700/GLYMA_09G061900/GLYMA_13G219100/GLYMA_06G069700/GLYMA_10G045400/GLYMA_04G013800/GLYMA_13G133100/GLYMA_13G133000/GLYMA_06G072700/GLYMA_16G026400/GLYMA_09G071600/GLYMA_15G179600/GLYMA_20G065500/GLYMA_15G262300/GLYMA_09G274000/GLYMA_08G164800/GLYMA_13G116100/GLYMA_06G156300/GLYMA_15G093100/GLYMA_18G213200/GLYMA_16G010000/GLYMA_13G005100/GLYMA_08G096500/GLYMA_06G142000	25	Leaf50._higherThan_.Leaf0
GO:0010319	CC:stromule	23/2631	84/45129	2.93287e-10	1.9763e-08	1.71935e-08	GLYMA_04G083100/GLYMA_19G227700/GLYMA_06G084500/GLYMA_12G200200/GLYMA_04G133100/GLYMA_10G241000/GLYMA_16G044900/GLYMA_02G249600/GLYMA_06G017900/GLYMA_04G015900/GLYMA_06G015900/GLYMA_09G210900/GLYMA_18G193600/GLYMA_01G010200/GLYMA_11G158400/GLYMA_17G101700/GLYMA_03G230000/GLYMA_08G286800/GLYMA_20G142000/GLYMA_07G142700/GLYMA_19G007700/GLYMA_19G008700/GLYMA_11G221000	23	Leaf50._higherThan_.Leaf0
GO:0009773	BP: photosynthetic electron transport in photosystem I	14/2631	32/45129	8.79776e-10	5.70877e-08	4.96653e-08	GLYMA_08G218800/GLYMA_05G051300/GLYMA_07G023000/GLYMA_18G193600/GLYMA_05G139800/GLYMA_04G215800/GLYMA_08G095100/GLYMA_06G321900/GLYMA_19G260600/GLYMA_16G041700/GLYMA_19G110700/GLYMA_07G142700/GLYMA_04G112800/GLYMA_20G085900	14	Leaf50._higherThan_.Leaf0
GO:0009695	BP: jasmonic acid biosynthetic process	26/2631	118/45129	3.53226e-09	2.21018e-07	1.92282e-07	GLYMA_13G109800/GLYMA_01G235600/GLYMA_07G006900/GLYMA_13G347800/GLYMA_07G162900/GLYMA_06G171900/GLYMA_17G049900/GLYMA_08G189600/GLYMA_18G280900/GLYMA_15G026500/GLYMA_13G239000/GLYMA_04G194200/GLYMA_17G246500/GLYMA_04G105900/GLYMA_07G034800/GLYMA_19G057500/GLYMA_13G047300/GLYMA_13G347700/GLYMA_15G026300/GLYMA_13G109700/GLYMA_08G189700/GLYMA_02G099200/GLYMA_11G130200/GLYMA_01G086900/GLYMA_07G007000…	26	Leaf50._higherThan_.Leaf0
GO:0043531	MF: ADP binding	61/2631	469/45129	4.46044e-09	2.69472e-07	2.34436e-07	GLYMA_16G031700/GLYMA_01G010500/GLYMA_18G082200/GLYMA_02G284100/GLYMA_18G086900/GLYMA_18G086600/GLYMA_16G137600/GLYMA_03G087500/GLYMA_16G210800/GLYMA_02G249600/GLYMA_06G259800/GLYMA_18G086200/GLYMA_13G071900/GLYMA_03G043600/GLYMA_12G236500/GLYMA_08G123300/GLYMA_08G303700/GLYMA_16G213700/GLYMA_01G183300/GLYMA_16G087100/GLYMA_16G210600/GLYMA_06G260100/GLYMA_12G132400/GLYMA_16G215100/GLYMA_18G287000…	61	Leaf50._higherThan_.Leaf0
GO:0019684	BP: photosynthesis, light reaction	11/2631	21/45129	5.29712e-09	3.09352e-07	2.69131e-07	GLYMA_12G215100/GLYMA_20G155600/GLYMA_13G286500/GLYMA_10G238800/GLYMA_02G282500/GLYMA_08G304200/GLYMA_11G061300/GLYMA_18G114900/GLYMA_01G180800/GLYMA_16G143600/GLYMA_13G028200	11	Leaf50._higherThan_.Leaf0
GO:0019253	BP: reductive pentose-phosphate cycle	14/2631	36/45129	5.67679e-09	3.20271e-07	2.7863e-07	GLYMA_18G030400/GLYMA_19G106800/GLYMA_16G044900/GLYMA_19G046800/GLYMA_04G015900/GLYMA_19G046600/GLYMA_06G015900/GLYMA_11G226900/GLYMA_09G210900/GLYMA_18G193600/GLYMA_01G010200/GLYMA_17G101700/GLYMA_13G046200/GLYMA_07G142700	14	Leaf50._higherThan_.Leaf0
GO:0010207	BP: photosystem II assembly	17/2631	54/45129	5.8497e-09	3.20271e-07	2.7863e-07	GLYMA_04G001500/GLYMA_12G200200/GLYMA_13G041200/GLYMA_09G154700/GLYMA_16G205200/GLYMA_07G135300/GLYMA_05G166800/GLYMA_02G079400/GLYMA_16G163800/GLYMA_08G124900/GLYMA_10G177200/GLYMA_20G169500/GLYMA_11G061300/GLYMA_20G212900/GLYMA_03G245100/GLYMA_01G180800/GLYMA_16G143600	17	Leaf50._higherThan_.Leaf0
GO:0044183	MF: protein folding chaperone	18/2631	64/45129	1.55295e-08	8.24475e-07	7.1728e-07	GLYMA_15G111400/GLYMA_18G289100/GLYMA_18G070500/GLYMA_03G171100/GLYMA_17G114800/GLYMA_12G048900/GLYMA_01G238600/GLYMA_12G064000/GLYMA_14G009900/GLYMA_11G140500/GLYMA_04G147800/GLYMA_09G007000/GLYMA_02G093200/GLYMA_08G335500/GLYMA_13G167200/GLYMA_18G289600/GLYMA_02G205600/GLYMA_15G088000	18	Leaf50._higherThan_.Leaf0
GO:0010120	BP: camalexin biosynthetic process	13/2631	33/45129	1.65962e-08	8.55193e-07	7.44003e-07	GLYMA_12G073000/GLYMA_13G051600/GLYMA_18G208800/GLYMA_03G042700/GLYMA_09G280200/GLYMA_14G200200/GLYMA_01G128100/GLYMA_07G105700/GLYMA_09G274000/GLYMA_02G232600/GLYMA_18G213200/GLYMA_11G197300/GLYMA_06G142000	13	Leaf50._higherThan_.Leaf0
GO:0009645	BP: response to low light intensity stimulus	9/2631	15/45129	2.78617e-08	1.39468e-06	1.21334e-06	GLYMA_02G064700/GLYMA_16G145800/GLYMA_02G309500/GLYMA_14G008000/GLYMA_02G305400/GLYMA_04G167900/GLYMA_06G194900/GLYMA_14G003400/GLYMA_16G016100	9	Leaf50._higherThan_.Leaf0
GO:0031408	BP: oxylipin biosynthetic process	24/2631	116/45129	5.06365e-08	2.46431e-06	2.14391e-06	GLYMA_13G109800/GLYMA_01G235600/GLYMA_07G006900/GLYMA_13G347800/GLYMA_07G162900/GLYMA_06G171900/GLYMA_17G049900/GLYMA_08G189600/GLYMA_20G144600/GLYMA_15G026500/GLYMA_13G239000/GLYMA_04G194200/GLYMA_17G246500/GLYMA_04G105900/GLYMA_07G034800/GLYMA_19G057500/GLYMA_13G347700/GLYMA_15G026300/GLYMA_13G070900/GLYMA_13G109700/GLYMA_08G189700/GLYMA_11G130200/GLYMA_07G007000/GLYMA_14G072300	24	Leaf50._higherThan_.Leaf0
GO:0009658	BP: chloroplast organization	51/2631	388/45129	5.64993e-08	2.67532e-06	2.32748e-06	GLYMA_04G225500/GLYMA_07G073700/GLYMA_19G223600/GLYMA_01G089300/GLYMA_19G227700/GLYMA_08G064600/GLYMA_14G190200/GLYMA_07G184800/GLYMA_03G008400/GLYMA_13G041200/GLYMA_06G139300/GLYMA_01G009900/GLYMA_02G223400/GLYMA_08G086600/GLYMA_13G058600/GLYMA_06G134900/GLYMA_08G008400/GLYMA_17G137600/GLYMA_19G027900/GLYMA_14G017600/GLYMA_13G183300/GLYMA_20G185300/GLYMA_05G055500/GLYMA_09G262000/GLYMA_17G041500…	51	Leaf50._higherThan_.Leaf0
GO:0009751	BP: response to salicylic acid	37/2631	244/45129	1.01263e-07	4.66876e-06	4.06174e-06	GLYMA_07G023300/GLYMA_15G078600/GLYMA_17G222300/GLYMA_15G003300/GLYMA_08G218600/GLYMA_13G234500/GLYMA_07G135400/GLYMA_07G139600/GLYMA_13G370100/GLYMA_14G178500/GLYMA_16G026400/GLYMA_18G029300/GLYMA_14G103100/GLYMA_09G274000/GLYMA_02G255400/GLYMA_06G156300/GLYMA_06G061900/GLYMA_12G119200/GLYMA_01G096200/GLYMA_13G293700/GLYMA_13G070900/GLYMA_03G168000/GLYMA_04G244000/GLYMA_07G140200/GLYMA_13G174100…	37	Leaf50._higherThan_.Leaf0
GO:0000302	BP:response to reactive oxygen species	26/2631	143/45129	2.20469e-07	9.90417e-06	8.61646e-06	GLYMA_14G177200/GLYMA_07G200700/GLYMA_08G068700/GLYMA_13G176500/GLYMA_10G103000/GLYMA_02G182800/GLYMA_02G262500/GLYMA_06G157800/GLYMA_14G056800/GLYMA_08G069000/GLYMA_02G209000/GLYMA_09G274000/GLYMA_15G205900/GLYMA_03G253200/GLYMA_13G176200/GLYMA_04G208000/GLYMA_16G206200/GLYMA_07G200200/GLYMA_18G213200/GLYMA_13G175700/GLYMA_14G214800/GLYMA_08G068800/GLYMA_14G100000/GLYMA_01G043100/GLYMA_06G142000…	26	Leaf50._higherThan_.Leaf0
GO:0019898	CC:extrinsic component of membrane	17/2631	68/45129	2.55248e-07	1.11799e-05	9.72629e-06	GLYMA_03G230300/GLYMA_06G073600/GLYMA_12G215100/GLYMA_03G114600/GLYMA_02G094900/GLYMA_07G112000/GLYMA_01G050900/GLYMA_10G290700/GLYMA_13G286500/GLYMA_02G282500/GLYMA_18G015500/GLYMA_08G304200/GLYMA_06G156100/GLYMA_18G114900/GLYMA_04G072300/GLYMA_15G273300/GLYMA_11G241500	17	Leaf50._higherThan_.Leaf0
GO:0051707	BP: response to other organism	19/2631	84/45129	2.82012e-07	1.20445e-05	1.04785e-05	GLYMA_07G215500/GLYMA_19G198800/GLYMA_19G198600/GLYMA_16G033700/GLYMA_11G000500/GLYMA_03G201000/GLYMA_04G164400/GLYMA_02G104900/GLYMA_03G201200/GLYMA_15G201100/GLYMA_02G104300/GLYMA_02G104500/GLYMA_03G201500/GLYMA_06G156300/GLYMA_03G201100/GLYMA_19G198700/GLYMA_17G076600/GLYMA_15G128300/GLYMA_11G130200	19	Leaf50._higherThan_.Leaf0
GO:0010258	BP: NADH dehydrogenase complex (plastoquinone) assembly	8/2631	14/45129	2.88739e-07	1.20445e-05	1.04785e-05	GLYMA_05G139800/GLYMA_13G246900/GLYMA_06G118000/GLYMA_02G102300/GLYMA_18G049600/GLYMA_08G095100/GLYMA_04G245200/GLYMA_11G201200	8	Leaf50._higherThan_.Leaf0
GO:0009637	BP: response to blue light	23/2631	120/45129	4.08087e-07	1.66272e-05	1.44653e-05	GLYMA_16G096600/GLYMA_13G041200/GLYMA_09G154700/GLYMA_19G046800/GLYMA_01G234600/GLYMA_19G046600/GLYMA_02G064700/GLYMA_17G202300/GLYMA_16G205200/GLYMA_12G074100/GLYMA_15G179400/GLYMA_14G017600/GLYMA_06G084300/GLYMA_16G145800/GLYMA_13G046200/GLYMA_14G008000/GLYMA_10G177200/GLYMA_02G305400/GLYMA_09G071400/GLYMA_04G082900/GLYMA_20G212900/GLYMA_03G060300/GLYMA_01G115900	23	Leaf50._higherThan_.Leaf0
GO:0010196	BP: nonphotochemical quenching	11/2631	30/45129	5.02841e-07	2.00222e-05	1.7419e-05	GLYMA_13G302900/GLYMA_09G154700/GLYMA_04G249700/GLYMA_20G170600/GLYMA_16G205200/GLYMA_06G113200/GLYMA_10G177200/GLYMA_20G212900/GLYMA_08G074000/GLYMA_08G180000/GLYMA_04G174400	11	Leaf50._higherThan_.Leaf0
GO:0030388	BP: fructose 1,6-bisphosphate metabolic process	10/2631	25/45129	6.48274e-07	2.52395e-05	2.19579e-05	GLYMA_18G030400/GLYMA_11G226900/GLYMA_18G193600/GLYMA_14G010900/GLYMA_12G037400/GLYMA_11G111100/GLYMA_07G142700/GLYMA_08G067500/GLYMA_07G182300/GLYMA_02G303000	10	Leaf50._higherThan_.Leaf0
GO:0006000	BP: fructose metabolic process	11/2631	32/45129	1.06552e-06	4.05826e-05	3.53061e-05	GLYMA_02G228700/GLYMA_18G060600/GLYMA_18G030400/GLYMA_11G226900/GLYMA_18G193600/GLYMA_20G213300/GLYMA_06G028800/GLYMA_10G176900/GLYMA_07G142700/GLYMA_08G067500/GLYMA_07G182300	11	Leaf50._higherThan_.Leaf0
GO:0042549	BP: photosystem II stabilization	8/2631	16/45129	1.1134e-06	4.15039e-05	3.61077e-05	GLYMA_03G002200/GLYMA_18G215500/GLYMA_19G161400/GLYMA_11G061300/GLYMA_01G180800/GLYMA_02G141700/GLYMA_16G143600/GLYMA_10G032200	8	Leaf50._higherThan_.Leaf0
GO:0061077	BP: chaperone-mediated protein folding	15/2631	61/45129	1.60787e-06	5.86872e-05	5.10568e-05	GLYMA_15G111400/GLYMA_09G131500/GLYMA_03G122100/GLYMA_18G070500/GLYMA_17G114800/GLYMA_12G048900/GLYMA_14G009900/GLYMA_04G147800/GLYMA_09G007000/GLYMA_19G126300/GLYMA_08G106700/GLYMA_08G335500/GLYMA_13G167200/GLYMA_08G074200/GLYMA_08G180300	15	Leaf50._higherThan_.Leaf0
GO:1990136	MF: linoleate 9S-lipoxygenase activity	11/2631	34/45129	2.11991e-06	7.57977e-05	6.59428e-05	GLYMA_07G006900/GLYMA_13G347800/GLYMA_08G189600/GLYMA_20G144600/GLYMA_15G026500/GLYMA_04G105900/GLYMA_07G034800/GLYMA_13G347700/GLYMA_15G026300/GLYMA_08G189700/GLYMA_07G007000	11	Leaf50._higherThan_.Leaf0
GO:0009626	BP: plant-type hypersensitive response	35/2631	255/45129	2.38805e-06	8.36772e-05	7.27978e-05	GLYMA_01G010500/GLYMA_07G199800/GLYMA_18G082200/GLYMA_12G073000/GLYMA_12G214100/GLYMA_18G086900/GLYMA_13G225900/GLYMA_18G086600/GLYMA_13G287500/GLYMA_12G133700/GLYMA_15G088100/GLYMA_18G086200/GLYMA_15G086200/GLYMA_08G119700/GLYMA_13G176600/GLYMA_15G201100/GLYMA_08G004400/GLYMA_06G260100/GLYMA_05G197000/GLYMA_18G287000/GLYMA_08G259000/GLYMA_U008800/GLYMA_18G083900/GLYMA_18G084400/GLYMA_06G156300/G…	35	Leaf50._higherThan_.Leaf0
GO:0004373	MF:glycogen (starch) synthase activity	7/2631	13/45129	2.85177e-06	9.60829e-05	8.35905e-05	GLYMA_06G129400/GLYMA_08G082600/GLYMA_05G127800/GLYMA_07G049900/GLYMA_16G018500/GLYMA_19G022900/GLYMA_09G203700	7	Leaf50._higherThan_.Leaf0
GO:0050691	BP: regulation of defense response to virus by host	7/2631	13/45129	2.85177e-06	9.60829e-05	8.35905e-05	GLYMA_07G023300/GLYMA_17G222300/GLYMA_15G003300/GLYMA_08G218600/GLYMA_13G370100/GLYMA_14G103100/GLYMA_06G061900	7	Leaf50._higherThan_.Leaf0
GO:0030397	BP: membrane disassembly	10/2631	29/45129	3.20304e-06	0.000103921	9.04095e-05	GLYMA_07G006900/GLYMA_13G347800/GLYMA_08G189600/GLYMA_15G026500/GLYMA_04G105900/GLYMA_07G034800/GLYMA_13G347700/GLYMA_15G026300/GLYMA_08G189700/GLYMA_07G007000	10	Leaf50._higherThan_.Leaf0
GO:0080142	BP: regulation of salicylic acid biosynthetic process	10/2631	29/45129	3.20304e-06	0.000103921	9.04095e-05	GLYMA_17G092700/GLYMA_05G034600/GLYMA_10G148700/GLYMA_03G232500/GLYMA_06G156300/GLYMA_05G237200/GLYMA_03G232400/GLYMA_19G229400/GLYMA_08G044400/GLYMA_07G190700	10	Leaf50._higherThan_.Leaf0
GO:0009769	BP: photosynthesis, light harvesting in photosystem II	8/2631	18/45129	3.40661e-06	0.000108516	9.44071e-05	GLYMA_16G165800/GLYMA_16G165500/GLYMA_16G165200/GLYMA_14G008000/GLYMA_02G305400/GLYMA_12G219300/GLYMA_13G282000/GLYMA_17G186400	8	Leaf50._higherThan_.Leaf0
GO:0009863	BP: salicylic acid mediated signaling pathway	14/2631	58/45129	4.50594e-06	0.000140972	0.000122643	GLYMA_15G078600/GLYMA_13G234500/GLYMA_02G195400/GLYMA_02G195300/GLYMA_13G127300/GLYMA_06G141400/GLYMA_02G219400/GLYMA_12G119200/GLYMA_13G293700/GLYMA_13G174100/GLYMA_12G207400/GLYMA_10G174100/GLYMA_10G082400/GLYMA_06G287000	14	Leaf50._higherThan_.Leaf0
GO:0018119	BP: peptidyl-cysteine S-nitrosylation	11/2631	37/45129	5.38538e-06	0.000165364	0.000143864	GLYMA_19G227700/GLYMA_03G114600/GLYMA_16G044900/GLYMA_07G112000/GLYMA_09G210900/GLYMA_01G010200/GLYMA_03G230000/GLYMA_17G124500/GLYMA_06G176900/GLYMA_15G176900/GLYMA_17G049800	11	Leaf50._higherThan_.Leaf0
GO:0009854	BP: oxidative photosynthetic carbon pathway	8/2631	19/45129	5.58218e-06	0.000165364	0.000143864	GLYMA_15G250800/GLYMA_08G175800/GLYMA_13G361400/GLYMA_08G205000/GLYMA_10G281400/GLYMA_07G019900/GLYMA_15G012500/GLYMA_20G107800	8	Leaf50._higherThan_.Leaf0
GO:0016702	MF: oxidoreductase activity, acting on single donors with incorporation of molecular oxygen, incorporation of two atoms of oxygen	14/2631	59/45129	5.59179e-06	0.000165364	0.000143864	GLYMA_07G006900/GLYMA_13G347800/GLYMA_08G189600/GLYMA_20G144600/GLYMA_15G026500/GLYMA_13G239000/GLYMA_04G105900/GLYMA_07G034800/GLYMA_13G347700/GLYMA_15G026300/GLYMA_13G070900/GLYMA_08G189700/GLYMA_11G130200/GLYMA_07G007000	14	Leaf50._higherThan_.Leaf0
GO:0009753	BP: response to jasmonic acid	39/2631	310/45129	5.66315e-06	0.000165364	0.000143864	GLYMA_13G112000/GLYMA_17G047700/GLYMA_10G045400/GLYMA_04G013800/GLYMA_07G006900/GLYMA_13G133100/GLYMA_09G204500/GLYMA_02G249600/GLYMA_13G133000/GLYMA_09G071600/GLYMA_13G347800/GLYMA_07G162900/GLYMA_15G179600/GLYMA_13G212900/GLYMA_08G189600/GLYMA_08G018000/GLYMA_01G018400/GLYMA_15G026500/GLYMA_09G274000/GLYMA_13G239000/GLYMA_17G246500/GLYMA_04G105900/GLYMA_07G034800/GLYMA_13G347700/GLYMA_15G026300…	39	Leaf50._higherThan_.Leaf0
GO:0034440	BP: lipid oxidation	13/2631	52/45129	6.48002e-06	0.000186115	0.000161917	GLYMA_07G006900/GLYMA_13G347800/GLYMA_08G189600/GLYMA_20G144600/GLYMA_15G026500/GLYMA_13G239000/GLYMA_04G105900/GLYMA_07G034800/GLYMA_13G347700/GLYMA_15G026300/GLYMA_08G189700/GLYMA_11G130200/GLYMA_07G007000	13	Leaf50._higherThan_.Leaf0
GO:0008194	MF: UDP-glycosyltransferase activity	34/2631	256/45129	6.83628e-06	0.00019318	0.000168063	GLYMA_19G187600/GLYMA_03G078300/GLYMA_07G215500/GLYMA_14G002500/GLYMA_09G127300/GLYMA_03G187700/GLYMA_01G113000/GLYMA_20G128100/GLYMA_16G033700/GLYMA_11G000500/GLYMA_19G187500/GLYMA_19G187100/GLYMA_02G104900/GLYMA_18G197600/GLYMA_03G187000/GLYMA_16G175300/GLYMA_14G175400/GLYMA_09G082900/GLYMA_02G104300/GLYMA_02G104500/GLYMA_20G057500/GLYMA_02G230900/GLYMA_15G234700/GLYMA_14G175800/GLYMA_03G187500…	34	Leaf50._higherThan_.Leaf0
GO:0051259	BP: protein complex oligomerization	13/2631	54/45129	1.01369e-05	0.000281901	0.000245249	GLYMA_07G200700/GLYMA_08G068700/GLYMA_13G176500/GLYMA_06G157800/GLYMA_08G069000/GLYMA_13G176200/GLYMA_04G208000/GLYMA_16G206200/GLYMA_07G200200/GLYMA_13G175700/GLYMA_14G214800/GLYMA_08G068800/GLYMA_14G100000	13	Leaf50._higherThan_.Leaf0
GO:0010218	BP: response to far red light	18/2631	98/45129	1.32982e-05	0.000360921	0.000313995	GLYMA_13G041200/GLYMA_09G154700/GLYMA_10G259000/GLYMA_19G046800/GLYMA_19G046600/GLYMA_02G064700/GLYMA_16G205200/GLYMA_15G179400/GLYMA_16G145800/GLYMA_13G046200/GLYMA_14G008000/GLYMA_10G177200/GLYMA_02G305400/GLYMA_09G071400/GLYMA_20G212900/GLYMA_03G060300/GLYMA_01G115900/GLYMA_03G261300	18	Leaf50._higherThan_.Leaf0
GO:0015995	BP: chlorophyll biosynthetic process	17/2631	89/45129	1.33903e-05	0.000360921	0.000313995	GLYMA_16G036100/GLYMA_04G002900/GLYMA_19G139300/GLYMA_03G137000/GLYMA_05G026200/GLYMA_15G080200/GLYMA_02G218300/GLYMA_13G232500/GLYMA_14G185700/GLYMA_08G064700/GLYMA_19G123800/GLYMA_17G100700/GLYMA_10G097800/GLYMA_08G007900/GLYMA_04G089800/GLYMA_06G247100/GLYMA_17G066500	17	Leaf50._higherThan_.Leaf0
GO:0042132	MF:fructose 1,6-bisphosphate 1-phosphatase activity	6/2631	11/45129	1.3979e-05	0.000371079	0.000322832	GLYMA_18G030400/GLYMA_11G226900/GLYMA_18G193600/GLYMA_07G142700/GLYMA_08G067500/GLYMA_07G182300	6	Leaf50._higherThan_.Leaf0
GO:0042542	BP: response to hydrogen peroxide	22/2631	137/45129	1.4725e-05	0.000385048	0.000334986	GLYMA_05G183100/GLYMA_08G140900/GLYMA_07G200700/GLYMA_08G068700/GLYMA_13G176500/GLYMA_06G017900/GLYMA_06G157800/GLYMA_08G069000/GLYMA_11G254300/GLYMA_13G176200/GLYMA_04G208000/GLYMA_01G096200/GLYMA_16G206200/GLYMA_08G341700/GLYMA_07G200200/GLYMA_06G125600/GLYMA_08G341800/GLYMA_13G175700/GLYMA_04G238300/GLYMA_14G214800/GLYMA_08G068800/GLYMA_14G100000	22	Leaf50._higherThan_.Leaf0
GO:0045156	MF: electron transporter, transferring electrons within the cyclic electron transport pathway of photosynthesis activity	7/2631	16/45129	1.62705e-05	0.000419204	0.0003647	GLYMA_12G215100/GLYMA_03G114600/GLYMA_07G112000/GLYMA_01G050900/GLYMA_16G127300/GLYMA_13G286500/GLYMA_13G028200	7	Leaf50._higherThan_.Leaf0
GO:0008266	MF: poly(U) RNA binding	12/2631	49/45129	1.8342e-05	0.000459073	0.000399386	GLYMA_16G127300/GLYMA_10G281400/GLYMA_03G188500/GLYMA_20G107800/GLYMA_10G026600/GLYMA_02G282500/GLYMA_08G304200/GLYMA_02G147300/GLYMA_11G061300/GLYMA_18G114900/GLYMA_01G180800/GLYMA_16G143600	12	Leaf50._higherThan_.Leaf0
GO:0048038	MF: quinone binding	12/2631	49/45129	1.8342e-05	0.000459073	0.000399386	GLYMA_10G090600/GLYMA_04G055400/GLYMA_05G139800/GLYMA_06G055600/GLYMA_15G276400/GLYMA_07G075100/GLYMA_06G118000/GLYMA_18G049600/GLYMA_08G095100/GLYMA_08G238600/GLYMA_04G245200/GLYMA_11G201200	12	Leaf50._higherThan_.Leaf0
GO:0005986	BP: sucrose biosynthetic process	8/2631	22/45129	2.01692e-05	0.00049385	0.000429642	GLYMA_10G086600/GLYMA_18G030400/GLYMA_11G226900/GLYMA_18G193600/GLYMA_08G308600/GLYMA_07G142700/GLYMA_08G067500/GLYMA_07G182300	8	Leaf50._higherThan_.Leaf0
GO:0050662	MF: coenzyme binding	15/2631	74/45129	2.02952e-05	0.00049385	0.000429642	GLYMA_03G131100/GLYMA_06G265700/GLYMA_02G230500/GLYMA_19G227700/GLYMA_01G080700/GLYMA_12G036900/GLYMA_10G026600/GLYMA_07G023700/GLYMA_03G230000/GLYMA_02G147300/GLYMA_19G254600/GLYMA_19G006900/GLYMA_11G164700/GLYMA_18G220600/GLYMA_05G006600	15	Leaf50._higherThan_.Leaf0
GO:0005516	MF: calmodulin binding	48/2631	437/45129	2.13753e-05	0.000513007	0.000446308	GLYMA_19G201400/GLYMA_18G285100/GLYMA_06G138100/GLYMA_09G061900/GLYMA_03G122100/GLYMA_03G120700/GLYMA_11G048300/GLYMA_17G092700/GLYMA_12G133700/GLYMA_19G125300/GLYMA_04G226700/GLYMA_01G193600/GLYMA_15G171000/GLYMA_09G168500/GLYMA_18G284900/GLYMA_03G138000/GLYMA_09G065000/GLYMA_16G043400/GLYMA_05G034600/GLYMA_19G133000/GLYMA_10G148700/GLYMA_16G218500/GLYMA_17G053600/GLYMA_04G215800/GLYMA_14G023500…	48	Leaf50._higherThan_.Leaf0
GO:0016117	BP: carotenoid biosynthetic process	12/2631	50/45129	2.28584e-05	0.000541187	0.000470824	GLYMA_09G103500/GLYMA_13G147500/GLYMA_02G168000/GLYMA_15G172200/GLYMA_03G128900/GLYMA_14G209700/GLYMA_18G239900/GLYMA_02G283400/GLYMA_09G252800/GLYMA_14G031200/GLYMA_11G063900/GLYMA_06G052700	12	Leaf50._higherThan_.Leaf0
GO:0009620	BP: response to fungus	29/2631	217/45129	2.78199e-05	0.000649874	0.000565379	GLYMA_13G109800/GLYMA_02G228200/GLYMA_06G069700/GLYMA_14G195200/GLYMA_02G195400/GLYMA_02G195300/GLYMA_11G234300/GLYMA_14G178500/GLYMA_02G100300/GLYMA_07G162900/GLYMA_17G049900/GLYMA_15G213700/GLYMA_07G105700/GLYMA_13G239000/GLYMA_17G246500/GLYMA_15G015100/GLYMA_13G047300/GLYMA_06G141400/GLYMA_02G219400/GLYMA_13G109700/GLYMA_07G066800/GLYMA_09G027700/GLYMA_10G082400/GLYMA_16G032900/GLYMA_11G130200…	29	Leaf50._higherThan_.Leaf0
GO:0009816	BP: defense response to bacterium, incompatible interaction	21/2631	136/45129	4.15475e-05	0.000957778	0.000833251	GLYMA_09G131500/GLYMA_12G214100/GLYMA_13G287500/GLYMA_07G006900/GLYMA_13G347800/GLYMA_05G204600/GLYMA_08G189600/GLYMA_18G029300/GLYMA_15G026500/GLYMA_10G148700/GLYMA_04G105900/GLYMA_07G034800/GLYMA_02G255400/GLYMA_13G347700/GLYMA_06G156300/GLYMA_15G026300/GLYMA_02G274900/GLYMA_14G061200/GLYMA_08G189700/GLYMA_19G236800/GLYMA_07G007000	21	Leaf50._higherThan_.Leaf0
GO:0080044	MF: quercetin 7-O-glucosyltransferase activity	16/2631	89/45129	5.1763e-05	0.00117778	0.00102464	GLYMA_07G215500/GLYMA_09G127300/GLYMA_20G128100/GLYMA_19G187100/GLYMA_16G175300/GLYMA_14G175400/GLYMA_09G082900/GLYMA_02G104300/GLYMA_02G104500/GLYMA_20G057500/GLYMA_15G234700/GLYMA_14G175800/GLYMA_08G107500/GLYMA_18G003100/GLYMA_09G128300/GLYMA_19G028000	16	Leaf50._higherThan_.Leaf0
GO:0042631	BP: cellular response to water deprivation	18/2631	109/45129	5.85377e-05	0.00131485	0.00114389	GLYMA_08G175200/GLYMA_19G227700/GLYMA_10G045400/GLYMA_15G251500/GLYMA_13G133100/GLYMA_01G009900/GLYMA_13G133000/GLYMA_10G281400/GLYMA_15G252000/GLYMA_20G107800/GLYMA_03G230000/GLYMA_03G253200/GLYMA_09G181600/GLYMA_08G174700/GLYMA_15G251700/GLYMA_07G096100/GLYMA_16G173000/GLYMA_09G181400	18	Leaf50._higherThan_.Leaf0
GO:0070370	BP: cellular heat acclimation	10/2631	39/45129	5.94725e-05	0.00131894	0.00114745	GLYMA_06G056400/GLYMA_03G122100/GLYMA_18G208800/GLYMA_03G042700/GLYMA_09G280200/GLYMA_14G200200/GLYMA_01G128100/GLYMA_02G232600/GLYMA_19G126300/GLYMA_08G106700	10	Leaf50._higherThan_.Leaf0
GO:0050826	BP: response to freezing	13/2631	64/45129	6.96372e-05	0.00152505	0.00132677	GLYMA_05G132200/GLYMA_12G073000/GLYMA_08G173800/GLYMA_16G049400/GLYMA_15G253500/GLYMA_12G104800/GLYMA_15G205900/GLYMA_01G216000/GLYMA_12G104600/GLYMA_16G147200/GLYMA_05G049900/GLYMA_06G300200/GLYMA_06G300100	13	Leaf50._higherThan_.Leaf0
GO:0003993	MF:acid phosphatase activity	15/2631	82/45129	7.14357e-05	0.00154513	0.00134423	GLYMA_02G117000/GLYMA_06G028200/GLYMA_06G170300/GLYMA_15G218400/GLYMA_19G026600/GLYMA_03G194100/GLYMA_07G014600/GLYMA_07G014500/GLYMA_02G192200/GLYMA_08G200200/GLYMA_09G115800/GLYMA_08G200100/GLYMA_08G093500/GLYMA_05G247800/GLYMA_16G220900	15	Leaf50._higherThan_.Leaf0
GO:0009011	MF: starch synthase activity	6/2631	14/45129	7.80188e-05	0.00166622	0.00144958	GLYMA_06G129400/GLYMA_08G082600/GLYMA_05G127800/GLYMA_01G019100/GLYMA_19G022900/GLYMA_09G203700	6	Leaf50._higherThan_.Leaf0
GO:0010114	BP: response to red light	21/2631	142/45129	7.91186e-05	0.00166622	0.00144958	GLYMA_13G041200/GLYMA_09G154700/GLYMA_19G046800/GLYMA_19G046600/GLYMA_02G064700/GLYMA_17G202300/GLYMA_16G205200/GLYMA_15G179400/GLYMA_16G145800/GLYMA_13G046200/GLYMA_14G008000/GLYMA_10G177200/GLYMA_02G305400/GLYMA_09G071400/GLYMA_20G212900/GLYMA_07G240000/GLYMA_03G060300/GLYMA_18G130900/GLYMA_01G115900/GLYMA_03G261300/GLYMA_09G000600	21	Leaf50._higherThan_.Leaf0
GO:0010508	BP: positive regulation of autophagy	8/2631	26/45129	7.98872e-05	0.00166622	0.00144958	GLYMA_18G208800/GLYMA_03G042700/GLYMA_09G280200/GLYMA_14G200200/GLYMA_01G128100/GLYMA_02G232600/GLYMA_07G061500/GLYMA_18G186200	8	Leaf50._higherThan_.Leaf0
GO:0080043	MF: quercetin 3-O-glucosyltransferase activity	18/2631	113/45129	9.48528e-05	0.00195508	0.00170089	GLYMA_07G215500/GLYMA_09G127300/GLYMA_20G128100/GLYMA_16G033700/GLYMA_11G000500/GLYMA_02G104900/GLYMA_16G175300/GLYMA_14G175400/GLYMA_09G082900/GLYMA_02G104300/GLYMA_02G104500/GLYMA_20G057500/GLYMA_15G234700/GLYMA_14G175800/GLYMA_08G107500/GLYMA_18G003100/GLYMA_09G128300/GLYMA_19G028000	18	Leaf50._higherThan_.Leaf0
GO:0009625	BP: response to insect	17/2631	104/45129	0.00010582	0.00215577	0.00187548	GLYMA_13G051600/GLYMA_08G173800/GLYMA_09G155500/GLYMA_15G253500/GLYMA_09G274000/GLYMA_03G253200/GLYMA_06G156300/GLYMA_01G096200/GLYMA_08G341600/GLYMA_08G341700/GLYMA_20G020900/GLYMA_08G341800/GLYMA_09G163900/GLYMA_18G213200/GLYMA_16G212500/GLYMA_11G197300/GLYMA_06G142000	17	Leaf50._higherThan_.Leaf0
GO:0006457	BP: protein folding	30/2631	247/45129	0.000122078	0.0024584	0.00213877	GLYMA_18G285100/GLYMA_09G131500/GLYMA_18G289100/GLYMA_07G200700/GLYMA_08G068700/GLYMA_13G311600/GLYMA_13G176500/GLYMA_03G171100/GLYMA_12G190100/GLYMA_01G238600/GLYMA_12G064000/GLYMA_18G284900/GLYMA_11G140500/GLYMA_06G157800/GLYMA_08G332900/GLYMA_08G069000/GLYMA_13G176200/GLYMA_04G208000/GLYMA_02G093200/GLYMA_16G206200/GLYMA_07G061500/GLYMA_07G200200/GLYMA_18G289600/GLYMA_02G205600/GLYMA_15G088000…	30	Leaf50._higherThan_.Leaf0
GO:0006986	BP: response to unfolded protein	9/2631	35/45129	0.000135568	0.00269904	0.00234812	GLYMA_18G289100/GLYMA_03G171100/GLYMA_01G238600/GLYMA_12G064000/GLYMA_11G140500/GLYMA_02G093200/GLYMA_18G289600/GLYMA_02G205600/GLYMA_15G088000	9	Leaf50._higherThan_.Leaf0
GO:0052542	BP: defense response by callose deposition	8/2631	28/45129	0.000143139	0.00281775	0.00245139	GLYMA_07G199800/GLYMA_14G199200/GLYMA_13G176600/GLYMA_14G199600/GLYMA_02G232000/GLYMA_04G162400/GLYMA_06G201100/GLYMA_14G199500	8	Leaf50._higherThan_.Leaf0
GO:0051082	MF: unfolded protein binding	34/2631	297/45129	0.000144755	0.00281789	0.00245152	GLYMA_10G139500/GLYMA_19G222600/GLYMA_09G131500/GLYMA_18G289100/GLYMA_07G200700/GLYMA_15G077700/GLYMA_08G068700/GLYMA_13G311600/GLYMA_13G176500/GLYMA_03G171100/GLYMA_12G190100/GLYMA_01G238600/GLYMA_12G064000/GLYMA_12G117900/GLYMA_11G140500/GLYMA_06G157800/GLYMA_17G177600/GLYMA_15G006900/GLYMA_08G332900/GLYMA_08G069000/GLYMA_09G072100/GLYMA_13G176200/GLYMA_04G208000/GLYMA_02G093200/GLYMA_13G112500…	34	Leaf50._higherThan_.Leaf0
GO:0042623	MF: ATPase activity, coupled	9/2631	36/45129	0.000171451	0.00330091	0.00287173	GLYMA_18G289100/GLYMA_03G171100/GLYMA_01G238600/GLYMA_12G064000/GLYMA_11G140500/GLYMA_02G093200/GLYMA_18G289600/GLYMA_02G205600/GLYMA_15G088000	9	Leaf50._higherThan_.Leaf0
GO:0006002	BP: fructose 6-phosphate metabolic process	10/2631	44/45129	0.000177738	0.00335106	0.00291536	GLYMA_02G228700/GLYMA_18G060600/GLYMA_18G030400/GLYMA_11G226900/GLYMA_18G193600/GLYMA_06G028800/GLYMA_07G014300/GLYMA_07G142700/GLYMA_08G067500/GLYMA_07G182300	10	Leaf50._higherThan_.Leaf0
GO:0016123	BP: xanthophyll biosynthetic process	7/2631	22/45129	0.000177881	0.00335106	0.00291536	GLYMA_16G036100/GLYMA_15G172200/GLYMA_13G264200/GLYMA_03G128900/GLYMA_18G239900/GLYMA_09G252800/GLYMA_09G000600	7	Leaf50._higherThan_.Leaf0
GO:0009643	BP: photosynthetic acclimation	8/2631	29/45129	0.000187601	0.00349657	0.00304195	GLYMA_08G064600/GLYMA_07G184800/GLYMA_05G168400/GLYMA_08G126800/GLYMA_12G169500/GLYMA_02G100000/GLYMA_12G169600/GLYMA_12G169400	8	Leaf50._higherThan_.Leaf0
GO:0034605	BP: cellular response to heat	16/2631	99/45129	0.00019118	0.00352576	0.00306735	GLYMA_01G185800/GLYMA_20G156800/GLYMA_09G131500/GLYMA_18G208800/GLYMA_10G237800/GLYMA_16G196200/GLYMA_03G042700/GLYMA_09G280200/GLYMA_09G143200/GLYMA_14G200200/GLYMA_15G115300/GLYMA_01G128100/GLYMA_08G332900/GLYMA_02G232600/GLYMA_13G151200/GLYMA_10G243800	16	Leaf50._higherThan_.Leaf0
GO:0048564	BP: photosystem I assembly	8/2631	30/45129	0.000242802	0.00443113	0.00385501	GLYMA_03G230300/GLYMA_13G169000/GLYMA_06G019400/GLYMA_08G086600/GLYMA_05G132000/GLYMA_10G089700/GLYMA_15G275900/GLYMA_15G163100	8	Leaf50._higherThan_.Leaf0
GO:0010224	BP: response to UV-B	25/2631	199/45129	0.000256212	0.00462767	0.004026	GLYMA_19G187600/GLYMA_12G073000/GLYMA_03G187700/GLYMA_18G050600/GLYMA_10G045400/GLYMA_10G014600/GLYMA_20G128100/GLYMA_13G133100/GLYMA_13G133000/GLYMA_03G187000/GLYMA_14G059900/GLYMA_03G187500/GLYMA_06G272900/GLYMA_06G273600/GLYMA_02G226300/GLYMA_05G237200/GLYMA_09G210300/GLYMA_08G131200/GLYMA_05G174000/GLYMA_14G193200/GLYMA_08G109500/GLYMA_08G044400/GLYMA_11G046400/GLYMA_02G048400/GLYMA_20G241600	25	Leaf50._higherThan_.Leaf0
GO:0006749	BP: glutathione metabolic process	14/2631	82/45129	0.000262501	0.00469287	0.00408272	GLYMA_07G140000/GLYMA_07G140400/GLYMA_08G175200/GLYMA_15G251500/GLYMA_07G139600/GLYMA_15G252000/GLYMA_07G139800/GLYMA_07G140700/GLYMA_14G031000/GLYMA_07G140200/GLYMA_07G139700/GLYMA_08G174700/GLYMA_15G251700/GLYMA_07G139900	14	Leaf50._higherThan_.Leaf0
GO:0009538	CC:photosystem I reaction center	6/2631	17/45129	0.000276229	0.00488842	0.00425284	GLYMA_07G019700/GLYMA_10G042000/GLYMA_15G016300/GLYMA_08G204800/GLYMA_10G249000/GLYMA_13G129500	6	Leaf50._higherThan_.Leaf0
GO:0031072	MF: heat shock protein binding	12/2631	64/45129	0.000289839	0.00507798	0.00441776	GLYMA_18G289100/GLYMA_13G311600/GLYMA_03G171100/GLYMA_12G190100/GLYMA_01G238600/GLYMA_12G064000/GLYMA_11G140500/GLYMA_15G006900/GLYMA_02G093200/GLYMA_18G289600/GLYMA_02G205600/GLYMA_15G088000	12	Leaf50._higherThan_.Leaf0
GO:0009873	BP: ethylene-activated signaling pathway	49/2631	500/45129	0.000293959	0.00509917	0.00443619	GLYMA_05G132900/GLYMA_07G212400/GLYMA_06G058400/GLYMA_17G011400/GLYMA_06G236400/GLYMA_02G132500/GLYMA_03G159800/GLYMA_15G110300/GLYMA_07G262700/GLYMA_01G232000/GLYMA_15G077000/GLYMA_12G162700/GLYMA_04G057700/GLYMA_17G047300/GLYMA_11G036500/GLYMA_15G180000/GLYMA_18G159900/GLYMA_13G054300/GLYMA_14G106200/GLYMA_14G020100/GLYMA_20G197000/GLYMA_20G215700/GLYMA_13G053800/GLYMA_01G206600/GLYMA_12G226600…	49	Leaf50._higherThan_.Leaf0
GO:0016851	MF: magnesium chelatase activity	5/2631	12/45129	0.00037588	0.00644089	0.00560347	GLYMA_19G139300/GLYMA_03G137000/GLYMA_15G080200/GLYMA_13G232500/GLYMA_10G097800	5	Leaf50._higherThan_.Leaf0
GO:0051787	MF: misfolded protein binding	10/2631	48/45129	0.00037866	0.00644089	0.00560347	GLYMA_18G289100/GLYMA_01G048700/GLYMA_03G171100/GLYMA_01G238600/GLYMA_12G064000/GLYMA_11G140500/GLYMA_02G093200/GLYMA_18G289600/GLYMA_02G205600/GLYMA_15G088000	10	Leaf50._higherThan_.Leaf0
GO:0009636	BP: response to toxic substance	14/2631	85/45129	0.000385241	0.00648982	0.00564604	GLYMA_19G187600/GLYMA_07G215500/GLYMA_03G187700/GLYMA_20G128100/GLYMA_18G268600/GLYMA_14G023600/GLYMA_18G268200/GLYMA_03G187000/GLYMA_02G104300/GLYMA_02G104500/GLYMA_01G005200/GLYMA_13G034200/GLYMA_03G187500/GLYMA_01G074600	14	Leaf50._higherThan_.Leaf0
GO:0005978	BP: glycogen biosynthetic process	7/2631	25/45129	0.000429658	0.00710152	0.00617821	GLYMA_07G258500/GLYMA_19G192800/GLYMA_17G015600/GLYMA_10G241000/GLYMA_03G192300/GLYMA_06G030400/GLYMA_04G011900	7	Leaf50._higherThan_.Leaf0
GO:0010205	BP: photoinhibition	7/2631	25/45129	0.000429658	0.00710152	0.00617821	GLYMA_06G019400/GLYMA_08G086600/GLYMA_05G132000/GLYMA_11G061300/GLYMA_01G180800/GLYMA_16G143600/GLYMA_05G172300	7	Leaf50._higherThan_.Leaf0
GO:0009407	BP: toxin catabolic process	14/2631	86/45129	0.000435773	0.00713528	0.00620757	GLYMA_07G140000/GLYMA_07G140400/GLYMA_08G175200/GLYMA_15G251500/GLYMA_07G139600/GLYMA_15G252000/GLYMA_07G139800/GLYMA_07G140700/GLYMA_14G031000/GLYMA_07G140200/GLYMA_07G139700/GLYMA_08G174700/GLYMA_15G251700/GLYMA_07G139900	14	Leaf50._higherThan_.Leaf0
GO:0019464	BP: glycine decarboxylation via glycine cleavage system	6/2631	19/45129	0.000547439	0.00888068	0.00772604	GLYMA_14G094700/GLYMA_01G199700/GLYMA_17G012000/GLYMA_07G262100/GLYMA_17G228800/GLYMA_11G042200	6	Leaf50._higherThan_.Leaf0
GO:0009501	CC:amyloplast	7/2631	26/45129	0.000558522	0.00897734	0.00781013	GLYMA_06G129400/GLYMA_08G082600/GLYMA_19G192800/GLYMA_05G127800/GLYMA_03G192300/GLYMA_19G022900/GLYMA_09G203700	7	Leaf50._higherThan_.Leaf0
GO:0016629	MF: 12-oxophytodienoate reductase activity	5/2631	13/45129	0.000581491	0.00917813	0.00798482	GLYMA_13G109800/GLYMA_01G235600/GLYMA_17G049900/GLYMA_19G057500/GLYMA_13G109700	5	Leaf50._higherThan_.Leaf0
GO:0045335	CC:phagocytic vesicle	5/2631	13/45129	0.000581491	0.00917813	0.00798482	GLYMA_14G199200/GLYMA_14G199600/GLYMA_02G232000/GLYMA_06G201100/GLYMA_14G199500	5	Leaf50._higherThan_.Leaf0
GO:0034620	BP: cellular response to unfolded protein	9/2631	42/45129	0.000591816	0.00925769	0.00805404	GLYMA_18G289100/GLYMA_03G171100/GLYMA_01G238600/GLYMA_12G064000/GLYMA_11G140500/GLYMA_02G093200/GLYMA_18G289600/GLYMA_02G205600/GLYMA_15G088000	9	Leaf50._higherThan_.Leaf0
GO:0070588	BP: calcium ion transmembrane transport	14/2631	89/45129	0.000622563	0.00965248	0.00839749	GLYMA_11G048300/GLYMA_16G022200/GLYMA_01G193600/GLYMA_02G238500/GLYMA_11G202000/GLYMA_07G149600/GLYMA_12G227800/GLYMA_03G157700/GLYMA_07G053100/GLYMA_08G337000/GLYMA_13G272300/GLYMA_16G142100/GLYMA_03G058300/GLYMA_19G159900	14	Leaf50._higherThan_.Leaf0
GO:0042644	CC:chloroplast nucleoid	10/2631	51/45129	0.000630762	0.00969381	0.00843345	GLYMA_02G087700/GLYMA_18G132900/GLYMA_06G134900/GLYMA_13G263400/GLYMA_02G120300/GLYMA_06G158400/GLYMA_05G195900/GLYMA_18G094600/GLYMA_01G062100/GLYMA_11G013600	10	Leaf50._higherThan_.Leaf0
GO:0009814	BP: defense response, incompatible interaction	12/2631	70/45129	0.000679599	0.0103535	0.0090074	GLYMA_12G214100/GLYMA_13G225900/GLYMA_13G287500/GLYMA_15G086200/GLYMA_08G119700/GLYMA_18G287000/GLYMA_08G259000/GLYMA_U008800/GLYMA_17G052400/GLYMA_16G016400/GLYMA_10G174100/GLYMA_19G236800	12	Leaf50._higherThan_.Leaf0
GO:0090333	BP: regulation of stomatal closure	16/2631	111/45129	0.000714162	0.0107863	0.0093839	GLYMA_14G199200/GLYMA_05G016000/GLYMA_14G199600/GLYMA_09G274000/GLYMA_17G084300/GLYMA_02G232000/GLYMA_06G201100/GLYMA_07G066800/GLYMA_14G199500/GLYMA_18G213200/GLYMA_16G032900/GLYMA_04G069400/GLYMA_05G211000/GLYMA_01G043100/GLYMA_06G142000/GLYMA_08G017400	16	Leaf50._higherThan_.Leaf0
GO:0004364	MF:glutathione transferase activity	15/2631	102/45129	0.000836924	0.0125324	0.010903	GLYMA_07G140000/GLYMA_07G140400/GLYMA_08G175200/GLYMA_15G251500/GLYMA_07G139600/GLYMA_15G252000/GLYMA_07G139800/GLYMA_13G034200/GLYMA_07G140700/GLYMA_14G031000/GLYMA_07G140200/GLYMA_07G139700/GLYMA_08G174700/GLYMA_15G251700/GLYMA_07G139900	15	Leaf50._higherThan_.Leaf0
GO:0009247	BP: glycolipid biosynthetic process	5/2631	14/45129	0.000861198	0.0126791	0.0110306	GLYMA_03G131100/GLYMA_03G078300/GLYMA_01G113000/GLYMA_08G241300/GLYMA_18G197600	5	Leaf50._higherThan_.Leaf0
GO:0009512	CC:cytochrome b6f complex	5/2631	14/45129	0.000861198	0.0126791	0.0110306	GLYMA_13G302900/GLYMA_06G035900/GLYMA_12G232900/GLYMA_20G008600/GLYMA_07G163600	5	Leaf50._higherThan_.Leaf0
GO:0006955	BP: immune response	11/2631	63/45129	0.000958734	0.0139975	0.0121776	GLYMA_07G199800/GLYMA_14G199200/GLYMA_15G088100/GLYMA_13G176600/GLYMA_08G004400/GLYMA_05G197000/GLYMA_14G199600/GLYMA_02G232000/GLYMA_04G162400/GLYMA_06G201100/GLYMA_14G199500	11	Leaf50._higherThan_.Leaf0
GO:0009862	BP: systemic acquired resistance, salicylic acid mediated signaling pathway	9/2631	45/45129	0.00100462	0.0145462	0.0126549	GLYMA_09G274000/GLYMA_06G156300/GLYMA_15G192000/GLYMA_07G066800/GLYMA_18G213200/GLYMA_16G032900/GLYMA_05G211000/GLYMA_06G142000/GLYMA_08G017400	9	Leaf50._higherThan_.Leaf0
GO:0002229	BP: defense response to oomycetes	21/2631	171/45129	0.00102887	0.0147752	0.0128542	GLYMA_04G225500/GLYMA_13G051600/GLYMA_07G183900/GLYMA_06G069700/GLYMA_06G139300/GLYMA_07G135400/GLYMA_14G178500/GLYMA_11G220900/GLYMA_09G274000/GLYMA_08G340300/GLYMA_03G069300/GLYMA_07G154100/GLYMA_03G168000/GLYMA_05G119600/GLYMA_17G224300/GLYMA_05G237200/GLYMA_18G213200/GLYMA_08G044400/GLYMA_11G197300/GLYMA_02G210800/GLYMA_06G142000	21	Leaf50._higherThan_.Leaf0
GO:0009055	MF: electron transfer activity	27/2631	244/45129	0.00110514	0.0157415	0.0136949	GLYMA_15G078600/GLYMA_02G272400/GLYMA_19G021300/GLYMA_13G234500/GLYMA_05G168400/GLYMA_20G203200/GLYMA_08G126800/GLYMA_02G153000/GLYMA_12G169500/GLYMA_12G119200/GLYMA_12G169600/GLYMA_02G272200/GLYMA_13G293700/GLYMA_12G169400/GLYMA_06G275400/GLYMA_01G238000/GLYMA_01G238900/GLYMA_13G174100/GLYMA_03G245100/GLYMA_12G207400/GLYMA_09G009800/GLYMA_06G020400/GLYMA_19G200900/GLYMA_03G196400/GLYMA_20G085900…	27	Leaf50._higherThan_.Leaf0
GO:0032544	BP: plastid translation	7/2631	29/45129	0.00113636	0.0159272	0.0138564	GLYMA_19G227700/GLYMA_13G285600/GLYMA_20G170600/GLYMA_01G035700/GLYMA_10G026600/GLYMA_03G230000/GLYMA_02G147300	7	Leaf50._higherThan_.Leaf0
GO:0045727	BP: positive regulation of translation	7/2631	29/45129	0.00113636	0.0159272	0.0138564	GLYMA_06G202200/GLYMA_19G227700/GLYMA_05G022200/GLYMA_20G170600/GLYMA_10G026600/GLYMA_03G230000/GLYMA_02G147300	7	Leaf50._higherThan_.Leaf0
GO:0004161	MF:dimethylallyltranstransferase activity	5/2631	15/45129	0.00122999	0.0171028	0.0148791	GLYMA_09G103500/GLYMA_02G168000/GLYMA_15G121400/GLYMA_14G023000/GLYMA_11G063900	5	Leaf50._higherThan_.Leaf0
GO:0042026	BP: protein refolding	15/2631	106/45129	0.00125104	0.0172585	0.0150146	GLYMA_10G139500/GLYMA_19G222600/GLYMA_18G289100/GLYMA_03G171100/GLYMA_01G238600/GLYMA_12G064000/GLYMA_11G140500/GLYMA_13G058600/GLYMA_17G177600/GLYMA_15G006900/GLYMA_19G027900/GLYMA_02G093200/GLYMA_18G289600/GLYMA_02G205600/GLYMA_15G088000	15	Leaf50._higherThan_.Leaf0
GO:0035251	MF: UDP-glucosyltransferase activity	14/2631	97/45129	0.00147787	0.0202284	0.0175983	GLYMA_19G187600/GLYMA_07G215500/GLYMA_03G187700/GLYMA_20G128100/GLYMA_16G033700/GLYMA_11G000500/GLYMA_02G104900/GLYMA_20G000200/GLYMA_03G187000/GLYMA_09G082900/GLYMA_02G104300/GLYMA_02G104500/GLYMA_03G187500/GLYMA_01G074600	14	Leaf50._higherThan_.Leaf0
GO:0019897	CC:extrinsic component of plasma membrane	11/2631	67/45129	0.00161651	0.021836	0.018997	GLYMA_01G010500/GLYMA_18G082200/GLYMA_18G086900/GLYMA_18G086600/GLYMA_18G086200/GLYMA_18G083900/GLYMA_18G084400/GLYMA_18G083200/GLYMA_20G193500/GLYMA_18G082800/GLYMA_18G088300	11	Leaf50._higherThan_.Leaf0
GO:0009617	BP: response to bacterium	26/2631	238/45129	0.00162194	0.021836	0.018997	GLYMA_01G190700/GLYMA_03G131900/GLYMA_09G061900/GLYMA_12G073000/GLYMA_13G051600/GLYMA_19G133800/GLYMA_12G064000/GLYMA_14G178500/GLYMA_16G026400/GLYMA_11G140500/GLYMA_10G231700/GLYMA_02G282400/GLYMA_10G148700/GLYMA_09G274000/GLYMA_08G340300/GLYMA_06G156300/GLYMA_02G093200/GLYMA_05G237200/GLYMA_18G213200/GLYMA_05G175400/GLYMA_08G044400/GLYMA_11G197300/GLYMA_11G130200/GLYMA_02G210800/GLYMA_20G027200…	26	Leaf50._higherThan_.Leaf0
GO:0010150	BP: leaf senescence	35/2631	353/45129	0.00163271	0.021836	0.018997	GLYMA_05G183100/GLYMA_08G140900/GLYMA_19G198800/GLYMA_01G229200/GLYMA_19G198600/GLYMA_02G249600/GLYMA_03G201000/GLYMA_11G234300/GLYMA_14G178500/GLYMA_20G000200/GLYMA_10G219600/GLYMA_03G201200/GLYMA_20G172100/GLYMA_07G105700/GLYMA_09G274000/GLYMA_03G253200/GLYMA_03G201500/GLYMA_17G185000/GLYMA_06G156300/GLYMA_14G213300/GLYMA_06G272900/GLYMA_16G105100/GLYMA_09G152100/GLYMA_06G273600/GLYMA_11G012000…	35	Leaf50._higherThan_.Leaf0
GO:0010239	BP: chloroplast mRNA processing	6/2631	23/45129	0.00166575	0.022109	0.0192345	GLYMA_14G190200/GLYMA_02G223400/GLYMA_11G110600/GLYMA_06G158400/GLYMA_05G195900/GLYMA_11G013600	6	Leaf50._higherThan_.Leaf0
GO:0000427	CC:plastid-encoded plastid RNA polymerase complex	5/2631	16/45129	0.00170363	0.0222743	0.0193782	GLYMA_19G227700/GLYMA_18G132900/GLYMA_06G134900/GLYMA_03G230000/GLYMA_18G094600	5	Leaf50._higherThan_.Leaf0
GO:0043495	MF: protein membrane adaptor activity	5/2631	16/45129	0.00170363	0.0222743	0.0193782	GLYMA_17G147900/GLYMA_02G195400/GLYMA_05G066100/GLYMA_02G195300/GLYMA_10G082400	5	Leaf50._higherThan_.Leaf0
GO:0005960	CC:glycine cleavage complex	4/2631	10/45129	0.00182105	0.0229531	0.0199688	GLYMA_14G094700/GLYMA_01G199700/GLYMA_17G228800/GLYMA_11G042200	4	Leaf50._higherThan_.Leaf0
GO:0008429	MF: phosphatidylethanolamine binding	4/2631	10/45129	0.00182105	0.0229531	0.0199688	GLYMA_16G150700/GLYMA_02G069200/GLYMA_16G044100/GLYMA_16G151000	4	Leaf50._higherThan_.Leaf0
GO:0016618	MF: hydroxypyruvate reductase activity	4/2631	10/45129	0.00182105	0.0229531	0.0199688	GLYMA_08G205000/GLYMA_10G281400/GLYMA_07G019900/GLYMA_20G107800	4	Leaf50._higherThan_.Leaf0
GO:0060862	BP: negative regulation of floral organ abscission	4/2631	10/45129	0.00182105	0.0229531	0.0199688	GLYMA_06G175100/GLYMA_11G085400/GLYMA_11G085300/GLYMA_04G190400	4	Leaf50._higherThan_.Leaf0
GO:1901562	BP: response to paraquat	4/2631	10/45129	0.00182105	0.0229531	0.0199688	GLYMA_02G289400/GLYMA_14G025600/GLYMA_17G202300/GLYMA_15G205900	4	Leaf50._higherThan_.Leaf0
GO:0009642	BP: response to light intensity	9/2631	49/45129	0.00188857	0.0236342	0.0205613	GLYMA_10G139500/GLYMA_19G222600/GLYMA_18G132900/GLYMA_18G243200/GLYMA_09G249200/GLYMA_02G079400/GLYMA_16G163800/GLYMA_20G169500/GLYMA_16G173000	9	Leaf50._higherThan_.Leaf0
GO:0002237	BP: response to molecule of bacterial origin	13/2631	89/45129	0.00192476	0.0239162	0.0208067	GLYMA_07G023300/GLYMA_17G222300/GLYMA_15G003300/GLYMA_08G218600/GLYMA_08G173800/GLYMA_13G370100/GLYMA_15G253500/GLYMA_10G148700/GLYMA_14G103100/GLYMA_06G061900/GLYMA_01G096200/GLYMA_08G341700/GLYMA_08G341800	13	Leaf50._higherThan_.Leaf0
GO:0009504	CC:cell plate	13/2631	91/45129	0.00235688	0.0290792	0.0252984	GLYMA_18G146600/GLYMA_02G195400/GLYMA_02G195300/GLYMA_04G164400/GLYMA_08G279800/GLYMA_14G064800/GLYMA_11G017000/GLYMA_07G066800/GLYMA_17G076600/GLYMA_10G082400/GLYMA_16G032900/GLYMA_05G211000/GLYMA_08G017400	13	Leaf50._higherThan_.Leaf0
GO:0006094	BP: gluconeogenesis	10/2631	61/45129	0.00262297	0.032136	0.0279578	GLYMA_18G030400/GLYMA_11G226900/GLYMA_18G193600/GLYMA_14G010900/GLYMA_12G037400/GLYMA_11G111100/GLYMA_07G142700/GLYMA_08G067500/GLYMA_07G182300/GLYMA_02G303000	10	Leaf50._higherThan_.Leaf0
GO:0009533	CC:chloroplast stromal thylakoid	6/2631	25/45129	0.00264385	0.0321668	0.0279846	GLYMA_17G046500/GLYMA_09G154700/GLYMA_16G205200/GLYMA_10G177200/GLYMA_20G212900/GLYMA_05G172300	6	Leaf50._higherThan_.Leaf0
GO:0004310	MF:farnesyl-diphosphate farnesyltransferase activity	4/2631	11/45129	0.00273003	0.0325376	0.0283071	GLYMA_11G112000/GLYMA_14G209700/GLYMA_02G283400/GLYMA_14G031200	4	Leaf50._higherThan_.Leaf0
GO:0006696	BP:ergosterol biosynthetic process	4/2631	11/45129	0.00273003	0.0325376	0.0283071	GLYMA_11G112000/GLYMA_14G209700/GLYMA_02G283400/GLYMA_14G031200	4	Leaf50._higherThan_.Leaf0
GO:0051996	MF: squalene synthase activity	4/2631	11/45129	0.00273003	0.0325376	0.0283071	GLYMA_11G112000/GLYMA_14G209700/GLYMA_02G283400/GLYMA_14G031200	4	Leaf50._higherThan_.Leaf0
GO:0004867	MF: serine-type endopeptidase inhibitor activity	9/2631	52/45129	0.00289119	0.0342255	0.0297756	GLYMA_03G068200/GLYMA_09G155500/GLYMA_06G036300/GLYMA_01G096200/GLYMA_08G341600/GLYMA_08G341700/GLYMA_08G341800/GLYMA_09G163900/GLYMA_16G212500	9	Leaf50._higherThan_.Leaf0
GO:0080054	MF: low-affinity nitrate transmembrane transporter activity	5/2631	18/45129	0.00303085	0.0354003	0.0307977	GLYMA_01G041400/GLYMA_04G082700/GLYMA_17G189300/GLYMA_17G194500/GLYMA_07G018800	5	Leaf50._higherThan_.Leaf0
GO:0101031	CC:chaperone complex	5/2631	18/45129	0.00303085	0.0354003	0.0307977	GLYMA_17G114800/GLYMA_04G147800/GLYMA_06G134900/GLYMA_13G167200/GLYMA_18G094600	5	Leaf50._higherThan_.Leaf0
GO:0042539	BP: hypotonic salinity response	4/2631	12/45129	0.00390711	0.0453328	0.0394388	GLYMA_07G066800/GLYMA_16G032900/GLYMA_05G211000/GLYMA_08G017400	4	Leaf50._higherThan_.Leaf0
GO:0010206	BP: photosystem II repair	6/2631	27/45129	0.00399891	0.0460927	0.0400999	GLYMA_06G019400/GLYMA_06G224200/GLYMA_08G086600/GLYMA_05G166800/GLYMA_05G132000/GLYMA_08G124900	6	Leaf50._higherThan_.Leaf0
GO:0051085	BP: chaperone cofactor-dependent protein refolding	14/2631	108/45129	0.00407602	0.0466744	0.0406059	GLYMA_18G289100/GLYMA_15G077700/GLYMA_03G171100/GLYMA_01G238600/GLYMA_12G064000/GLYMA_12G117900/GLYMA_11G140500/GLYMA_15G006900/GLYMA_09G072100/GLYMA_02G093200/GLYMA_13G112500/GLYMA_18G289600/GLYMA_02G205600/GLYMA_15G088000	14	Leaf50._higherThan_.Leaf0
GO:0010181	MF: FMN binding	12/2631	86/45129	0.00414594	0.0471667	0.0410343	GLYMA_13G109800/GLYMA_01G235600/GLYMA_16G096600/GLYMA_15G250800/GLYMA_08G175800/GLYMA_17G049900/GLYMA_11G152400/GLYMA_12G074100/GLYMA_19G057500/GLYMA_13G109700/GLYMA_02G214700/GLYMA_13G249700	12	Leaf50._higherThan_.Leaf0
GO:0009867	BP: jasmonic acid mediated signaling pathway	21/2631	192/45129	0.00424603	0.0479939	0.0417539	GLYMA_13G112000/GLYMA_17G047700/GLYMA_15G078600/GLYMA_06G069700/GLYMA_13G234500/GLYMA_02G195400/GLYMA_09G204500/GLYMA_02G195300/GLYMA_09G071600/GLYMA_15G179600/GLYMA_20G065500/GLYMA_01G018400/GLYMA_12G119200/GLYMA_13G293700/GLYMA_13G027600/GLYMA_13G174100/GLYMA_12G207400/GLYMA_10G082400/GLYMA_08G271900/GLYMA_06G287000/GLYMA_14G072300	21	Leaf50._higherThan_.Leaf0
GO:0017172	MF:cysteine dioxygenase activity	11/2137	19/45129	1.39105e-10	2.05876e-07	1.89037e-07	GLYMA_04G156900/GLYMA_15G207700/GLYMA_19G115600/GLYMA_15G083700/GLYMA_13G064300/GLYMA_18G256400/GLYMA_09G240100/GLYMA_19G020500/GLYMA_13G228800/GLYMA_16G037600/GLYMA_19G115300	11	Leaf50._lowerThan_.Leaf0
GO:0009739	BP: response to gibberellin	27/2137	170/45129	3.52782e-08	2.61058e-05	2.39706e-05	GLYMA_05G027400/GLYMA_20G047600/GLYMA_13G103900/GLYMA_06G165700/GLYMA_13G361700/GLYMA_06G193000/GLYMA_15G169300/GLYMA_20G230600/GLYMA_17G092800/GLYMA_09G062800/GLYMA_17G099100/GLYMA_11G016100/GLYMA_04G199900/GLYMA_13G009100/GLYMA_17G130900/GLYMA_19G022500/GLYMA_17G228700/GLYMA_06G213100/GLYMA_02G223600/GLYMA_04G125700/GLYMA_05G049000/GLYMA_14G190300/GLYMA_02G074800/GLYMA_15G141400/GLYMA_04G150500…	27	Leaf50._lowerThan_.Leaf0
GO:0070483	BP: detection of hypoxia	7/2137	10/45129	5.59284e-08	2.75913e-05	2.53346e-05	GLYMA_19G115600/GLYMA_13G064300/GLYMA_18G256400/GLYMA_09G240100/GLYMA_19G020500/GLYMA_16G037600/GLYMA_19G115300	7	Leaf50._lowerThan_.Leaf0
GO:0009826	BP: unidimensional cell growth	35/2137	292/45129	5.17867e-07	0.000186113	0.000170891	GLYMA_20G033900/GLYMA_14G066600/GLYMA_01G050100/GLYMA_15G056600/GLYMA_04G222100/GLYMA_04G218300/GLYMA_02G109100/GLYMA_08G313200/GLYMA_19G018800/GLYMA_07G229000/GLYMA_02G240900/GLYMA_02G250000/GLYMA_04G023900/GLYMA_14G099200/GLYMA_17G144700/GLYMA_18G101400/GLYMA_06G094700/GLYMA_05G062700/GLYMA_06G024100/GLYMA_13G030700/GLYMA_07G132600/GLYMA_06G200000/GLYMA_14G210500/GLYMA_11G035900/GLYMA_01G239000…	35	Leaf50._lowerThan_.Leaf0
GO:0001666	BP: response to hypoxia	19/2137	107/45129	6.28762e-07	0.000186113	0.000170891	GLYMA_06G122600/GLYMA_13G231700/GLYMA_19G115600/GLYMA_04G213900/GLYMA_04G240800/GLYMA_19G262700/GLYMA_18G204200/GLYMA_13G064300/GLYMA_14G041500/GLYMA_09G073600/GLYMA_18G256400/GLYMA_11G121800/GLYMA_09G240100/GLYMA_13G114000/GLYMA_15G182600/GLYMA_19G020500/GLYMA_16G037600/GLYMA_19G115300/GLYMA_14G121200	19	Leaf50._lowerThan_.Leaf0
GO:0019005	CC:SCF ubiquitin ligase complex	22/2137	141/45129	8.60008e-07	0.000212135	0.000194784	GLYMA_14G062100/GLYMA_19G206800/GLYMA_17G113900/GLYMA_02G152800/GLYMA_01G128200/GLYMA_06G016400/GLYMA_12G128600/GLYMA_05G239400/GLYMA_19G231200/GLYMA_02G254300/GLYMA_03G254500/GLYMA_13G036600/GLYMA_13G166200/GLYMA_06G043400/GLYMA_10G032000/GLYMA_18G030200/GLYMA_08G059500/GLYMA_17G211000/GLYMA_19G068600/GLYMA_02G142300/GLYMA_19G161300/GLYMA_14G116800	22	Leaf50._lowerThan_.Leaf0
GO:0010105	BP: negative regulation of ethylene-activated signaling pathway	13/2137	56/45129	1.62273e-06	0.000343091	0.000315029	GLYMA_17G113900/GLYMA_20G202200/GLYMA_10G188500/GLYMA_18G091600/GLYMA_13G166200/GLYMA_10G008500/GLYMA_20G087000/GLYMA_08G320700/GLYMA_17G211000/GLYMA_14G094100/GLYMA_17G229300/GLYMA_20G221800/GLYMA_14G116800	13	Leaf50._lowerThan_.Leaf0
GO:0042594	BP: response to starvation	11/2137	43/45129	3.69331e-06	0.000683263	0.000627377	GLYMA_09G071800/GLYMA_07G117300/GLYMA_03G105400/GLYMA_05G068500/GLYMA_20G146900/GLYMA_17G151000/GLYMA_18G018800/GLYMA_11G238700/GLYMA_10G027900/GLYMA_14G170100/GLYMA_10G247000	11	Leaf50._lowerThan_.Leaf0
GO:0009664	BP: plant-type cell wall organization	17/2137	107/45129	1.14129e-05	0.00187679	0.00172329	GLYMA_20G033900/GLYMA_01G050100/GLYMA_02G071400/GLYMA_04G222100/GLYMA_02G109100/GLYMA_07G229000/GLYMA_02G240900/GLYMA_03G259800/GLYMA_07G132600/GLYMA_14G210500/GLYMA_13G167100/GLYMA_18G054000/GLYMA_11G160000/GLYMA_18G044100/GLYMA_06G143300/GLYMA_18G272100/GLYMA_14G221500	17	Leaf50._lowerThan_.Leaf0
GO:0006949	BP:syncytium formation	10/2137	40/45129	1.2749e-05	0.00188686	0.00173253	GLYMA_20G033900/GLYMA_01G050100/GLYMA_04G222100/GLYMA_02G109100/GLYMA_07G229000/GLYMA_07G132600/GLYMA_18G054000/GLYMA_11G160000/GLYMA_06G143300/GLYMA_08G199300	10	Leaf50._lowerThan_.Leaf0
GO:0009873	BP: ethylene-activated signaling pathway	46/2137	500/45129	1.61631e-05	0.00217467	0.0019968	GLYMA_19G206800/GLYMA_17G113900/GLYMA_02G152800/GLYMA_10G016500/GLYMA_16G011900/GLYMA_10G119100/GLYMA_11G053600/GLYMA_07G043500/GLYMA_17G216100/GLYMA_01G188600/GLYMA_20G202200/GLYMA_10G223200/GLYMA_10G188500/GLYMA_19G262700/GLYMA_10G204400/GLYMA_18G270700/GLYMA_15G085400/GLYMA_18G091600/GLYMA_04G062900/GLYMA_08G137600/GLYMA_20G070100/GLYMA_18G271100/GLYMA_04G041200/GLYMA_18G269900/GLYMA_13G166200…	46	Leaf50._lowerThan_.Leaf0
GO:0031146	BP: SCF-dependent proteasomal ubiquitin-dependent protein catabolic process	18/2137	122/45129	1.8199e-05	0.00224455	0.00206096	GLYMA_08G210700/GLYMA_14G062100/GLYMA_17G113900/GLYMA_01G128200/GLYMA_07G032000/GLYMA_12G128600/GLYMA_19G231200/GLYMA_02G254300/GLYMA_13G036600/GLYMA_13G166200/GLYMA_06G043400/GLYMA_10G032000/GLYMA_18G030200/GLYMA_17G211000/GLYMA_19G068600/GLYMA_02G142300/GLYMA_19G161300/GLYMA_14G116800	18	Leaf50._lowerThan_.Leaf0
GO:0010011	MF: auxin binding	7/2137	20/45129	2.37482e-05	0.00266662	0.00244851	GLYMA_16G050500/GLYMA_19G206800/GLYMA_02G152800/GLYMA_19G100200/GLYMA_16G146400/GLYMA_08G059500/GLYMA_07G147000	7	Leaf50._lowerThan_.Leaf0
GO:0009641	BP: shade avoidance	10/2137	43/45129	2.53274e-05	0.00266662	0.00244851	GLYMA_14G062100/GLYMA_17G144700/GLYMA_02G254300/GLYMA_03G029900/GLYMA_05G062700/GLYMA_06G009100/GLYMA_11G035900/GLYMA_18G030200/GLYMA_10G138800/GLYMA_17G255100	10	Leaf50._lowerThan_.Leaf0
GO:0009740	BP: gibberellic acid mediated signaling pathway	25/2137	212/45129	2.72745e-05	0.00266662	0.00244851	GLYMA_06G033300/GLYMA_20G047600/GLYMA_13G103900/GLYMA_13G361700/GLYMA_15G169300/GLYMA_17G092800/GLYMA_09G062800/GLYMA_19G022500/GLYMA_06G043400/GLYMA_09G107400/GLYMA_20G009800/GLYMA_17G228700/GLYMA_16G141100/GLYMA_17G119600/GLYMA_06G213100/GLYMA_04G125700/GLYMA_02G074800/GLYMA_06G213400/GLYMA_17G068800/GLYMA_15G141400/GLYMA_06G312900/GLYMA_04G150500/GLYMA_06G027300/GLYMA_08G208300/GLYMA_03G147200	25	Leaf50._lowerThan_.Leaf0
GO:0000138	CC:Golgi trans cisterna	23/2137	187/45129	2.88283e-05	0.00266662	0.00244851	GLYMA_11G066800/GLYMA_08G051300/GLYMA_04G032800/GLYMA_16G219000/GLYMA_12G099800/GLYMA_05G156400/GLYMA_14G074900/GLYMA_05G146900/GLYMA_02G064500/GLYMA_02G134300/GLYMA_20G174300/GLYMA_01G153600/GLYMA_02G026500/GLYMA_06G304200/GLYMA_05G222500/GLYMA_13G356500/GLYMA_06G102500/GLYMA_20G019000/GLYMA_13G196300/GLYMA_05G152300/GLYMA_08G132100/GLYMA_20G040500/GLYMA_18G130100	23	Leaf50._lowerThan_.Leaf0
GO:0032940	BP: secretion by cell	8/2137	29/45129	4.38001e-05	0.00381319	0.0035013	GLYMA_06G293400/GLYMA_15G073700/GLYMA_13G239500/GLYMA_13G093500/GLYMA_12G112000/GLYMA_06G059500/GLYMA_12G151200/GLYMA_13G195200	8	Leaf50._lowerThan_.Leaf0
GO:0009828	BP: plant-type cell wall loosening	14/2137	89/45129	7.3919e-05	0.00607779	0.00558067	GLYMA_20G033900/GLYMA_01G050100/GLYMA_04G222100/GLYMA_02G109100/GLYMA_07G229000/GLYMA_02G240900/GLYMA_07G132600/GLYMA_14G210500/GLYMA_17G252400/GLYMA_18G054000/GLYMA_11G160000/GLYMA_18G044100/GLYMA_06G143300/GLYMA_14G221500	14	Leaf50._lowerThan_.Leaf0
GO:0010029	BP: regulation of seed germination	15/2137	101/45129	8.18051e-05	0.00637219	0.00585099	GLYMA_05G027400/GLYMA_06G033300/GLYMA_13G103900/GLYMA_06G193000/GLYMA_15G169300/GLYMA_09G062800/GLYMA_17G099100/GLYMA_17G228700/GLYMA_16G141100/GLYMA_06G213100/GLYMA_05G243200/GLYMA_02G074800/GLYMA_15G141400/GLYMA_04G150500/GLYMA_16G015300	15	Leaf50._lowerThan_.Leaf0
GO:0009413	BP: response to flooding	6/2137	17/45129	8.81554e-05	0.0065235	0.00598993	GLYMA_06G122600/GLYMA_04G213900/GLYMA_04G240800/GLYMA_12G011200/GLYMA_16G043200/GLYMA_14G121200	6	Leaf50._lowerThan_.Leaf0
GO:0009734	BP: auxin-activated signaling pathway	39/2137	434/45129	0.000112703	0.0079429	0.00729323	GLYMA_12G076200/GLYMA_13G291200/GLYMA_19G206800/GLYMA_02G152800/GLYMA_12G035700/GLYMA_07G217900/GLYMA_19G184300/GLYMA_12G128600/GLYMA_20G014300/GLYMA_19G168500/GLYMA_14G051200/GLYMA_13G084700/GLYMA_09G222200/GLYMA_04G066300/GLYMA_08G168300/GLYMA_09G116100/GLYMA_16G146400/GLYMA_11G145500/GLYMA_16G129600/GLYMA_12G174100/GLYMA_09G221100/GLYMA_08G004100/GLYMA_16G020700/GLYMA_11G035900/GLYMA_20G210500…	39	Leaf50._lowerThan_.Leaf0
GO:0009637	BP: response to blue light	16/2137	120/45129	0.000177168	0.0114596	0.0105223	GLYMA_04G012500/GLYMA_08G132800/GLYMA_19G184300/GLYMA_04G101500/GLYMA_06G012200/GLYMA_12G042800/GLYMA_06G103200/GLYMA_05G239400/GLYMA_06G190200/GLYMA_13G169900/GLYMA_05G175600/GLYMA_07G273800/GLYMA_05G243200/GLYMA_05G030000/GLYMA_06G139500/GLYMA_17G096700	16	Leaf50._lowerThan_.Leaf0
GO:0031492	MF: nucleosomal DNA binding	6/2137	19/45129	0.000178089	0.0114596	0.0105223	GLYMA_08G052600/GLYMA_10G033100/GLYMA_02G140900/GLYMA_11G075500/GLYMA_02G245100/GLYMA_14G215200	6	Leaf50._lowerThan_.Leaf0
GO:0010218	BP: response to far red light	14/2137	98/45129	0.000212526	0.012584	0.0115547	GLYMA_14G062100/GLYMA_04G101500/GLYMA_04G066300/GLYMA_06G103200/GLYMA_17G144700/GLYMA_02G254300/GLYMA_05G062700/GLYMA_06G134600/GLYMA_18G030200/GLYMA_06G213100/GLYMA_06G139500/GLYMA_02G074800/GLYMA_04G150500/GLYMA_02G106800	14	Leaf50._lowerThan_.Leaf0
GO:0010371	BP: regulation of gibberellin biosynthetic process	5/2137	13/45129	0.000221517	0.012584	0.0115547	GLYMA_09G203000/GLYMA_01G019700/GLYMA_02G217800/GLYMA_14G185100/GLYMA_06G092000	5	Leaf50._lowerThan_.Leaf0
GO:0000137	CC:Golgi cis cisterna	13/2137	87/45129	0.000224452	0.012584	0.0115547	GLYMA_08G126900/GLYMA_15G048300/GLYMA_20G190500/GLYMA_07G263400/GLYMA_11G080700/GLYMA_06G205900/GLYMA_17G010400/GLYMA_10G200000/GLYMA_13G300700/GLYMA_08G184400/GLYMA_12G201500/GLYMA_05G168500/GLYMA_04G159200	13	Leaf50._lowerThan_.Leaf0
GO:0009735	BP: response to cytokinin	21/2137	187/45129	0.000229573	0.012584	0.0115547	GLYMA_05G027400/GLYMA_20G047600/GLYMA_10G016500/GLYMA_13G103900/GLYMA_19G132300/GLYMA_06G193000/GLYMA_15G169300/GLYMA_03G130000/GLYMA_01G196600/GLYMA_09G062800/GLYMA_17G099100/GLYMA_17G144700/GLYMA_05G109500/GLYMA_06G102500/GLYMA_05G033000/GLYMA_05G062700/GLYMA_17G157600/GLYMA_17G228700/GLYMA_11G045100/GLYMA_04G125700/GLYMA_02G275900	21	Leaf50._lowerThan_.Leaf0
GO:0061630	MF: ubiquitin protein ligase activity	30/2137	319/45129	0.000307336	0.0162449	0.0149162	GLYMA_06G293400/GLYMA_15G073700/GLYMA_08G273400/GLYMA_09G271200/GLYMA_13G239500/GLYMA_15G201800/GLYMA_20G187900/GLYMA_12G112000/GLYMA_11G022400/GLYMA_10G202500/GLYMA_18G218200/GLYMA_06G015200/GLYMA_16G068300/GLYMA_01G097900/GLYMA_05G241900/GLYMA_12G151200/GLYMA_01G195200/GLYMA_18G227700/GLYMA_13G002800/GLYMA_16G112200/GLYMA_11G046500/GLYMA_02G102900/GLYMA_08G158300/GLYMA_14G202000/GLYMA_02G249100…	30	Leaf50._lowerThan_.Leaf0
GO:0047262	MF: polygalacturonate 4-alpha-galacturonosyltransferase activity	10/2137	58/45129	0.00036121	0.0184342	0.0169264	GLYMA_09G269900/GLYMA_13G058100/GLYMA_06G205900/GLYMA_02G099900/GLYMA_13G300700/GLYMA_12G201500/GLYMA_19G214200/GLYMA_04G159200/GLYMA_01G178700/GLYMA_12G214700	10	Leaf50._lowerThan_.Leaf0
GO:0048443	BP: stamen development	11/2137	69/45129	0.000378231	0.0186594	0.0171332	GLYMA_14G062100/GLYMA_16G050500/GLYMA_19G206800/GLYMA_02G152800/GLYMA_19G184300/GLYMA_19G100200/GLYMA_16G146400/GLYMA_02G254300/GLYMA_18G030200/GLYMA_08G059500/GLYMA_06G139500	11	Leaf50._lowerThan_.Leaf0
GO:0031936	BP: negative regulation of chromatin silencing	7/2137	30/45129	0.000411225	0.0196327	0.0180269	GLYMA_08G052600/GLYMA_14G140600/GLYMA_10G033100/GLYMA_02G140900/GLYMA_11G075500/GLYMA_02G245100/GLYMA_14G215200	7	Leaf50._lowerThan_.Leaf0
GO:0038199	MF: ethylene receptor activity	5/2137	15/45129	0.000477368	0.0210535	0.0193314	GLYMA_20G202200/GLYMA_10G188500/GLYMA_10G008500/GLYMA_20G087000/GLYMA_20G221800	5	Leaf50._lowerThan_.Leaf0
GO:0051740	MF: ethylene binding	5/2137	15/45129	0.000477368	0.0210535	0.0193314	GLYMA_20G202200/GLYMA_10G188500/GLYMA_10G008500/GLYMA_20G087000/GLYMA_20G221800	5	Leaf50._lowerThan_.Leaf0
GO:0010082	BP: regulation of root meristem growth	11/2137	71/45129	0.000487055	0.0210535	0.0193314	GLYMA_02G302600/GLYMA_07G217900/GLYMA_17G087000/GLYMA_20G014300/GLYMA_04G239700/GLYMA_18G073600/GLYMA_14G011500/GLYMA_08G333200/GLYMA_14G067800/GLYMA_14G124700/GLYMA_06G124200	11	Leaf50._lowerThan_.Leaf0
GO:0009744	BP: response to sucrose	21/2137	198/45129	0.000497886	0.0210535	0.0193314	GLYMA_09G071800/GLYMA_06G122600/GLYMA_11G060300/GLYMA_11G247600/GLYMA_17G111400/GLYMA_05G068500/GLYMA_04G213900/GLYMA_20G146900/GLYMA_17G151000/GLYMA_04G240800/GLYMA_06G010200/GLYMA_18G123500/GLYMA_10G027900/GLYMA_08G298400/GLYMA_04G010300/GLYMA_18G009700/GLYMA_02G212400/GLYMA_15G105900/GLYMA_10G247000/GLYMA_14G121200/GLYMA_01G044600	21	Leaf50._lowerThan_.Leaf0
GO:0019900	MF: kinase binding	16/2137	133/45129	0.00057462	0.0236233	0.0216911	GLYMA_07G117300/GLYMA_03G105400/GLYMA_13G112200/GLYMA_05G068500/GLYMA_17G151000/GLYMA_18G018800/GLYMA_03G247100/GLYMA_10G162100/GLYMA_13G293800/GLYMA_02G182600/GLYMA_14G041500/GLYMA_11G238700/GLYMA_15G048500/GLYMA_14G170100/GLYMA_17G047500/GLYMA_02G176000	16	Leaf50._lowerThan_.Leaf0
GO:0031222	BP: arabinan catabolic process	5/2137	16/45129	0.000667342	0.0266937	0.0245103	GLYMA_15G051500/GLYMA_08G180900/GLYMA_15G143700/GLYMA_09G038600/GLYMA_13G088000	5	Leaf50._lowerThan_.Leaf0
GO:0030261	BP: chromosome condensation	6/2137	24/45129	0.000720622	0.0280663	0.0257707	GLYMA_08G052600/GLYMA_10G033100/GLYMA_02G140900/GLYMA_11G075500/GLYMA_02G245100/GLYMA_14G215200	6	Leaf50._lowerThan_.Leaf0
GO:0090693	BP: plant organ senescence	4/2137	10/45129	0.000836417	0.031741	0.0291448	GLYMA_13G103900/GLYMA_15G169300/GLYMA_09G062800/GLYMA_17G228700	4	Leaf50._lowerThan_.Leaf0
GO:0032527	BP: protein exit from endoplasmic reticulum	5/2137	17/45129	0.00090867	0.0328647	0.0301766	GLYMA_06G293400/GLYMA_15G073700/GLYMA_13G239500/GLYMA_12G112000/GLYMA_12G151200	5	Leaf50._lowerThan_.Leaf0
GO:0004518	MF: nuclease activity	6/2137	25/45129	0.00091044	0.0328647	0.0301766	GLYMA_09G225600/GLYMA_05G199100/GLYMA_08G006400/GLYMA_06G162500/GLYMA_12G010900/GLYMA_08G326000	6	Leaf50._lowerThan_.Leaf0
GO:0009938	BP: negative regulation of gibberellic acid mediated signaling pathway	8/2137	44/45129	0.00096137	0.0338768	0.031106	GLYMA_13G103900/GLYMA_15G169300/GLYMA_09G062800/GLYMA_17G228700/GLYMA_06G213100/GLYMA_02G074800/GLYMA_15G141400/GLYMA_04G150500	8	Leaf50._lowerThan_.Leaf0
GO:0009416	BP: response to light stimulus	36/2137	437/45129	0.00100868	0.0347172	0.0318776	GLYMA_08G220000/GLYMA_18G058600/GLYMA_14G000100/GLYMA_05G011100/GLYMA_13G103900/GLYMA_17G111400/GLYMA_07G217900/GLYMA_07G021800/GLYMA_04G101500/GLYMA_13G361700/GLYMA_12G128600/GLYMA_20G014300/GLYMA_09G153900/GLYMA_15G169300/GLYMA_06G103200/GLYMA_04G023900/GLYMA_02G236500/GLYMA_09G062800/GLYMA_18G041400/GLYMA_06G109200/GLYMA_06G024100/GLYMA_16G204600/GLYMA_10G291700/GLYMA_17G228700/GLYMA_02G230200…	36	Leaf50._lowerThan_.Leaf0
GO:0016584	BP: nucleosome positioning	6/2137	26/45129	0.0011365	0.0382278	0.0351011	GLYMA_08G052600/GLYMA_10G033100/GLYMA_02G140900/GLYMA_11G075500/GLYMA_02G245100/GLYMA_14G215200	6	Leaf50._lowerThan_.Leaf0
GO:0001673	CC:male germ cell nucleus	4/2137	11/45129	0.00126516	0.0416097	0.0382064	GLYMA_17G175700/GLYMA_10G032000/GLYMA_02G142300/GLYMA_19G161300	4	Leaf50._lowerThan_.Leaf0
GO:0008375	MF: acetylglucosaminyltransferase activity	11/2137	80/45129	0.00135219	0.0432643	0.0397256	GLYMA_16G035500/GLYMA_05G003800/GLYMA_19G004500/GLYMA_19G018800/GLYMA_09G119700/GLYMA_18G035900/GLYMA_19G117600/GLYMA_07G020500/GLYMA_06G297300/GLYMA_17G115100/GLYMA_06G240700	11	Leaf50._lowerThan_.Leaf0
GO:0045493	BP: xylan catabolic process	6/2137	27/45129	0.00140317	0.0432643	0.0397256	GLYMA_15G051500/GLYMA_08G180900/GLYMA_15G143700/GLYMA_08G262800/GLYMA_09G038600/GLYMA_13G088000	6	Leaf50._lowerThan_.Leaf0
GO:0046556	MF: alpha-L-arabinofuranosidase activity	6/2137	27/45129	0.00140317	0.0432643	0.0397256	GLYMA_15G051500/GLYMA_08G180900/GLYMA_15G143700/GLYMA_08G262800/GLYMA_09G038600/GLYMA_13G088000	6	Leaf50._lowerThan_.Leaf0
GO:0044390	MF: ubiquitin-like protein conjugating enzyme binding	5/2137	19/45129	0.00157764	0.0476512	0.0437537	GLYMA_06G293400/GLYMA_15G073700/GLYMA_13G239500/GLYMA_12G112000/GLYMA_12G151200	5	Leaf50._lowerThan_.Leaf0
GO:0010431	BP: seed maturation	10/2137	70/45129	0.00164337	0.0478898	0.0439728	GLYMA_06G033300/GLYMA_09G241600/GLYMA_16G141100/GLYMA_05G202600/GLYMA_18G254200/GLYMA_11G078300/GLYMA_04G198600/GLYMA_17G095500/GLYMA_16G125100/GLYMA_05G031400	10	Leaf50._lowerThan_.Leaf0
GO:0009044	MF: xylan 1,4-beta-xylosidase activity	6/2137	28/45129	0.00171497	0.0478898	0.0439728	GLYMA_15G051500/GLYMA_08G180900/GLYMA_15G143700/GLYMA_08G262800/GLYMA_09G038600/GLYMA_13G088000	6	Leaf50._lowerThan_.Leaf0
GO:0045487	BP: gibberellin catabolic process	6/2137	28/45129	0.00171497	0.0478898	0.0439728	GLYMA_09G203000/GLYMA_01G019700/GLYMA_02G217800/GLYMA_14G185100/GLYMA_06G092000/GLYMA_13G259500	6	Leaf50._lowerThan_.Leaf0
GO:0048856	BP: anatomical structure development	6/2137	28/45129	0.00171497	0.0478898	0.0439728	GLYMA_12G088400/GLYMA_03G139800/GLYMA_13G340800/GLYMA_19G142600/GLYMA_13G317200/GLYMA_02G181100	6	Leaf50._lowerThan_.Leaf0
