# Supplementary material for: The impact of Bisphenol A on the endophytic bacterial community and transcriptome of soybean seedlings
Source: iScience. 2025 Mar 13;28(4):112208. doi: 10.1016/j.isci.2025.112208 (PMC12018001; doi:10.1016/j.isci.2025.112208)
Supplement: Table S4. Raw reads amplicon sequence variants (ASVs) of soybean seedlings [file mmc5.xlsx]

## Sheet: 4. Raw reads of ASVs
Supplementary table 4_Microbiome raw data
#OTU ID	L0_1	L0_2	L0_3	L0_4	L0_5	L50_1	L50_2	L50_3	L50_4	L50_5	R0_1	R0_2	R0_3	R0_4	R0_5	R50_1	R50_2	R50_3	R50_4	R50_5
ASV_22	28	34	56	65	40	37	62	0	20	4	8	66	8	39	23	0	0	6	4	3
ASV_55	41	12	62	67	30	52	32	8	11	17	26	38	16	27	33	5	7	18	6	3
ASV_1	46357	46335	41840	38613	31745	20440	25271	1501	21411	21278	904	925	344	848	864	1003	921	1048	571	810
ASV_164	5	1	3	4	4	6	0	1	1	5	35	17	9	31	28	7	12	0	11	11
ASV_312	6	0	11	1	0	2	2	3	1	0	152	13	47	39	39	23	16	44	7	10
ASV_615	21	21	8	46	17	32	12	2	17	13	27	19	8	14	17	6	11	7	5	9
ASV_8	74	75	74	62	57	14	89	12	14	11	47	191	21	49	44	12	5	7	1	7
ASV_16	810	524	396	798	638	354	199	34	298	205	138	154	50	103	107	79	77	66	72	50
ASV_252	4	5	3	0	2	3	5	4	7	4	32	44	59	44	39	115	95	55	64	71
ASV_30	6	28	17	55	9	31	26	8	36	22	1314	223	357	1097	981	178	246	131	205	146
ASV_32	11	30	13	9	23	30	7	3	37	10	63	27	22	56	46	18	10	11	8	9
ASV_37	22	25	22	34	30	24	41	6	21	23	10	22	4	15	29	2	1	6	3	0
ASV_190	106	146	74	167	179	134	97	31	78	194	182	267	120	205	183	84	104	84	89	82
ASV_68	261	237	130	333	199	110	71	19	86	65	51	61	21	35	26	34	39	15	34	31
ASV_4	73	87	52	60	37	400	448	241	232	393	1874	6428	6964	2668	4266	2660	1818	1716	2393	1106
ASV_12	50	36	27	80	28	10	38	11	30	32	43	86	24	36	34	4	8	5	0	26
ASV_18	24	47	81	14	30	7	8	4	2	1	32	70	24	37	76	15	29	61	20	97
ASV_83	11	11	8	21	4	4	2	0	19	2	22	11	5	25	23	53	21	15	17	7
ASV_21	35	31	78	59	42	11	19	1	17	79	19	22	7	36	64	6	2	5	0	6
ASV_20	40	32	48	73	93	169	164	46	54	33	132	143	148	1438	129	37	30	31	20	29
ASV_85	155	132	74	179	89	63	40	8	64	34	23	42	4	21	30	20	15	12	17	8
ASV_474	0	15	9	8	15	136	27	0	12	12	2	3	0	0	0	1	3	0	0	0
ASV_363	0	0	0	2	3	0	0	0	0	0	8	3	0	4	4	5	5	5	1	6
ASV_360	1	1	3	1	1	0	0	0	0	1	1	4	0	3	8	2	0	4	6	6
ASV_271	63	45	30	46	34	14	16	0	8	17	10	8	2	6	2	3	6	1	4	5
ASV_165	10	1	5	2	1	1	0	0	0	0	1	4	0	1	6	6	3	2	1	2
ASV_56	6	22	15	28	22	36	15	3	50	6	119	102	59	120	74	78	96	34	79	71
ASV_858	0	0	0	0	0	0	3	0	1	2	20	5	17	24	8	9	9	9	1	5
ASV_133	4	2	2	2	0	0	2	3	20	9	7	11	32	0	7	65	15	23	18	15
ASV_80	28	13	12	44	7	61	23	14	388	46	65	81	351	33	111	127	277	122	274	533
ASV_1298	0	6	1	1	2	0	1	0	0	0	4	2	3	1	2	0	1	0	0	3
ASV_181	0	1	9	11	15	46	19	12	20	4	25	24	141	18	41	1	5	11	7	7
ASV_50	7	8	16	25	3	86	138	19	118	213	26	44	22	20	13	516	439	493	824	590
ASV_3165	0	0	0	0	0	0	0	0	0	0	0	0	0	1	0	0	0	0	0	0
ASV_205	2	4	0	2	5	0	1	0	6	6	13	36	49	3	44	14	15	18	17	4
ASV_111	0	5	7	5	4	0	3	7	1	0	1	17	9	0	3	2	3	5	0	3
ASV_765	0	10	0	0	0	3	0	2	13	36	0	1	0	0	1	17	9	19	4	0
ASV_60	32	9	28	67	902	113	194	5	67	1126	14	6	8	2	18	57	43	68	78	69
ASV_248	79	67	52	158	61	4	8	0	4	4	55	59	22	36	30	0	2	1	1	5
ASV_26	7	8	11	8	8	54	122	39	36	79	833	315	607	1028	1959	371	459	327	321	297
ASV_2572	62	100	55	132	59	20	6	3	22	5	23	19	4	20	15	3	3	5	6	2
ASV_13	75	42	170	134	1295	386	213	79	374	191	1049	749	1000	616	710	773	1052	1212	1448	938
ASV_216	12	2	15	52	0	25	67	6	8	1	50	12	15	19	19	8	13	12	7	9
ASV_1148	0	2	0	0	0	1	0	0	0	0	0	1	0	0	0	0	1	0	0	0
ASV_929	0	5	0	0	0	6	1	0	16	0	8	7	11	8	7	11	8	12	7	0
ASV_69	13	11	14	14	27	2	9	3	2	1	3	25	9	18	12	0	1	2	7	4
ASV_46	99	84	215	178	393	434	698	22	97	1457	32	50	53	65	42	46	63	97	43	38
ASV_14	485	712	589	945	334	1780	2014	28	605	748	35	44	12	11	27	28	22	28	30	9
ASV_1910	110	124	70	196	58	27	10	2	21	5	17	34	3	14	24	1	10	0	3	2
ASV_39	18	19	20	25	15	7	24	5	5	48	3	8	1	5	69	5	0	7	0	1
ASV_506	3	1	15	28	2	54	97	9	21	10	15	18	8	7	12	12	14	10	15	2
ASV_469	0	0	0	0	0	1	5	0	14	0	26	47	24	18	28	18	26	24	19	15
ASV_520	1	1	0	1	1	0	1	0	0	0	0	1	3	0	0	2	3	0	0	1
ASV_196	3	5	5	3	2	6	0	0	14	0	0	9	1	4	5	2	0	29	8	7
ASV_2878	0	0	0	0	0	2	0	0	0	0	0	0	0	0	0	1	2	3	0	4
ASV_782	0	42	24	0	3	13	2	0	9	30	0	3	0	0	1	0	1	0	0	0
ASV_84	13	1	6	5	5	0	8	5	0	0	1	19	10	15	1	7	0	3	1	4
ASV_623	0	0	0	0	0	20	3	3	0	0	5	5	47	6	1	1	0	2	1	0
ASV_53	1	6	1	0	0	101	52	28	84	73	90	170	94	73	52	603	560	1160	748	564
ASV_170	2	0	2	6	5	24	5	2	0	0	11	10	5	4	5	7	15	15	27	9
ASV_134	84	77	47	98	76	49	35	7	36	25	18	18	7	20	15	0	12	6	5	9
ASV_116	105	112	68	120	92	60	47	6	51	18	34	28	13	28	24	16	27	11	14	13
ASV_118	0	4	0	20	0	18	6	14	34	19	179	91	179	168	250	182	195	148	123	171
ASV_1228	0	0	0	2	4	115	97	48	29	41	16	49	15	31	44	42	42	42	23	15
ASV_266	1	1	0	1	1	2	4	4	0	0	4	26	10	7	9	14	11	54	51	20
ASV_35	41	29	59	19	12	42	1	4	4	3	32	45	16	38	42	7	9	56	15	9
ASV_7	69	136	252	41	58	49	71	5	17	80	296	161	69	88	140	53	87	356	66	34
ASV_2	213	118	95	302	67	1823	874	378	4977	976	5888	5366	4318	6901	4434	11073	11355	9771	11880	14160
ASV_385	1	1	7	24	1	27	2	0	16	1	0	0	0	1	1	3	1	0	0	0
ASV_260	18	36	29	57	5	58	47	12	204	64	9	13	7	9	11	13	15	4	10	2
ASV_634	2	1	0	0	1	1	0	4	0	2	6	6	3	4	5	0	1	0	0	1
ASV_989	0	0	0	0	0	0	1	0	0	0	0	0	0	0	0	0	0	0	0	0
ASV_74	13	62	408	44	796	92	85	6	56	189	16	28	19	37	12	5	14	33	17	18
ASV_1601	0	0	0	8	0	1	0	0	0	0	0	2	0	2	1	0	1	0	2	1
ASV_38	26	36	9	40	2	154	339	46	630	198	376	518	629	499	238	497	747	337	389	305
ASV_9	75	51	137	66	1367	61	54	5	8	33	75	103	41	59	99	25	91	62	22	90
ASV_253	0	1	55	26	7	0	17	2	2	1	0	2	0	0	0	0	0	2	2	1
ASV_161	0	10	1	0	0	36	8	7	24	17	45	129	79	59	36	144	105	107	132	173
ASV_61	4	17	19	6	16	3	25	1	0	4	2	38	5	2	1	1	0	1	2	0
ASV_1876	0	0	0	0	0	0	0	0	0	3	2	0	0	2	0	0	1	0	0	0
ASV_1751	0	3	0	0	0	0	0	0	0	0	0	0	0	0	0	0	0	0	0	0
ASV_108	3	3	3	4	8	0	8	2	3	1	4	19	18	2	6	0	1	1	6	7
ASV_767	0	0	0	0	0	0	0	1	0	0	2	0	1	9	4	1	2	0	0	2
ASV_141	12	1	3	10	2	9	0	0	38	10	28	27	24	30	28	23	43	22	28	37
ASV_349	52	66	31	126	28	54	46	8	56	17	36	43	17	27	26	19	31	17	24	20
ASV_182	11	29	20	24	14	7	3	1	0	7	231	203	49	144	116	3	7	7	10	8
ASV_244	6	2	33	2	2	0	0	3	1	5	0	0	1	2	9	0	0	0	0	1
ASV_296	0	0	0	0	0	5	6	5	5	11	33	23	21	28	38	21	88	85	99	61
ASV_209	0	0	1	0	4	10	9	8	21	3	184	43	55	80	95	60	68	73	127	42
ASV_147	3	4	6	5	6	2	10	0	0	0	10	18	2	1	2	0	0	3	0	0
ASV_318	4	5	11	16	32	2	3	16	4	3	35	58	14	29	21	2	1	5	5	3
ASV_123	6	13	14	23	102	18	9	74	11	27	106	130	39	78	70	3	6	10	8	12
ASV_143	3	0	1	2	4	6	12	6	2	1	20	208	87	112	22	8	20	9	37	13
ASV_1237	0	6	0	0	0	0	2	0	23	5	1	0	0	0	0	3	0	0	0	1
ASV_284	51	1	86	79	9	146	60	6	44	22	31	25	7	8	22	0	10	3	14	0
ASV_907	6	0	0	22	0	0	2	0	0	0	6	2	1	1	7	0	1	2	0	0
ASV_62	10	52	170	47	534	134	70	2	62	1253	75	13	6	30	45	7	71	16	5	22
ASV_460	2	0	7	17	0	1	26	1	0	54	15	19	11	13	9	6	12	6	6	6
ASV_89	6	10	29	3	3	21	0	2	67	11	349	25	70	234	337	139	50	72	30	90
ASV_153	6	4	2	3	1	9	8	0	0	26	2	6	0	0	3	1	0	1	0	0
ASV_1374	0	0	0	18	0	0	0	1	0	0	1	0	0	0	0	0	0	0	1	0
ASV_86	171	130	135	145	117	95	62	25	47	31	28	24	21	34	36	74	61	76	35	48
ASV_472	0	1	0	0	0	3	4	0	4	0	5	11	11	5	3	21	16	27	27	18
ASV_2481	0	0	0	0	0	1	4	0	0	0	4	0	0	0	0	0	0	0	0	0
ASV_27	12	24	30	37	14	9	91	11	54	9	166	56	48	119	112	222	218	129	190	112
ASV_554	12	1	35	78	10	20	28	3	17	2	2	2	0	0	0	1	0	7	1	0
ASV_73	4	1	1	2	0	21	15	3	5	13	213	475	219	90	112	169	214	250	289	175
ASV_192	6	0	4	0	2	1	3	0	1	1	3	2	2	2	11	2	1	3	1	2
ASV_404	18	11	177	6	7	0	0	0	0	8	0	0	0	0	1	0	6	0	1	0
ASV_2574	45	48	33	80	44	22	14	1	35	17	16	14	7	7	11	3	9	3	3	2
ASV_24	24	40	1	8	14	81	297	67	106	58	294	1535	1362	1330	358	854	923	723	740	326
ASV_129	1	3	2	1	2	19	25	2	30	4	109	119	121	127	178	103	117	78	90	105
ASV_1056	15	19	11	28	63	51	36	6	33	11	57	74	29	37	47	28	38	17	34	29
ASV_2586	0	0	0	0	0	0	0	0	0	0	0	0	0	2	0	0	0	0	0	0
ASV_76	101	146	134	244	74	324	813	18	58	232	13	11	3	10	10	12	5	16	2	5
ASV_1054	0	0	0	5	0	0	0	7	0	24	1	0	0	0	1	0	1	0	1	0
ASV_262	3	1	2	3	0	6	4	1	0	0	2	6	6	2	0	0	1	0	1	1
ASV_204	10	1	3	2	0	5	1	4	2	3	40	15	18	37	38	34	74	81	52	44
ASV_179	1	7	1	3	3	6	11	11	24	42	25	85	46	39	41	43	83	64	69	56
ASV_1091	0	2	0	7	8	22	1	0	0	0	0	0	0	0	0	0	0	0	0	0
ASV_264	44	39	29	48	36	29	26	3	26	12	11	11	2	3	9	1	2	2	4	5
ASV_28	34	191	439	45	85	5000	562	25	541	46	35	18	11	10	2	14	4	15	8	5
ASV_1117	2	0	1	0	0	11	1	1	0	0	4	2	4	6	0	4	2	4	4	1
ASV_347	6	2	8	35	1	5	13	0	7	0	3	5	3	5	1	0	0	0	2	0
ASV_72	9	2	23	10	9	1	22	0	0	0	3	50	2	0	1	0	0	6	1	0
ASV_276	0	2	1	1	1	0	2	2	0	2	0	6	3	10	0	3	1	0	0	0
ASV_302	0	0	2	0	0	9	0	0	1	0	103	4	16	98	118	0	0	0	0	0
ASV_187	0	2	4	3	0	33	3	4	11	18	3	5	2	2	0	8	7	14	17	10
ASV_219	5	4	1	6	1	0	4	1	0	0	0	9	2	0	0	0	0	0	0	0
ASV_456	0	0	8	1	3	75	25	1	14	3	7	5	2	1	5	6	0	4	0	2
ASV_1584	29	8	43	37	49	24	62	23	53	55	10	65	15	45	59	15	4	19	10	16
ASV_54	104	15	64	149	9	301	380	39	629	160	125	276	235	157	77	95	242	75	173	86
ASV_125	6	2	3	30	8	3	1	0	16	0	62	12	41	72	64	8	8	5	1	11
ASV_496	1	0	1	0	0	0	0	0	0	0	1	0	0	0	0	0	1	2	1	0
ASV_399	1	2	3	6	24	2	0	16	1	6	38	57	10	23	30	2	1	0	2	2
ASV_1485	0	0	0	0	0	0	0	0	0	0	0	0	1	0	0	0	0	0	0	0
ASV_285	11	1	1	7	1	1	1	2	1	0	1	12	10	4	2	3	11	5	6	4
ASV_1801	0	0	0	0	0	13	0	0	0	0	0	0	0	0	0	0	3	4	0	1
ASV_81	6	7	26	14	5	2	1	2	29	7	4	13	20	20	43	1	2	7	0	2
ASV_1187	0	1	0	0	0	25	0	0	0	0	0	2	3	0	1	0	0	1	0	1
ASV_1000	6	1	0	9	1	2	2	0	5	0	3	2	0	6	2	0	0	0	3	0
ASV_375	0	13	0	0	0	1	6	0	9	0	14	32	26	23	17	58	23	40	41	42
ASV_34	480	333	230	499	432	201	150	24	258	153	82	92	39	81	72	54	51	37	40	29
ASV_114	1	0	1	0	4	7	5	10	12	74	125	125	124	112	95	138	279	237	177	100
ASV_127	16	41	60	78	9	98	187	13	317	61	14	15	10	10	20	15	19	10	12	4
ASV_3001	0	0	0	0	0	2	0	0	0	0	0	0	1	0	0	2	0	4	1	0
ASV_130	133	91	47	117	86	51	26	3	57	32	27	19	8	16	20	10	22	6	13	10
ASV_559	0	0	0	1	9	0	0	0	0	0	0	2	1	0	1	1	0	0	0	1
ASV_707	2	0	0	0	0	1	37	0	35	0	1	0	2	1	1	0	3	1	1	1
ASV_641	0	0	0	0	0	4	1	3	0	1	11	1	8	9	19	10	23	18	10	26
ASV_220	1	3	2	23	1	18	11	3	29	4	4	9	5	4	10	33	6	8	1	1
ASV_308	24	2	11	14	14	8	2	3	108	5	23	1	2	6	10	1	8	3	2	7
ASV_3206	0	2	1	1	0	2	5	0	4	0	2	2	0	3	0	0	0	0	2	2
ASV_224	4	1	0	1	0	0	3	3	0	1	3	3	5	0	2	16	6	6	12	7
ASV_346	3	2	0	17	2	5	47	3	29	58	17	3	7	4	20	110	15	11	0	3
ASV_64	10	16	4	24	7	3	6	18	0	2	2	13	17	2	1	0	0	0	0	1
ASV_17	7	8	1	6	4	106	69	52	98	53	785	673	725	1732	1528	947	770	708	525	680
ASV_96	22	32	20	39	43	23	7	31	5	9	147	160	36	151	109	3	7	3	5	5
ASV_1060	0	2	0	0	0	1	2	3	2	3	39	25	45	32	38	31	20	36	37	21
ASV_563	0	0	0	0	0	0	0	0	0	2	2	2	0	0	0	0	0	2	0	0
ASV_201	5	0	6	4	2	0	15	0	0	0	2	2	5	5	0	0	0	0	0	1
ASV_3	75	111	156	68	2993	130	86	16	35	164	163	246	86	133	198	35	89	77	35	304
ASV_110	72	68	83	176	85	266	470	5	99	185	7	8	4	8	2	5	1	7	5	4
ASV_44	25	21	21	12	39	3	11	1	17	32	4	38	8	13	68	8	3	2	7	21
ASV_173	0	0	0	1	3	7	3	3	25	3	24	65	38	47	48	110	111	128	114	118
ASV_914	0	0	0	0	0	1	0	0	0	0	0	0	0	0	0	0	0	0	0	0
ASV_156	2	1	1	6	2	0	0	0	1	0	3	6	0	3	5	1	1	0	0	2
ASV_557	14	25	9	27	20	18	14	3	20	18	37	33	13	21	22	12	16	9	9	13
ASV_2148	0	0	0	0	0	0	0	0	1	2	1	2	0	0	0	1	1	0	0	0
ASV_567	0	7	5	4	9	1	3	0	3	0	25	46	7	11	18	0	1	2	0	2
ASV_354	0	0	1	0	1	14	0	0	3	2	41	4	4	12	12	6	16	19	3	12
ASV_477	2	0	1	1	1	0	0	0	0	0	3	2	1	1	0	0	0	0	0	0
ASV_430	0	0	0	1	0	2	0	0	4	1	5	1	1	2	6	7	3	6	3	6
ASV_211	6	5	18	28	10	34	11	9	59	33	95	39	36	38	56	97	73	71	55	49
ASV_288	0	0	11	11	4	13	39	2	69	31	48	26	30	37	26	19	34	28	30	25
ASV_5	45	42	54	40	579	197	198	18846	51	134	42	72	121	40	46	85	108	79	68	83
ASV_329	1	0	57	1	115	3	45	2	14	21	10	9	4	8	2	3	4	6	3	4
ASV_1144	0	0	0	0	0	0	0	0	0	0	0	1	0	0	2	0	0	0	0	0
ASV_3366	2	4	3	5	1	4	0	0	1	2	0	1	2	0	1	4	0	0	0	0
ASV_514	8	14	3	14	8	0	0	0	3	0	22	23	7	4	14	1	1	2	5	4
ASV_716	2	1	1	6	11	6	4	0	0	1	1	0	0	2	0	2	1	2	1	1
ASV_75	18	9	12	26	17	59	79	57	29	21	72	98	76	181	53	12	18	27	18	10
ASV_618	19	31	12	37	13	31	13	2	17	6	19	18	3	7	4	6	6	3	11	2
ASV_2356	0	0	0	0	0	0	13	0	0	0	1	0	0	0	0	0	0	0	0	0
ASV_151	2	0	0	2	2	58	8	8	10	9	31	61	57	46	35	65	124	66	90	83
ASV_198	4	1	12	9	0	38	49	9	105	56	85	26	36	44	79	42	56	34	19	30
ASV_126	118	91	53	140	83	72	35	8	48	38	13	22	2	7	10	9	14	9	18	12
ASV_1154	0	0	0	0	0	0	0	0	0	0	7	0	0	0	2	0	1	0	0	0
ASV_99	3	9	11	3	5	7	11	4	15	7	57	28	32	41	24	71	21	21	9	11
ASV_136	4	9	5	20	4	0	1	3	5	1	4	4	1	6	3	0	0	0	1	2
ASV_740	2	1	0	2	6	3	3	0	0	3	1	15	7	7	8	1	10	2	4	6
ASV_751	1	0	0	0	0	0	1	0	0	0	0	2	0	3	0	0	0	0	0	0
ASV_307	0	1	1	2	1	2	26	1	6	1	33	7	7	12	16	3	6	2	2	1
ASV_1738	0	0	0	0	6	0	0	0	0	0	2	0	0	0	0	0	0	0	0	0
ASV_163	2	29	10	2	13	0	0	0	13	12	5	1	1	15	15	4	2	2	2	4
ASV_480	1	1	0	17	0	2	1	1	0	1	0	0	1	2	1	1	0	0	1	0
ASV_19	5	2	2	5	0	105	80	44	103	31	1034	1290	1314	1000	1225	874	810	1071	1260	704
ASV_2576	5	0	0	0	0	0	0	0	0	0	0	0	0	0	0	0	0	0	0	0
ASV_649	8	2	22	0	0	109	0	0	6	0	1	0	0	1	1	0	0	0	0	0
ASV_317	31	20	43	28	15	65	38	4	64	39	16	7	0	4	12	23	9	7	13	10
ASV_895	0	0	0	1	4	0	0	0	37	5	1	0	1	3	0	0	1	0	0	1
ASV_442	1	0	2	0	2	0	2	0	0	0	0	2	0	0	0	0	0	0	0	0
ASV_438	9	19	20	24	6	7	11	1	7	5	3	4	1	8	2	2	4	2	2	5
ASV_78	10	11	28	1	23	84	2	1	0	0	16	16	3	16	9	9	4	19	9	14
ASV_2588	0	1	0	0	0	2	1	0	6	0	1	0	0	0	0	0	1	0	0	0
ASV_569	34	6	23	20	10	29	22	3	19	15	15	8	4	3	11	8	3	2	6	1
ASV_687	3	4	1	5	3	5	2	1	2	0	5	8	1	2	3	2	0	3	2	1
ASV_91	65	30	103	142	25	115	653	23	736	268	37	58	13	9	24	34	29	14	27	17
ASV_2325	0	0	0	0	0	0	0	0	0	0	0	0	0	0	0	0	0	0	0	0
ASV_342	9	17	2	9	2	11	4	0	4	4	0	2	1	0	1	0	3	0	0	0
ASV_245	41	49	19	63	32	25	16	4	24	11	20	8	4	20	9	12	16	8	14	6
ASV_3151	0	0	0	0	0	0	0	0	0	0	0	1	1	1	0	0	1	0	1	0
ASV_964	0	1	0	0	0	0	0	0	0	0	1	0	0	0	0	0	0	0	0	0
ASV_149	41	37	64	87	12	41	156	2	446	117	31	8	11	18	11	15	22	33	8	9
ASV_36	5	11	3	24	5	219	115	30	201	194	198	575	294	272	255	894	633	692	579	679
ASV_668	14	8	6	14	8	0	0	0	0	1	5	8	3	4	6	0	0	0	0	0
ASV_167	2	27	0	0	1	28	1	4	8	13	113	201	88	108	102	45	51	95	61	34
ASV_685	2	0	7	0	67	0	10	0	9	6	0	2	0	0	0	0	3	0	0	0
ASV_574	1	3	1	0	0	0	0	0	0	0	0	1	0	0	0	0	2	0	0	0
ASV_788	0	3	1	0	0	3	0	0	0	0	0	1	0	0	2	0	1	0	0	1
ASV_225	2	1	22	4	3	50	10	3	5	17	12	3	2	4	13	27	4	5	0	3
ASV_580	0	6	2	0	0	6	10	1	0	2	10	4	9	0	6	12	22	24	29	11
ASV_31	7	2	7	12	7	166	175	93	68	93	554	726	1158	938	1011	541	665	547	644	406
ASV_673	0	0	0	3	0	0	3	0	2	0	48	7	4	21	17	11	2	10	4	10
ASV_42	9	15	26	3	7	0	3	0	0	0	16	25	10	9	19	4	11	28	6	31
ASV_124	3	6	10	0	3	1	12	0	0	0	6	16	2	2	2	0	0	4	0	0
ASV_949	2	0	1	4	2	112	91	40	19	52	92	111	47	33	79	31	29	28	39	15
ASV_958	0	16	7	0	0	1	27	1	0	1	4	8	3	1	7	0	0	1	0	1
ASV_504	0	0	2	0	0	0	0	0	9	0	5	64	22	6	7	11	14	12	10	23
ASV_1898	0	0	0	0	0	0	0	0	0	0	1	3	0	1	0	1	3	1	0	2
ASV_128	3	2	16	60	9	13	19	12	13	6	13	16	20	58	11	5	1	9	4	6
ASV_437	0	0	2	0	0	2	3	1	78	30	19	4	16	13	20	15	14	18	17	23
ASV_352	2	2	2	1	5	3	1	0	1	11	2	2	2	3	3	9	2	11	4	8
ASV_52	37	0	0	0	0	0	0	0	0	1	14	22	12	19	17	20	8	0	0	0
ASV_1794	0	0	0	0	0	1	1	0	9	0	0	1	1	0	0	0	2	0	0	1
ASV_441	12	16	10	31	13	28	12	4	7	15	19	20	14	15	19	12	17	3	18	7
ASV_238	17	1	37	22	9	8	6	2	18	3	16	8	11	12	3	4	0	3	5	2
ASV_2440	1	0	0	0	0	0	1	0	0	0	0	0	0	0	1	0	0	0	0	0
ASV_704	0	0	0	10	0	1	0	0	0	0	0	0	1	0	0	0	0	0	0	0
ASV_301	4	2	2	2	2	0	4	0	0	0	0	10	0	0	1	0	1	0	0	0
ASV_481	9	11	5	9	7	3	3	0	8	0	5	8	2	8	6	1	3	0	1	3
ASV_109	2	1	0	19	6	104	1	5	26	9	318	182	195	273	253	110	119	75	105	80
ASV_3304	10	17	9	22	9	1	0	0	1	2	26	27	2	18	26	0	0	1	0	0
ASV_369	9	0	6	10	18	66	106	2	48	27	0	1	1	0	0	0	0	0	2	0
ASV_735	0	0	0	0	0	0	0	0	0	0	0	1	2	1	0	0	0	0	0	0
ASV_397	14	20	4	30	14	20	11	1	15	6	20	17	6	9	13	2	6	1	4	4
ASV_115	8	31	6	8	2	5	196	1	2	66	0	12	0	0	12	0	7	6	0	0
ASV_294	0	1	0	0	2	0	4	0	1	0	0	8	2	0	0	0	0	0	0	0
ASV_1544	0	12	0	0	0	0	22	0	0	1	0	0	0	0	0	0	0	0	0	0
ASV_779	0	0	4	0	3	1	0	3	42	10	1	1	1	4	1	2	2	3	4	1
ASV_1317	0	0	0	0	0	2	0	2	6	0	0	2	0	2	0	0	0	2	0	0
ASV_2080	0	0	0	14	0	0	0	0	1	0	0	0	0	0	0	0	1	0	0	0
ASV_597	0	0	0	0	0	0	0	0	17	76	1	5	2	3	5	24	3	2	3	2
ASV_162	4	6	1	5	4	0	2	0	1	8	1	4	0	0	13	0	2	0	3	1
ASV_729	8	1	0	9	0	1	0	0	0	30	0	1	0	2	0	0	1	0	0	4
ASV_1742	0	0	0	1	0	0	0	0	0	2	3	1	0	0	1	0	0	0	1	0
ASV_3256	0	0	0	0	0	0	0	0	0	0	0	0	0	0	0	0	0	0	0	0
ASV_969	11	5	1	4	2	6	2	0	0	1	2	4	1	3	2	0	0	1	2	0
ASV_2354	0	0	0	0	0	1	2	0	1	0	0	0	0	0	0	0	1	0	1	0
ASV_372	1	1	0	0	0	30	22	0	40	13	26	31	29	22	27	36	36	30	32	23
ASV_407	15	1	22	12	10	17	27	17	7	15	15	40	28	13	20	10	20	69	16	6
ASV_145	5	8	6	3	5	2	0	3	12	6	3	5	7	10	17	9	14	2	1	11
ASV_537	1	0	0	10	1	0	1	1	18	0	4	7	2	2	2	6	9	26	6	6
ASV_1346	5	1	1	9	4	27	11	0	9	12	32	18	11	14	13	7	19	10	17	20
ASV_1902	0	0	0	0	2	1	1	0	0	0	3	2	2	4	7	3	2	0	2	0
ASV_119	2	6	2	2	0	9	2	2	8	2	13	7	4	13	25	43	13	43	45	19
ASV_1257	0	0	0	0	0	4	0	0	0	0	0	0	0	0	0	0	0	0	0	0
ASV_524	5	10	4	11	9	0	1	3	1	0	10	9	4	21	10	0	0	0	1	0
ASV_3356	11	18	8	14	13	3	1	0	2	1	15	8	4	9	21	2	2	1	2	3
ASV_77	11	16	12	14	3	2	21	2	2	1	3	29	0	10	0	0	5	4	0	0
ASV_1508	1	0	0	2	0	0	0	0	0	0	0	0	0	0	0	0	0	0	0	0
ASV_71	6	0	5	0	16	7	25	4	2	4	49	85	133	42	137	101	126	172	254	120
ASV_772	10	0	4	6	1	36	0	1	1	4	2	1	1	0	6	1	1	0	2	2
ASV_962	1	1	15	0	3	13	32	6	7	3	2	6	7	8	3	2	2	4	0	3
ASV_172	18	3	19	26	16	67	6	6	34	2	65	28	73	60	19	131	45	36	41	52
ASV_341	0	1	2	2	0	1	0	0	0	0	0	1	1	0	0	0	0	2	4	0
ASV_2687	0	0	0	0	0	0	0	0	0	0	0	0	0	0	0	0	0	0	0	0
ASV_330	3	7	5	8	9	2	2	3	0	3	52	34	5	35	23	0	1	3	0	2
ASV_937	3	0	0	0	0	7	2	0	7	55	0	1	1	0	1	3	4	0	1	1
ASV_466	6	0	0	47	0	1	1	0	21	1	13	2	2	10	11	6	1	3	2	7
ASV_1158	0	0	1	0	0	0	1	0	0	0	15	2	15	18	23	1	0	0	0	0
ASV_180	2	3	6	5	3	0	5	0	0	0	1	14	0	1	4	0	0	7	0	1
ASV_226	6	6	4	8	12	3	4	28	0	8	62	76	15	39	34	4	6	1	3	1
ASV_325	3	5	26	49	36	55	25	1	45	120	1	3	1	1	3	5	4	35	27	16
ASV_158	3	0	0	1	1	10	3	4	13	3	35	83	69	36	51	160	154	133	184	132
ASV_579	15	5	2	16	3	34	30	15	49	12	65	39	14	39	45	38	63	25	51	61
ASV_558	7	7	9	17	5	9	4	1	3	3	14	12	6	13	8	1	7	6	3	6
ASV_1785	2	0	0	0	0	0	0	0	1	2	6	0	0	0	3	0	0	0	0	0
ASV_658	0	14	4	18	5	5	21	0	1	35	6	3	0	4	4	4	0	7	0	0
ASV_1806	0	0	0	0	0	0	0	0	0	4	0	2	0	1	2	1	2	3	0	0
ASV_2744	0	0	0	0	0	2	0	0	2	0	9	2	2	8	12	1	6	4	2	0
ASV_1900	0	0	0	0	0	0	0	0	0	0	0	0	0	0	0	0	0	0	0	0
ASV_121	77	29	62	97	11	112	59	5	86	18	306	34	76	152	138	42	30	26	21	31
ASV_2640	2	4	0	2	0	0	0	0	0	0	0	6	1	0	1	0	0	3	2	0
ASV_585	2	5	1	5	8	0	2	0	0	1	19	16	4	15	16	0	0	0	0	0
ASV_1440	0	0	0	0	0	1	0	0	1	2	2	1	0	0	2	0	0	0	0	0
ASV_214	3	1	1	3	1	2	0	5	1	0	6	10	5	0	13	6	10	12	5	1
ASV_184	0	0	0	9	6	5	3	2	21	1	60	30	15	41	35	27	73	51	236	239
ASV_662	1	0	0	4	4	0	0	1	0	0	4	0	0	1	1	2	0	2	0	0
ASV_2169	0	0	0	0	0	0	0	0	0	0	0	1	0	0	0	0	0	0	0	0
ASV_3144	3	0	0	0	1	7	0	0	0	0	0	0	0	0	0	0	0	0	0	0
ASV_1300	0	0	6	17	0	1	3	0	5	9	0	0	0	0	2	3	1	0	0	1
ASV_423	11	8	8	6	1	1	0	2	12	9	3	1	0	0	3	2	2	4	6	0
ASV_387	2	10	0	3	0	34	1	2	3	4	3	5	1	2	1	2	5	6	4	1
ASV_146	23	6	21	19	9	6	24	1	14	17	212	15	24	71	92	1	6	9	3	7
ASV_984	4	0	0	0	2	0	0	0	2	1	3	0	0	3	1	1	1	8	0	0
ASV_206	23	41	18	65	30	40	28	8	17	40	49	65	29	40	52	22	27	21	32	19
ASV_3145	0	11	12	7	10	10	9	60	6	6	1	5	2	0	0	1	6	1	4	6
ASV_47	0	3	0	0	2	29	28	19	23	15	1239	356	876	962	980	74	61	52	75	52
ASV_902	0	22	3	0	0	0	0	0	0	0	0	0	0	0	1	0	1	0	0	0
ASV_1649	11	0	0	0	0	3	1	0	0	0	0	0	0	0	1	0	1	0	1	0
ASV_3066	0	0	0	0	0	1	0	0	4	0	0	0	0	2	0	0	0	0	0	0
ASV_476	0	0	17	0	3	4	19	0	89	0	1	3	2	5	2	2	1	0	0	2
ASV_2316	2	9	3	7	11	17	13	19	16	19	9	20	4	8	13	8	5	9	17	7
ASV_202	10	9	4	64	0	130	19	11	30	4	125	27	23	50	63	56	49	45	30	51
ASV_2073	0	0	0	0	0	0	0	0	0	0	0	0	0	0	0	0	0	0	0	0
ASV_1085	2	0	1	0	1	0	0	0	0	0	6	0	0	1	0	0	1	0	0	0
ASV_234	13	19	13	24	88	23	10	85	7	20	150	152	39	91	89	4	7	5	6	17
ASV_65	16	1	0	20	1	54	40	15	115	45	197	491	339	217	524	318	164	203	172	330
ASV_195	1	4	119	8	173	96	105	1	18	8	7	4	0	9	1	0	21	2	2	1
ASV_544	12	3	5	0	7	6	1	0	1	3	1	0	0	3	1	3	1	0	2	7
ASV_1758	5	7	3	0	3	3	16	7	2	0	8	37	5	8	3	5	1	2	0	0
ASV_449	0	0	3	2	0	2	0	0	0	0	4	1	1	2	2	18	0	0	0	0
ASV_105	30	75	216	21	669	179	101	4	28	23	7	4	3	3	15	2	23	6	4	6
ASV_1961	2	0	1	3	2	0	2	1	0	1	1	0	0	1	6	0	0	1	13	0
ASV_274	7	5	8	73	30	116	28	1	39	23	8	8	4	13	8	89	38	9	34	29
ASV_419	0	0	8	0	0	2	1	1	4	16	10	22	26	13	28	20	28	118	26	21
ASV_169	1	7	27	5	737	8	0	0	3	3	2	0	0	0	0	0	3	0	0	8
ASV_562	26	27	25	41	124	15	9	1	1	4	171	214	34	112	136	6	9	2	4	3
ASV_1352	0	0	0	0	0	0	0	0	0	0	1	0	0	0	0	0	0	0	0	0
ASV_928	0	0	5	0	0	0	0	0	3	3	0	0	0	2	1	6	1	0	0	2
ASV_667	0	0	0	0	1	0	1	0	2	0	11	9	9	11	6	7	12	6	5	13
ASV_2539	0	0	0	0	0	0	0	0	0	0	0	2	0	0	0	4	3	0	3	0
ASV_906	5	1	14	9	0	9	33	0	11	3	3	1	0	3	0	3	4	0	4	3
ASV_599	5	9	6	2	3	19	84	12	8	15	11	19	11	5	5	4	8	7	0	1
ASV_894	1	0	0	1	0	0	0	1	0	0	0	1	0	0	0	0	0	0	2	0
ASV_2117	0	0	0	0	0	0	0	0	0	0	0	1	0	0	0	0	0	0	0	0
ASV_2646	0	0	0	0	0	1	0	0	0	0	0	0	0	0	0	0	0	0	0	0
ASV_315	0	0	0	0	2	16	2	0	8	0	49	11	14	53	33	32	32	48	32	44
ASV_383	4	0	4	0	0	18	9	1	198	32	1	1	0	1	1	5	3	0	2	2
ASV_223	19	25	13	10	1	3	2	2	15	1	7	3	2	0	1	2	1	0	0	2
ASV_200	19	0	0	0	5	625	107	1	129	26	5	4	0	0	0	3	2	2	3	2
ASV_883	0	0	0	2	0	0	0	2	0	0	1	1	1	0	0	0	0	3	1	1
ASV_2198	2	6	3	2	2	2	0	0	0	0	2	2	1	3	2	2	8	7	2	0
ASV_2582	3	0	1	0	1	1	1	0	0	0	0	0	0	0	1	0	0	0	0	0
ASV_1220	0	0	2	18	6	0	0	1	6	10	0	2	1	2	0	0	0	1	1	0
ASV_534	0	7	0	0	0	0	16	0	85	18	1	1	1	1	0	7	5	2	5	6
ASV_508	3	0	0	0	0	33	32	0	32	7	8	9	5	13	10	12	26	10	20	11
ASV_188	1	2	1	1	3	23	2	1	6	3	30	32	9	15	11	48	129	199	169	71
ASV_459	0	0	0	0	1	0	2	0	0	0	1	3	1	0	0	2	0	2	0	0
ASV_584	0	0	0	0	0	2	6	0	39	13	11	1	0	4	2	5	5	3	7	6
ASV_987	0	0	2	4	0	1	1	1	0	0	0	4	3	2	7	0	0	0	1	0
ASV_337	0	0	1	2	2	1	4	3	0	0	0	5	1	2	0	2	0	1	0	0
ASV_1629	1	4	8	6	19	23	6	0	5	11	4	0	0	0	2	6	3	1	6	2
ASV_1050	0	1	0	0	0	0	5	0	8	0	3	0	3	10	2	3	3	0	1	13
ASV_605	0	0	0	2	1	21	1	0	0	0	6	0	1	1	0	10	8	31	20	3
ASV_371	1	2	12	17	0	15	40	2	81	15	11	11	14	7	6	49	15	29	12	27
ASV_241	1	2	99	13	57	38	56	15	7	28	66	185	211	96	133	54	32	27	63	30
ASV_1382	1	0	0	0	0	5	1	0	0	32	0	0	0	0	1	0	0	0	0	1
ASV_2553	0	1	0	0	0	0	0	0	11	1	1	0	0	0	0	0	0	0	0	0
ASV_309	2	0	22	0	0	5	2	6	8	0	18	96	38	30	15	56	25	34	51	97
ASV_802	0	0	0	0	0	0	0	0	0	0	6	23	4	10	5	23	36	10	12	2
ASV_468	0	2	0	0	0	0	2	0	1	0	24	36	28	16	16	30	21	34	42	29
ASV_304	34	35	6	147	14	2	6	1	5	4	0	4	0	0	2	0	0	0	2	2
ASV_1977	0	0	0	0	0	0	15	0	0	0	0	0	0	0	0	0	0	0	0	0
ASV_457	3	0	3	11	0	27	0	1	1	27	52	7	11	40	28	12	5	8	4	4
ASV_918	0	3	2	0	2	0	0	0	0	5	7	1	0	4	5	0	0	1	2	3
ASV_538	17	3	0	53	0	16	0	35	3	24	1	0	0	0	0	0	1	0	1	0
ASV_3110	1	0	0	1	0	0	0	0	1	0	0	0	0	0	1	0	0	0	1	0
ASV_1423	0	0	10	0	0	0	0	0	0	9	0	0	0	0	0	0	0	0	0	0
ASV_1130	0	1	4	0	6	37	10	6	7	1	4	7	2	5	3	2	3	2	4	0
ASV_470	2	0	3	0	0	1	0	0	0	0	0	9	0	1	1	0	0	0	0	0
ASV_2049	0	0	0	0	1	22	0	0	0	0	0	0	2	0	0	0	0	0	0	0
ASV_600	3	1	4	25	3	0	0	2	16	0	0	1	3	0	1	26	12	18	10	7
ASV_178	4	28	63	3	388	70	15	0	13	22	22	6	2	9	2	4	20	2	0	5
ASV_1064	0	0	1	0	0	0	0	0	0	0	0	0	1	0	0	0	0	0	0	0
ASV_2145	1	0	0	0	0	0	0	0	0	1	0	0	0	0	2	1	1	5	2	0
ASV_1611	0	0	0	0	0	0	0	1	0	0	5	0	0	0	0	0	0	0	1	0
ASV_2784	0	2	1	0	0	0	0	0	4	0	0	0	0	3	2	2	2	1	0	0
ASV_901	0	0	0	0	0	0	0	0	16	6	14	4	7	10	18	6	0	2	2	2
ASV_144	4	5	46	12	203	7	44	0	12	469	13	1	2	8	2	1	4	3	0	10
ASV_638	6	24	15	2	1	0	18	1	10	9	0	0	0	1	0	3	8	4	1	6
ASV_1072	7	0	0	0	0	1	2	0	0	5	4	2	2	2	1	0	1	3	0	2
ASV_951	0	0	0	0	0	0	0	0	1	30	1	9	5	5	2	6	0	1	2	0
ASV_242	36	51	62	52	58	36	134	2	20	41	29	14	8	2	5	1	2	23	2	2
ASV_521	0	0	5	35	0	0	28	0	0	13	6	0	2	8	3	4	2	2	0	1
ASV_2654	0	0	0	0	0	0	0	0	0	0	0	0	0	0	0	0	0	0	0	0
ASV_2370	0	0	1	1	2	0	0	0	0	0	2	0	0	0	0	0	0	0	0	0
ASV_1254	0	0	0	0	0	1	0	0	1	0	0	0	0	0	0	0	0	0	0	0
ASV_2183	2	0	0	4	2	61	48	20	9	26	68	73	25	25	38	19	19	20	21	9
ASV_1218	1	0	0	0	0	0	0	0	0	1	0	0	0	0	0	0	0	0	0	0
ASV_2448	0	0	0	0	0	0	1	0	0	0	0	0	0	0	0	0	0	0	0	0
ASV_1497	23	10	9	5	3	1	2	0	1	1	0	2	1	3	1	1	1	0	0	0
ASV_2940	0	0	1	11	0	1	1	1	0	1	2	3	1	1	4	1	5	1	4	1
ASV_79	4	0	1	2	2	59	21	14	15	82	306	354	301	309	211	178	179	202	237	241
ASV_384	0	0	0	0	0	7	2	2	1	1	38	59	60	46	39	4	9	17	23	5
ASV_51	14	0	8	36	5	128	59	18	111	78	240	194	237	172	234	389	467	543	503	363
ASV_1489	5	0	0	1	5	6	0	0	0	7	0	0	0	1	1	0	0	0	0	0
ASV_485	2	4	1	6	4	0	3	0	1	0	35	46	9	18	30	0	0	0	3	0
ASV_578	0	2	0	37	0	89	67	17	16	3	11	24	9	4	15	2	6	15	17	2
ASV_33	8	31	20	6	12	79	27	18	49	29	1133	848	741	1221	968	261	350	352	266	196
ASV_2985	0	0	0	0	0	0	1	0	0	0	0	0	1	0	2	2	0	2	1	0
ASV_194	8	17	44	69	23	43	201	9	328	106	12	11	2	7	9	9	12	23	6	6
ASV_3387	13	14	10	10	70	20	15	2	10	3	11	8	2	7	4	4	6	8	10	0
ASV_1599	0	0	0	0	0	2	0	0	0	0	6	4	2	4	12	1	0	4	0	0
ASV_1828	0	0	0	0	15	1	18	0	0	0	0	0	0	0	0	1	0	0	1	0
ASV_408	17	22	15	0	13	140	24	0	39	2	4	1	0	1	0	0	2	3	0	3
ASV_742	11	8	14	5	1	2	13	3	13	5	1	6	0	4	3	0	6	17	8	0
ASV_2019	0	0	0	0	0	3	7	0	2	1	0	0	2	0	2	2	5	1	1	0
ASV_280	4	4	6	4	4	19	22	1	236	11	13	24	9	8	5	18	8	8	18	6
ASV_1310	0	0	0	0	0	1	0	0	15	0	1	1	0	0	1	4	0	0	0	0
ASV_919	0	0	0	0	3	10	3	2	33	4	8	5	3	2	0	0	1	0	0	33
ASV_1289	0	0	0	0	1	0	0	0	0	0	2	2	1	0	0	2	0	1	5	3
ASV_869	0	0	0	4	1	0	0	0	0	0	0	1	2	1	0	0	1	0	0	2
ASV_139	0	29	10	0	0	13	4	5	10	7	434	49	196	201	350	6	5	5	6	4
ASV_2222	0	0	0	0	0	0	4	0	5	0	0	0	0	0	0	0	0	0	0	0
ASV_229	23	28	17	82	14	25	170	3	152	41	13	19	8	6	22	1	8	2	6	1
ASV_2371	0	0	0	0	0	0	0	0	0	0	0	0	0	0	0	0	0	0	0	0
ASV_3430	0	10	0	0	0	0	0	1	0	2	0	1	0	0	0	0	0	0	0	0
ASV_142	22	1	2	30	1	9	47	5	57	105	5	13	8	5	14	61	137	178	179	74
ASV_819	1	0	39	0	37	0	10	0	0	0	3	0	0	0	0	1	0	0	0	1
ASV_113	6	2	12	14	35	39	16	5	5	520	58	22	7	4	12	9	9	41	22	14
ASV_2712	0	0	0	0	0	0	0	2	0	0	0	1	0	3	1	13	2	6	1	0
ASV_1260	0	1	1	2	14	3	0	0	0	0	0	0	0	0	0	0	0	0	0	0
ASV_1165	2	4	0	0	0	0	0	0	0	0	1	0	0	0	0	0	0	0	0	0
ASV_334	4	1	1	3	2	29	1	3	5	12	38	30	26	17	18	39	37	47	28	29
ASV_357	4	0	2	1	2	29	1	0	22	0	23	12	7	9	9	7	8	5	4	1
ASV_2142	0	0	0	0	0	1	0	0	0	0	0	0	1	1	0	0	0	0	2	2
ASV_486	1	3	6	3	1	0	0	0	0	1	0	0	0	0	2	0	0	0	0	0
ASV_1945	0	0	0	0	0	15	0	0	0	0	0	0	0	0	0	2	1	1	5	1
ASV_473	9	24	13	30	14	14	14	5	7	15	25	33	15	28	13	6	19	5	11	7
ASV_677	0	1	0	1	4	38	52	17	19	10	33	59	21	20	22	7	12	25	14	3
ASV_639	34	2	6	2	4	1	9	0	12	57	3	1	0	3	2	6	8	6	1	3
ASV_402	2	2	4	0	2	0	0	0	0	2	2	3	0	0	2	0	0	0	0	0
ASV_420	1	0	0	2	0	41	8	3	2	2	8	9	6	52	6	3	2	2	0	2
ASV_1663	0	0	0	0	0	36	1	0	0	0	0	0	0	0	0	0	0	0	0	0
ASV_343	6	1	12	16	4	44	69	0	17	1	0	2	2	2	0	2	2	1	3	2
ASV_257	0	0	0	2	0	5	1	1	11	20	38	83	49	23	72	30	73	83	76	114
ASV_92	3	8	6	49	0	96	4	7	19	17	301	119	111	208	201	138	154	157	154	173
ASV_1725	0	15	0	0	0	9	0	0	0	3	1	0	0	0	0	0	0	0	0	1
ASV_392	10	1	23	0	65	12	34	2	16	34	17	2	2	5	5	14	10	17	5	9
ASV_991	0	1	0	0	0	3	1	0	2	2	3	4	3	2	1	0	0	0	2	1
ASV_1868	0	0	7	0	0	0	16	0	0	1	0	3	0	0	0	0	0	0	0	0
ASV_2206	1	0	0	0	1	0	0	0	0	0	1	2	0	0	1	3	4	1	0	0
ASV_756	0	0	0	2	0	12	0	0	0	0	1	5	6	3	3	0	1	4	3	0
ASV_675	1	2	0	0	0	1	0	0	0	1	0	0	0	0	3	0	1	0	0	1
ASV_1290	0	0	1	0	1	3	4	0	0	1	0	3	1	1	1	3	0	1	0	1
ASV_1536	4	0	0	6	0	1	2	1	1	0	2	0	4	0	1	3	1	0	2	0
ASV_1908	0	0	0	0	0	0	0	0	0	0	0	4	1	1	3	0	2	0	0	0
ASV_1217	0	0	0	0	0	1	0	0	38	4	0	0	0	1	0	0	0	1	0	0
ASV_3155	5	4	1	9	0	10	6	0	11	4	0	0	1	0	2	1	2	2	1	2
ASV_3013	2	0	0	0	2	1	2	0	1	1	2	4	1	0	1	1	0	0	0	0
ASV_3229	0	0	2	0	0	0	0	0	0	0	0	0	0	0	0	0	0	0	0	0
ASV_313	5	23	18	45	9	98	76	2	1	18	4	2	1	3	3	0	1	0	3	1
ASV_654	7	20	13	0	0	4	0	4	39	39	1	0	0	0	0	2	5	0	2	3
ASV_871	0	0	3	0	0	17	0	0	14	0	4	2	4	0	4	1	3	1	4	1
ASV_94	8	8	8	5	11	0	1	0	0	8	1	11	2	8	20	5	0	12	2	1
ASV_3109	0	0	0	0	0	0	0	0	5	0	0	0	0	0	0	0	1	0	0	0
ASV_2000	0	0	0	0	0	0	0	0	0	0	0	3	0	0	0	0	0	0	0	0
ASV_791	2	0	0	2	0	9	20	2	14	0	5	1	6	11	5	3	9	0	3	1
ASV_1557	0	0	0	12	2	7	0	1	0	1	4	0	0	0	0	0	1	0	1	0
ASV_916	10	3	2	2	9	1	13	0	10	0	0	3	0	0	2	0	0	1	0	0
ASV_2075	0	0	0	0	0	0	0	0	0	0	1	0	4	5	2	0	0	0	2	3
ASV_1487	2	2	1	10	16	0	0	0	0	0	0	0	0	0	0	1	0	0	1	0
ASV_1071	0	0	0	0	0	0	2	1	33	11	0	1	0	1	0	0	0	1	0	0
ASV_2544	2	0	0	0	0	0	0	0	0	1	3	0	1	1	0	0	1	0	0	0
ASV_327	0	1	1	0	0	0	21	0	0	0	3	6	0	0	3	11	9	13	26	13
ASV_483	2	0	0	0	0	0	0	0	1	0	30	9	6	12	7	9	3	7	20	9
ASV_183	3	1	4	5	2	0	0	0	1	0	4	10	2	6	3	0	0	0	0	3
ASV_631	5	3	7	8	8	4	3	3	10	4	19	15	5	7	11	5	6	5	16	19
ASV_270	18	43	99	4	17	24	25	0	107	136	0	0	2	5	6	2	4	2	6	5
ASV_1115	0	0	0	0	2	2	0	0	0	15	0	0	0	0	0	0	2	0	0	0
ASV_777	0	0	0	0	1	0	2	0	0	0	0	0	0	0	0	5	3	5	8	1
ASV_355	0	0	296	0	3	0	0	0	0	0	0	0	0	0	0	0	0	2	0	0
ASV_1437	1	0	0	0	0	0	0	0	0	0	4	0	0	1	0	1	0	1	0	2
ASV_1074	0	0	9	1	0	0	22	0	28	0	0	1	2	1	0	2	0	2	2	0
ASV_2866	0	0	0	0	0	0	0	0	0	0	0	0	2	0	1	0	0	2	0	2
ASV_2633	0	0	1	0	0	12	21	10	4	5	14	30	8	10	11	6	7	4	4	1
ASV_434	0	16	6	0	4	52	0	0	188	11	0	0	0	5	0	0	0	0	0	2
ASV_417	33	9	12	61	17	49	26	6	20	15	12	11	12	9	12	5	4	2	2	7
ASV_691	5	0	0	8	0	12	1	0	9	4	9	16	16	8	2	12	21	12	17	14
ASV_1546	0	0	0	0	0	1	0	1	0	0	9	0	3	6	0	1	4	2	1	0
ASV_186	0	0	0	0	0	4	4	3	2	767	0	0	0	0	5	6	13	12	0	7
ASV_2150	0	0	0	0	0	0	1	0	14	0	0	0	0	0	0	0	0	0	0	0
ASV_293	0	4	0	0	12	14	0	0	0	0	1	3	0	0	3	0	3	0	0	1
ASV_795	1	8	7	1	3	1	78	2	11	0	0	0	0	0	0	1	12	0	0	0
ASV_509	4	7	5	1	0	0	46	1	97	26	1	1	0	1	2	3	4	1	0	1
ASV_2513	0	0	0	0	0	0	0	0	0	0	1	0	0	1	2	0	1	0	0	0
ASV_942	0	0	0	3	0	0	0	2	8	0	3	4	10	3	7	5	4	9	7	3
ASV_515	0	0	0	0	0	18	43	0	11	1	2	1	6	1	2	14	24	34	21	38
ASV_1991	1	1	1	3	1	0	0	0	0	0	2	1	0	2	1	0	0	0	0	0
ASV_703	0	0	0	6	0	43	1	0	0	0	1	1	4	1	1	0	4	0	1	0
ASV_436	0	0	9	1	0	2	1	3	16	0	15	17	18	8	17	34	45	29	17	13
ASV_215	6	4	9	3	637	15	0	0	0	2	0	0	0	0	0	0	1	0	1	4
ASV_1267	0	0	0	6	0	6	0	0	1	24	0	0	0	0	1	5	0	2	0	0
ASV_780	1	2	44	1	7	12	0	0	11	1	0	0	0	1	0	0	0	0	0	0
ASV_1121	0	0	1	0	0	1	0	0	0	0	0	0	0	0	0	1	0	0	0	0
ASV_627	0	0	0	0	0	25	10	8	5	2	132	43	73	75	76	38	38	24	21	37
ASV_3432	0	0	1	12	0	0	2	0	0	0	0	0	0	0	0	0	1	0	1	0
ASV_789	0	0	9	1	0	0	0	0	13	0	6	0	1	1	1	0	2	0	0	0
ASV_1756	0	0	0	0	0	1	30	0	0	1	0	1	0	0	0	0	1	0	0	1
ASV_2762	0	0	0	7	0	0	0	0	0	0	0	3	0	0	0	0	0	0	0	0
ASV_611	3	0	0	0	0	0	0	0	0	50	17	3	5	1	7	4	2	7	3	7
ASV_286	13	0	0	16	0	15	3	2	43	12	14	14	26	12	13	112	71	61	42	78
ASV_583	5	0	0	3	1	0	0	0	0	0	0	1	0	1	1	0	2	0	3	2
ASV_291	10	24	26	27	4	48	139	5	6	117	2	1	0	1	6	1	0	5	0	2
ASV_3449	0	0	0	0	0	0	0	0	0	0	0	0	0	0	0	0	0	0	1	0
ASV_458	6	2	7	10	1	74	125	0	3	1	0	1	0	1	1	1	0	1	3	1
ASV_275	0	4	23	5	14	8	42	3	0	0	0	1	3	0	3	0	0	9	0	1
ASV_2989	1	0	0	0	0	0	0	0	0	0	0	0	0	3	0	0	0	1	0	0
ASV_345	5	8	6	11	15	2	0	4	0	1	31	40	7	16	27	1	1	0	1	0
ASV_1213	0	0	0	4	0	0	0	0	0	1	3	1	3	1	7	2	8	21	4	4
ASV_2059	0	0	11	0	0	0	0	0	0	0	0	0	0	0	0	0	0	0	0	0
ASV_705	0	1	0	0	1	2	1	0	0	0	1	0	0	0	0	0	0	0	0	0
ASV_484	2	0	1	0	0	0	0	0	3	1	0	0	0	0	1	0	0	0	0	0
ASV_400	0	0	10	4	0	10	3	5	67	75	9	10	10	4	9	35	17	19	14	15
ASV_380	9	3	99	0	10	0	0	0	1	145	0	1	0	7	4	1	1	0	1	0
ASV_550	2	2	103	6	14	0	67	0	8	0	0	1	0	0	1	0	0	3	0	0
ASV_2785	0	0	0	0	2	0	0	0	0	0	0	0	0	2	0	0	1	1	0	0
ASV_29	39	20	55	107	44	166	60	41	136	116	805	509	892	632	682	603	645	559	778	639
ASV_794	0	0	0	0	0	0	2	0	0	0	0	0	1	2	0	1	1	0	0	1
ASV_1321	0	0	42	0	0	0	0	0	0	0	0	0	0	0	0	0	0	0	0	0
ASV_273	20	0	0	0	8	14	136	12	305	72	0	2	2	3	5	2	5	0	3	3
ASV_494	6	0	0	14	1	4	1	1	85	8	7	0	0	6	2	3	4	1	6	2
ASV_40	7	1	4	15	0	26	78	44	22	11	351	726	1353	814	881	463	356	178	155	168
ASV_1560	0	0	0	0	0	0	0	0	0	0	0	0	0	0	0	0	0	0	0	0
ASV_750	0	0	0	0	1	0	0	0	0	0	0	2	0	0	0	0	0	0	0	0
ASV_1101	0	0	0	5	0	1	0	0	0	0	4	5	0	6	3	9	0	8	4	1
ASV_10	53	55	61	86	11	332	299	69	266	153	2553	1340	1574	1879	1986	1018	986	1381	912	768
ASV_221	27	63	47	154	16	118	134	56	65	24	44	59	37	10	29	27	17	28	20	4
ASV_2508	0	0	0	8	0	0	0	0	0	0	0	0	0	0	0	2	0	0	0	1
ASV_2629	0	11	0	0	0	0	0	0	0	0	0	1	0	0	0	0	0	0	0	0
ASV_2030	0	0	0	0	0	0	0	0	0	0	0	0	0	0	1	0	0	3	3	0
ASV_2397	0	0	0	0	0	0	0	0	1	0	0	0	0	2	0	0	0	0	0	0
ASV_1372	0	0	0	9	0	1	3	0	0	9	0	0	0	1	0	3	4	1	1	0
ASV_1765	0	0	0	0	0	3	0	0	1	1	1	0	0	0	0	0	0	0	0	2
ASV_1417	0	0	0	0	0	0	0	1	1	0	0	0	0	1	0	9	8	5	0	3
ASV_671	0	0	0	1	0	0	0	0	0	0	0	0	0	0	0	0	0	0	0	0
ASV_246	16	10	8	35	3	14	71	6	57	58	65	14	12	4	23	32	40	111	110	87
ASV_622	0	0	3	25	2	42	66	4	5	5	1	1	3	1	0	0	0	0	0	0
ASV_232	0	4	0	0	0	7	2	4	14	34	119	28	59	84	107	35	49	42	56	46
ASV_1842	0	0	0	0	0	0	0	0	0	0	0	0	0	0	0	0	0	0	0	0
ASV_741	0	2	0	0	0	22	37	0	47	0	5	5	1	1	0	2	3	4	3	1
ASV_970	1	0	0	3	0	6	2	0	3	0	5	0	0	6	1	1	0	0	1	0
ASV_314	5	0	0	13	0	11	8	6	6	8	85	26	19	47	59	97	27	39	16	15
ASV_797	0	4	0	0	0	0	0	0	1	0	0	0	0	0	0	0	0	0	0	0
ASV_377	0	0	0	0	0	1	0	2	0	32	17	13	97	53	14	69	26	23	23	26
ASV_2112	1	0	3	1	3	9	7	3	1	0	1	0	1	0	0	0	0	1	0	0
ASV_1462	0	0	0	0	0	0	0	0	0	0	2	3	2	4	1	1	2	0	1	1
ASV_1168	1	0	0	0	0	2	0	0	0	11	7	0	1	1	0	4	2	2	11	4
ASV_299	0	0	8	0	0	4	82	1	0	2	27	48	28	37	23	25	21	35	33	38
ASV_104	0	3	20	13	8	79	11	14	46	83	101	16	34	48	51	209	284	438	317	191
ASV_212	3	7	5	4	37	1	39	0	1	63	5	1	0	0	10	2	5	0	1	1
ASV_435	0	2	0	0	0	5	1	0	6	0	6	24	10	3	27	22	33	31	31	21
ASV_23	13	10	11	30	8	132	145	49	84	177	549	1753	1359	1559	487	227	911	661	1124	529
ASV_603	9	5	25	11	0	56	26	16	18	17	7	10	3	6	6	4	12	6	8	4
ASV_502	0	0	0	0	40	1	47	0	0	5	2	3	1	0	1	0	6	5	2	2
ASV_1662	0	0	0	0	0	0	0	0	0	1	6	0	5	2	8	2	0	3	1	1
ASV_2425	0	0	0	0	1	0	0	0	0	0	2	0	0	0	0	1	2	1	0	0
ASV_3182	0	0	0	0	0	0	1	0	0	0	0	1	0	0	0	0	1	0	0	2
ASV_1238	2	7	6	12	3	3	2	0	2	0	1	3	0	2	0	0	0	0	0	0
ASV_1327	7	5	1	0	0	1	0	0	0	15	0	0	0	0	1	0	1	0	0	0
ASV_2668	0	0	0	0	0	1	0	0	12	0	0	0	0	1	1	0	0	0	0	0
ASV_2870	0	0	3	0	0	0	0	0	0	0	1	0	0	1	0	2	0	1	0	0
ASV_568	14	0	0	38	0	6	0	0	0	0	6	3	2	8	12	65	9	12	7	1
ASV_651	0	0	0	21	0	31	0	0	0	0	2	0	3	0	5	3	19	19	7	2
ASV_2657	0	0	0	0	0	0	8	0	0	0	0	0	0	1	0	0	0	0	0	0
ASV_100	9	6	49	9	105	109	164	11	26	835	25	27	60	40	59	28	34	79	52	43
ASV_1711	0	1	1	0	0	0	0	0	0	0	0	1	0	0	0	0	0	0	0	0
ASV_2910	3	3	2	1	4	0	3	0	4	1	13	0	2	13	10	1	1	1	2	0
ASV_1972	0	0	0	0	0	27	0	0	0	0	0	0	0	0	1	0	0	0	1	1
ASV_1721	0	0	0	0	0	0	1	0	1	1	0	1	0	0	1	0	0	0	1	0
ASV_953	0	0	8	0	1	3	0	0	3	0	0	0	0	0	0	0	0	0	0	2
ASV_2107	0	0	0	17	0	2	0	0	0	0	0	0	0	0	0	0	0	0	1	0
ASV_193	0	0	9	0	1	22	41	5	23	45	179	11	139	13	10	40	89	135	40	122
ASV_1422	1	0	0	0	0	45	36	22	16	26	37	68	13	20	42	20	16	18	11	11
ASV_2416	0	0	0	0	0	0	0	0	0	0	0	0	0	0	0	0	0	0	0	0
ASV_1252	0	0	0	0	0	2	0	0	0	0	5	1	4	5	3	4	5	9	1	1
ASV_1294	0	5	1	0	0	0	1	1	11	0	8	2	0	2	4	3	2	2	0	0
ASV_2010	0	0	0	0	0	0	0	0	0	0	0	0	0	0	0	0	0	0	0	0
ASV_976	2	0	1	0	11	36	13	0	0	9	0	0	0	0	0	1	0	0	0	0
ASV_974	0	0	1	0	0	2	0	0	3	6	23	5	16	10	11	5	2	3	2	0
ASV_11	117	41	67	36	719	96	93	6	0	19	60	67	33	34	69	65	39	79	17	31
ASV_1504	0	0	0	0	0	4	6	0	2	0	20	20	22	13	18	16	10	13	17	14
ASV_255	5	0	0	0	1	2	20	8	29	17	33	94	107	51	41	20	72	65	54	8
ASV_415	2	19	9	0	1	0	3	0	0	27	1	1	0	1	5	0	0	3	0	0
ASV_591	0	0	1	0	0	5	3	3	12	16	10	13	11	6	9	26	36	24	19	10
ASV_281	0	12	66	9	187	4	1	0	15	1	0	0	0	0	2	1	150	0	0	1
ASV_1545	0	0	0	2	0	0	5	0	1	3	3	0	0	2	0	0	1	0	0	0
ASV_63	6	0	6	0	3	34	70	14	45	28	286	350	396	268	450	315	224	319	189	197
ASV_1838	0	0	0	0	0	24	0	0	0	0	0	0	0	0	0	2	0	0	0	1
ASV_1159	0	0	0	18	7	0	0	0	1	0	15	0	1	0	1	1	2	0	0	5
ASV_511	8	0	58	0	23	66	1	0	28	0	1	0	0	1	0	0	1	2	0	1
ASV_3378	1	3	0	0	12	4	2	0	0	0	0	0	0	0	0	0	1	1	0	1
ASV_103	14	16	16	9	11	1	9	1	6	10	7	4	8	11	53	6	19	2	3	36
ASV_876	1	2	0	8	0	10	1	0	0	0	0	2	0	0	1	0	0	0	0	1
ASV_283	6	0	1	7	1	2	0	0	0	0	5	2	4	2	2	8	1	2	3	1
ASV_3131	9	10	8	20	10	30	34	2	58	19	7	0	0	3	5	8	4	8	9	3
ASV_725	48	0	7	4	13	0	2	0	0	0	2	0	0	0	2	0	4	0	0	0
ASV_2943	0	0	0	0	0	0	0	0	9	0	0	0	0	1	0	0	0	0	0	0
ASV_1107	0	0	0	0	0	4	1	1	0	0	1	2	3	1	6	14	15	14	24	36
ASV_471	0	5	0	0	8	11	1	0	17	10	14	21	9	12	9	29	14	34	21	35
ASV_952	1	4	0	40	0	1	15	4	1	4	1	7	6	5	2	5	3	4	0	1
ASV_695	0	0	0	0	0	0	0	0	0	16	20	2	0	0	0	2	2	0	0	0
ASV_1798	2	0	0	0	9	0	0	0	2	0	0	0	0	0	0	0	0	0	0	0
ASV_132	17	13	50	45	22	131	193	8	1007	204	12	19	4	20	8	15	19	14	9	6
ASV_647	0	0	5	0	0	0	0	0	0	0	0	1	1	2	0	0	1	0	0	0
ASV_489	10	0	0	1	13	0	20	1	102	76	1	1	0	3	4	2	3	3	1	0
ASV_616	0	0	2	0	1	0	0	0	0	0	0	2	0	0	0	0	0	0	0	0
ASV_102	2	1	0	20	1	63	73	10	34	30	287	321	237	112	170	117	121	156	87	118
ASV_376	1	0	2	1	0	15	26	16	3	8	27	205	151	56	58	307	220	342	251	224
ASV_2011	0	0	0	0	0	0	0	0	0	0	1	5	2	0	2	2	2	1	0	2
ASV_353	7	15	45	6	153	64	7	5	5	244	17	5	1	17	6	5	19	3	1	10
ASV_1616	5	0	0	0	0	0	16	1	0	0	1	0	0	0	0	0	0	0	0	0
ASV_3327	0	0	0	0	0	0	0	0	0	0	1	0	0	0	0	0	0	1	0	1
ASV_1340	0	0	7	26	0	0	0	0	0	1	0	1	0	0	0	0	0	0	0	0
ASV_1766	0	0	0	0	0	7	13	0	6	0	0	0	0	0	0	0	0	0	0	0
ASV_217	2	0	70	43	0	19	84	2	5	6	0	3	1	2	1	1	2	6	0	0
ASV_1147	7	4	2	4	4	3	1	0	3	1	1	0	0	0	0	0	0	1	0	0
ASV_646	0	1	0	0	0	0	0	0	0	0	14	6	6	14	11	1	5	4	0	0
ASV_931	1	6	5	1	9	29	2	0	2	20	1	0	0	4	0	2	2	3	1	0
ASV_1274	1	0	6	0	0	0	48	0	1	3	0	0	0	0	0	0	0	0	0	0
ASV_1426	0	0	0	0	0	52	0	0	0	0	0	0	1	2	0	4	0	1	1	0
ASV_783	11	0	0	0	0	2	3	0	42	5	6	5	10	4	4	5	3	4	3	7
ASV_1621	2	0	0	5	0	2	5	15	0	0	0	0	0	0	0	0	0	0	1	0
ASV_975	21	0	9	6	1	49	0	0	8	0	0	0	0	0	0	0	0	0	1	0
ASV_3012	0	0	0	0	0	0	0	0	0	2	2	3	1	0	1	0	6	1	2	2
ASV_120	22	4	22	67	780	12	50	2	39	212	0	1	3	2	17	0	47	3	0	6
ASV_904	0	0	2	0	0	0	3	0	6	0	0	1	3	0	2	4	0	6	2	0
ASV_699	1	0	8	1	0	0	38	0	35	4	5	1	0	0	1	0	1	1	0	0
ASV_475	2	0	0	15	0	44	9	0	28	59	3	5	4	6	4	16	6	6	8	9
ASV_759	0	0	0	0	0	2	0	1	1	19	15	11	27	24	2	6	11	6	6	1
ASV_3172	0	0	0	3	0	3	6	0	2	10	5	6	8	3	0	2	6	1	5	5
ASV_361	5	8	9	18	2	12	62	3	147	69	1	3	2	3	0	4	3	0	6	7
ASV_1211	5	2	3	4	8	3	2	0	2	2	0	1	0	1	0	0	1	0	2	0
ASV_1843	0	0	0	1	0	1	2	0	2	0	7	3	5	11	2	5	1	1	1	4
ASV_997	9	0	14	1	7	2	0	0	17	11	0	1	0	1	0	4	1	1	0	2
ASV_1733	0	0	0	6	0	0	0	0	0	0	0	0	0	2	1	0	0	0	0	1
ASV_3288	0	0	0	0	0	3	0	1	0	0	0	0	0	0	1	0	0	0	0	0
ASV_1381	0	0	0	0	0	0	0	0	3	0	2	4	1	1	4	4	5	8	5	3
ASV_1416	2	0	0	4	1	0	0	0	1	1	1	0	2	0	1	1	0	0	1	0
ASV_93	0	0	0	1	1	15	24	6	30	32	11	7	5	2	6	329	210	813	657	270
ASV_295	9	8	5	1	0	22	40	0	7	9	52	14	14	124	73	16	31	25	33	71
ASV_1767	0	0	9	0	0	4	1	0	9	3	2	2	0	1	1	1	2	1	0	1
ASV_237	1	2	1	1	9	0	0	0	0	1	2	12	1	0	2	0	0	4	0	1
ASV_1986	4	6	0	0	0	0	0	0	0	0	0	0	0	0	0	0	0	0	0	0
ASV_2403	0	0	0	0	0	21	0	0	0	0	1	0	0	0	0	0	0	0	1	0
ASV_1853	0	0	0	0	0	0	0	0	0	0	0	0	0	0	0	0	1	1	0	0
ASV_811	1	16	0	0	2	16	4	2	0	8	9	2	1	11	5	28	4	2	2	5
ASV_2466	0	3	0	0	12	0	0	0	0	0	0	0	0	0	0	0	0	0	0	0
ASV_1526	0	0	17	0	0	0	0	1	0	0	2	7	3	5	5	6	2	2	3	5
ASV_629	0	0	8	0	3	26	23	2	1	3	21	6	4	7	6	17	13	22	32	14
ASV_2089	0	0	0	0	3	0	0	0	3	6	1	0	0	0	0	2	0	0	0	0
ASV_547	0	0	6	3	0	2	1	0	40	28	15	20	9	6	12	20	8	12	8	24
ASV_632	10	17	5	16	10	3	4	2	8	2	3	9	1	0	1	3	3	4	5	2
ASV_993	7	0	10	5	3	12	17	6	12	6	6	13	0	6	1	6	3	2	5	0
ASV_1281	0	0	3	9	1	13	0	0	1	2	6	3	2	1	4	1	1	0	1	0
ASV_2346	0	0	0	0	0	25	1	0	0	0	0	0	0	0	0	1	2	1	1	0
ASV_403	4	13	19	3	67	14	59	0	25	12	1	2	0	1	1	0	9	0	1	2
ASV_335	7	15	25	34	1	24	54	3	117	13	11	10	7	15	12	25	19	26	15	21
ASV_2939	0	0	0	0	0	0	0	0	0	0	0	0	0	0	0	0	0	0	0	0
ASV_49	0	0	8	0	0	177	101	37	40	71	298	607	453	310	251	692	530	450	526	386
ASV_3038	0	0	0	0	0	0	0	0	0	0	0	0	0	0	0	0	0	0	0	0
ASV_2211	0	0	0	6	0	1	0	0	6	0	2	3	2	2	3	1	10	0	1	2
ASV_2345	0	0	0	0	0	1	0	0	0	0	0	1	0	1	0	2	1	3	0	0
ASV_2161	1	1	2	2	2	13	2	0	10	3	10	15	4	14	5	7	5	3	9	7
ASV_1271	0	0	1	0	0	0	0	0	0	0	0	0	0	0	0	0	0	0	0	0
ASV_3363	0	0	0	0	0	0	0	0	0	0	2	0	0	0	0	0	0	0	0	0
ASV_2531	0	0	1	1	1	0	1	0	0	0	0	1	0	0	1	0	1	1	0	0
ASV_589	10	14	24	0	4	0	21	0	16	51	0	3	0	0	5	3	1	0	0	1
ASV_1644	0	0	7	0	0	2	0	0	0	1	0	5	4	2	0	1	1	0	4	2
ASV_2751	0	0	0	0	0	0	0	0	0	0	0	0	0	0	0	0	1	0	0	0
ASV_1618	1	0	0	0	0	0	1	0	17	0	0	0	1	0	1	1	1	0	0	1
ASV_3364	0	0	0	0	0	0	0	0	0	0	0	1	0	0	0	0	0	0	0	0
ASV_197	10	2	26	50	2	7	17	0	45	19	35	13	17	34	23	23	70	35	61	76
ASV_1105	0	0	0	0	0	4	0	0	47	0	0	0	0	1	0	1	1	1	0	2
ASV_3091	2	0	0	0	0	1	0	0	0	0	0	1	0	0	0	0	1	0	0	0
ASV_657	0	1	29	0	23	23	22	0	9	0	0	0	0	0	0	0	5	0	0	0
ASV_351	1	0	2	0	1	6	3	4	27	0	26	14	13	18	20	1	18	3	9	8
ASV_2240	0	0	3	12	2	5	0	0	0	0	4	0	1	2	2	0	0	0	0	0
ASV_1073	0	0	0	0	0	38	18	0	3	1	2	4	1	1	0	0	6	2	1	1
ASV_607	0	1	0	0	0	2	1	1	13	0	20	17	21	14	18	9	15	15	7	5
ASV_696	1	0	1	1	2	0	1	0	0	0	3	2	0	0	0	0	3	5	0	1
ASV_250	2	4	4	379	23	1	1	2	12	0	1	3	0	1	0	0	0	0	0	0
ASV_2705	2	2	1	4	2	1	0	0	1	3	5	5	0	3	1	1	2	1	0	1
ASV_2884	0	0	8	0	1	0	0	0	1	0	1	0	1	2	0	0	5	0	0	0
ASV_138	2	21	8	92	45	71	50	1	14	852	2	3	5	3	11	2	0	7	4	3
ASV_2937	0	0	0	0	0	0	0	0	0	0	1	1	2	1	0	1	0	0	0	0
ASV_764	0	0	0	0	0	0	0	0	1	27	1	1	2	0	0	6	5	7	1	4
ASV_2978	3	0	0	1	0	4	3	0	1	3	5	1	2	9	3	2	3	2	2	2
ASV_555	0	5	6	10	0	0	8	0	0	0	0	1	0	1	0	0	0	5	0	0
ASV_1087	15	3	7	21	9	10	2	2	46	2	4	0	0	0	1	2	6	0	1	0
ASV_878	0	0	0	0	0	0	0	0	0	0	8	4	2	18	16	4	0	0	1	0
ASV_228	1	2	2	1	1	25	3	1	6	0	67	5	30	82	84	35	24	5	6	4
ASV_1338	0	1	0	0	0	0	0	0	0	1	2	0	0	0	1	0	0	0	0	0
ASV_566	12	0	15	15	6	68	49	10	17	11	18	16	2	3	12	5	13	2	2	3
ASV_3183	0	0	0	0	0	0	0	0	0	0	1	0	0	0	0	0	0	0	0	0
ASV_798	10	0	34	17	0	6	6	7	8	5	9	5	2	0	7	0	3	1	1	4
ASV_516	5	0	11	0	0	98	32	0	1	0	2	0	0	0	0	0	1	0	0	0
ASV_1645	0	1	0	0	0	0	0	1	0	0	4	4	4	8	2	2	3	11	3	3
ASV_493	0	0	1	0	0	5	0	4	10	6	4	11	7	11	1	15	63	44	7	6
ASV_454	10	5	2	18	5	5	6	1	23	81	12	0	1	0	1	6	12	1	2	5
ASV_1542	3	0	0	0	0	10	3	0	21	0	2	3	0	1	2	1	4	3	2	0
ASV_3374	0	0	0	0	0	0	0	0	0	0	0	2	0	0	0	0	0	0	1	0
ASV_2521	0	0	0	0	0	0	0	0	0	0	0	1	0	0	0	0	2	0	0	0
ASV_1566	0	0	0	0	0	0	0	0	30	0	0	0	0	1	0	3	3	1	2	2
ASV_2677	11	10	8	4	10	0	0	0	0	0	2	2	3	1	4	1	0	1	0	1
ASV_1152	0	0	2	0	0	2	32	0	7	0	1	0	1	1	0	3	5	10	1	0
ASV_359	3	5	19	0	9	32	10	0	24	76	15	1	2	4	16	128	9	8	6	4
ASV_628	0	0	34	1	4	4	65	0	0	11	1	0	0	0	0	2	0	1	0	4
ASV_1018	0	0	0	0	0	0	0	2	3	16	18	4	8	6	9	6	2	8	2	3
ASV_1827	0	0	0	0	15	0	0	0	0	0	0	0	0	0	0	0	8	0	0	0
ASV_2838	0	0	0	0	0	0	0	0	2	0	0	0	0	0	0	0	0	0	0	0
ASV_2125	4	0	2	0	5	0	0	0	6	0	1	0	0	0	1	0	2	0	0	0
ASV_1265	0	0	0	0	0	0	1	0	0	0	0	0	0	0	0	0	0	0	0	0
ASV_1460	0	0	0	1	2	0	0	0	0	0	0	0	0	0	2	0	0	2	0	0
ASV_1246	0	0	0	0	0	1	0	0	0	11	6	0	0	0	5	0	0	1	0	0
ASV_2698	0	0	0	0	0	0	0	0	11	0	0	0	0	0	0	0	0	0	0	0
ASV_3149	0	0	4	0	0	0	0	0	0	0	1	0	0	1	0	0	2	1	0	0
ASV_947	1	1	0	0	0	0	0	0	0	0	10	3	5	11	10	6	6	18	4	5
ASV_487	0	0	0	240	0	0	0	0	0	0	0	0	0	0	0	0	0	0	0	0
ASV_1021	1	2	6	0	0	0	0	0	2	0	8	2	4	6	6	7	0	1	1	1
ASV_1166	6	0	0	3	1	18	0	0	0	2	0	0	0	0	0	0	0	0	0	0
ASV_3189	0	1	0	0	0	0	0	0	0	0	3	0	1	0	0	0	0	0	0	1
ASV_1735	1	0	0	0	0	3	15	0	0	3	2	0	1	2	4	1	1	2	0	3
ASV_1036	0	0	3	0	0	1	0	0	0	0	16	4	3	9	5	4	0	0	0	0
ASV_1286	0	0	0	0	7	0	0	0	3	0	5	0	1	2	2	1	3	0	1	1
ASV_1195	0	0	0	0	0	1	0	1	29	0	0	0	0	0	0	0	2	0	4	0
ASV_41	41	37	29	58	16	90	25	12	162	99	517	156	216	409	1182	425	383	354	217	652
ASV_1104	0	0	0	0	0	0	0	1	21	1	3	0	0	2	2	0	1	2	0	2
ASV_3097	0	0	0	0	0	0	0	0	0	0	0	0	0	0	1	0	2	0	0	0
ASV_2761	0	0	0	0	12	0	0	0	0	0	0	0	0	0	0	0	0	0	0	0
ASV_747	0	0	0	1	0	54	0	2	7	9	11	4	8	17	16	3	3	8	1	2
ASV_282	0	0	0	0	0	25	5	5	42	30	30	34	38	31	11	66	87	66	69	46
ASV_2661	0	0	9	0	0	0	0	0	0	0	0	0	0	0	0	0	0	0	0	0
ASV_700	0	2	15	0	2	0	1	1	21	0	8	0	0	2	1	1	0	0	4	0
ASV_199	0	0	0	0	0	10	19	1	2	13	42	82	86	25	39	117	68	96	83	74
ASV_176	2	19	11	69	2	28	28	20	5	18	130	48	67	79	83	72	96	87	71	45
ASV_1741	0	0	0	3	0	0	11	2	6	0	0	0	0	0	0	0	0	0	0	0
ASV_1364	0	0	3	0	0	0	0	0	3	0	2	0	0	0	1	1	3	0	0	0
ASV_582	2	6	0	2	0	6	20	0	1	12	15	15	9	4	11	10	13	9	9	12
ASV_452	0	1	5	0	3	12	1	2	41	31	22	7	5	12	5	84	24	17	9	14
ASV_1812	0	4	0	7	4	0	4	0	5	6	0	0	0	0	0	0	0	0	0	0
ASV_813	0	0	0	0	0	6	26	1	62	3	1	2	0	0	0	2	0	1	1	0
ASV_2207	0	0	0	0	0	24	0	0	0	0	0	0	0	0	0	0	0	0	0	0
ASV_1301	3	2	9	0	26	0	0	0	0	0	0	0	0	0	0	0	1	0	0	0
ASV_1313	0	0	0	1	0	10	40	0	0	0	1	1	1	0	1	0	1	0	2	0
ASV_2436	5	0	1	13	0	0	0	0	0	0	0	0	0	0	0	0	0	0	0	0
ASV_1010	0	0	0	0	0	0	0	0	0	0	3	1	2	0	0	2	0	0	0	0
ASV_1002	0	0	0	0	4	53	0	0	20	11	0	1	0	0	3	1	0	0	0	0
ASV_43	5	6	3	0	5	68	84	3253	19	9	1	1	27	0	0	12	17	4	5	8
ASV_2928	0	0	0	0	0	0	0	0	3	0	0	0	1	5	1	0	0	0	1	0
ASV_1983	0	0	0	0	0	0	0	0	0	0	0	0	1	0	0	2	0	0	1	0
ASV_1608	0	0	0	5	0	7	3	3	0	5	2	5	2	1	0	0	1	4	2	0
ASV_1494	1	0	0	0	0	15	0	0	3	16	5	1	2	7	5	0	1	1	0	0
ASV_889	0	7	1	8	1	6	0	0	28	11	5	0	2	3	0	0	1	1	5	6
ASV_2625	0	0	0	0	0	0	0	0	1	1	0	0	1	1	2	1	3	5	1	0
ASV_1094	1	0	0	2	39	2	2	1	0	0	8	16	4	12	4	3	12	10	14	4
ASV_2888	0	2	8	0	0	0	0	0	0	0	0	0	0	0	0	0	0	0	0	0
ASV_3244	0	0	0	0	1	0	0	0	0	0	0	0	0	0	0	0	1	0	0	0
ASV_1973	0	3	4	1	0	13	0	0	0	2	0	0	0	0	0	0	1	0	0	0
ASV_518	1	0	0	19	0	1	2	0	0	4	0	4	2	0	0	0	0	0	0	2
ASV_1924	0	1	1	0	0	0	0	0	0	0	0	0	0	0	0	0	0	0	0	0
ASV_1024	0	0	0	0	0	1	0	0	0	7	0	0	0	0	3	0	0	0	0	0
ASV_640	1	1	4	13	9	22	21	2	30	32	1	1	3	2	0	13	3	13	5	0
ASV_448	4	22	22	1	146	50	19	0	0	14	3	0	0	1	2	0	1	1	0	0
ASV_465	1	1	17	4	12	33	5	1	78	27	3	0	1	1	4	18	0	14	4	16
ASV_829	10	0	0	0	0	2	0	0	0	0	1	6	1	3	2	7	1	14	13	5
ASV_2248	2	0	0	1	1	3	1	1	0	0	3	0	2	2	1	3	2	0	0	0
ASV_3166	0	0	0	0	0	0	0	0	0	0	0	0	0	0	0	0	0	0	0	0
ASV_503	0	0	3	1	3	14	10	3	1	0	37	11	18	11	19	15	19	22	19	13
ASV_1034	2	0	0	1	0	0	2	1	0	0	0	1	0	0	0	0	0	0	0	0
ASV_757	10	9	0	19	0	1	0	0	17	7	16	2	9	11	8	3	5	8	10	3
ASV_854	1	0	0	0	2	0	0	0	7	0	0	1	0	0	0	0	0	0	0	0
ASV_2465	0	0	1	0	0	1	0	0	0	1	4	2	4	6	1	0	0	1	1	0
ASV_203	8	26	53	21	210	285	80	2	15	33	1	0	0	2	3	3	24	6	4	6
ASV_2634	0	0	0	0	0	0	0	1	2	0	1	2	2	0	4	3	0	1	3	2
ASV_323	0	1	4	32	4	18	4	6	6	4	14	8	3	8	2	3	2	3	5	0
ASV_560	0	0	0	10	0	17	1	1	2	1	6	30	10	16	31	10	15	13	24	16
ASV_598	34	0	24	28	5	63	33	7	12	18	25	18	13	3	16	5	6	3	15	2
ASV_723	19	0	0	0	0	0	0	1	0	1	8	24	6	6	9	3	17	16	18	11
ASV_332	0	2	0	0	0	4	4	0	11	1	64	51	55	47	15	5	29	6	25	16
ASV_3135	0	0	0	0	0	0	0	0	0	0	0	1	0	0	1	0	0	0	1	0
ASV_367	1	0	1	2	2	12	7	1	2	0	16	68	26	6	29	32	30	52	43	24
ASV_1080	0	1	0	0	0	1	0	0	0	5	2	1	0	0	0	0	6	1	0	7
ASV_1659	1	1	2	0	7	0	0	0	5	0	0	0	0	0	0	0	0	0	0	0
ASV_1030	3	0	0	0	0	0	0	0	0	0	25	8	13	12	12	3	3	2	3	1
ASV_3286	0	0	0	0	7	0	0	0	0	0	0	0	0	0	0	0	0	0	0	0
ASV_1800	0	0	0	4	3	0	0	0	13	0	0	0	0	0	0	0	0	0	0	0
ASV_2376	9	0	0	0	1	8	0	0	0	0	0	0	0	0	0	0	0	0	0	0
ASV_626	1	6	0	0	1	16	0	0	5	3	0	0	1	0	0	0	2	0	0	0
ASV_59	6	0	0	0	0	37	17	17	12	11	194	206	316	275	194	333	293	327	375	618
ASV_443	4	0	5	0	0	42	50	6	3	21	61	39	21	24	28	8	7	15	7	10
ASV_570	0	0	0	11	0	2	2	0	8	0	1	2	0	3	2	4	26	6	28	5
ASV_1022	2	0	3	0	0	5	33	1	25	2	1	2	7	0	0	4	4	1	2	3
ASV_1244	0	0	0	9	1	21	4	3	1	0	0	0	0	0	0	0	0	0	0	0
ASV_112	11	0	0	2	0	48	9	8	76	32	209	238	103	121	117	139	281	170	154	111
ASV_117	2	5	0	18	0	16	42	4	9	13	134	268	75	139	168	86	177	137	239	112
ASV_1692	0	0	0	8	0	22	5	8	2	2	3	6	1	0	2	0	3	1	0	0
ASV_1053	0	3	0	4	0	5	36	0	24	0	4	3	4	2	2	1	4	0	2	0
ASV_896	0	0	4	0	0	0	86	0	9	5	2	0	3	1	0	1	0	0	0	0
ASV_413	0	1	2	0	0	1	5	1	3	0	69	19	38	36	48	6	19	13	17	11
ASV_882	8	1	5	5	11	7	24	0	32	0	1	0	0	3	0	1	2	0	0	1
ASV_58	2	4	8	2	0	16	12	17	13	17	497	223	781	917	1163	77	27	33	38	35
ASV_447	0	0	0	0	0	1	2	0	72	2	2	17	5	1	1	16	5	54	22	16
ASV_1234	2	0	0	0	0	0	0	0	0	8	2	4	4	3	4	1	1	0	0	2
ASV_872	0	0	0	0	0	8	2	1	0	0	13	18	11	7	5	6	6	5	1	10
ASV_3382	0	0	0	0	0	2	1	0	0	0	0	0	0	0	0	0	0	0	0	0
ASV_693	3	1	3	4	3	0	2	5	1	1	11	10	4	7	8	0	0	1	0	0
ASV_2528	0	0	0	0	0	0	0	1	0	0	3	4	1	2	1	0	1	2	3	0
ASV_272	22	2	9	27	359	0	50	0	0	3	19	3	0	2	3	1	16	3	0	4
ASV_233	3	3	5	10	4	16	26	1	5	7	61	1	16	31	35	3	2	0	0	0
ASV_1658	0	0	0	0	0	0	0	0	0	0	10	8	4	1	0	2	3	0	3	0
ASV_642	0	0	107	0	0	0	20	0	0	0	0	0	0	1	0	0	0	1	0	0
ASV_1309	6	3	5	0	0	0	19	0	0	0	0	1	0	0	0	0	0	0	0	0
ASV_3070	0	0	0	0	0	0	0	0	2	0	0	0	0	0	0	1	0	0	0	0
ASV_2419	1	0	0	0	1	2	0	0	0	1	0	0	0	0	2	0	0	0	0	1
ASV_1343	0	0	0	0	0	5	1	0	0	0	15	0	2	8	9	3	2	1	0	1
ASV_1253	0	0	0	0	0	0	0	0	0	0	0	0	0	0	0	0	0	0	0	0
ASV_2747	0	0	0	0	0	0	0	0	0	0	0	0	0	0	1	0	0	0	0	0
ASV_2114	0	0	0	0	0	4	0	0	14	0	0	0	0	0	0	0	0	0	0	0
ASV_1905	0	0	14	1	4	0	0	0	0	0	0	0	0	0	0	0	0	0	0	0
ASV_2556	0	0	0	0	0	0	1	0	0	7	3	2	0	0	2	1	0	1	0	0
ASV_1513	1	1	0	1	0	6	12	5	1	2	5	17	5	14	3	4	2	3	3	2
ASV_3008	0	1	0	0	0	1	12	2	0	0	1	4	2	3	4	4	1	0	1	1
ASV_842	4	0	25	13	2	10	12	2	7	3	3	10	2	3	5	6	6	2	6	0
ASV_82	0	6	0	0	0	16	7	18	4	4	457	513	615	218	319	104	46	61	69	37
ASV_3055	0	0	0	0	0	0	0	0	0	1	0	0	0	0	0	0	0	0	0	0
ASV_1315	0	0	0	0	3	0	0	1	0	21	0	0	0	0	0	0	0	1	0	1
ASV_1597	0	0	0	0	0	2	2	0	5	0	2	2	2	0	0	0	0	1	0	1
ASV_2163	0	0	0	0	0	0	0	0	1	1	3	2	0	1	1	0	0	0	1	1
ASV_517	0	0	1	0	0	13	0	2	0	0	9	26	13	4	21	7	15	24	19	10
ASV_213	0	0	3	0	0	2	1	0	12	10	172	50	76	160	111	25	24	28	28	26
ASV_1667	0	0	0	0	0	4	0	0	0	0	4	3	2	5	4	0	1	0	1	0
ASV_1672	0	0	0	0	0	0	30	0	0	0	0	0	0	0	0	0	0	0	1	0
ASV_3241	0	0	0	0	0	14	0	0	0	0	0	0	0	0	0	0	0	0	0	0
ASV_254	1	0	0	5	0	0	1	0	0	0	3	0	2	4	8	6	0	6	2	0
ASV_185	0	0	1	0	3	52	4	2	123	8	69	19	13	3	12	62	19	93	68	26
ASV_2292	0	0	0	0	0	0	0	0	0	0	2	2	4	2	0	0	5	2	1	0
ASV_1524	0	0	0	0	0	0	0	0	0	0	0	0	0	0	0	3	0	0	0	0
ASV_1221	0	0	0	7	0	11	0	1	0	30	0	0	0	0	0	0	0	1	0	2
ASV_1760	1	0	8	0	2	0	0	0	0	0	4	0	0	2	1	1	0	0	0	4
ASV_2166	0	0	0	0	0	0	0	0	0	0	1	0	1	2	1	3	0	0	0	0
ASV_2260	0	0	0	0	0	0	1	3	10	0	0	0	0	0	0	0	0	1	0	0
ASV_1528	0	0	0	0	0	2	2	0	1	0	9	1	0	0	2	0	0	3	0	0
ASV_2392	0	0	0	0	0	23	0	0	1	0	0	0	0	0	2	1	1	1	2	2
ASV_218	1	83	1	2	2	17	11	6	0	48	1	11	0	0	7	0	0	1	0	0
ASV_712	0	0	73	0	7	0	0	1	0	0	0	0	0	1	0	0	0	2	0	0
ASV_1706	0	0	0	0	0	4	0	0	2	0	7	0	1	2	6	0	0	0	0	0
ASV_1682	0	0	0	0	0	37	0	0	0	0	0	0	0	0	0	0	0	0	0	0
ASV_2408	0	0	4	0	0	0	0	0	1	0	0	0	1	2	2	0	0	0	0	1
ASV_553	0	0	1	0	0	0	28	0	4	0	26	5	7	22	26	15	14	8	5	7
ASV_1344	0	0	2	0	1	0	26	0	18	0	0	1	0	0	0	0	1	0	0	0
ASV_3384	1	0	0	0	0	0	0	0	5	0	0	0	0	0	0	0	2	0	3	1
ASV_1683	0	0	0	0	1	0	0	0	0	0	3	1	0	0	2	0	1	1	0	0
ASV_2452	0	0	0	7	0	0	0	0	0	0	4	1	0	2	0	0	1	0	0	0
ASV_2617	0	0	7	0	0	0	0	0	4	0	0	0	0	1	0	0	0	0	0	0
ASV_1270	0	13	0	0	0	0	0	0	0	0	7	7	5	17	6	4	1	1	2	2
ASV_1079	0	20	1	0	0	12	0	1	0	15	0	0	0	0	0	0	3	0	0	0
ASV_1780	0	0	2	2	1	1	0	2	0	0	7	4	1	3	2	2	0	1	1	1
ASV_546	0	0	1	1	2	2	1	0	1	2	7	1	4	1	5	4	7	31	18	18
ASV_1946	0	0	0	0	0	29	0	0	0	2	0	0	0	0	0	0	0	0	0	2
ASV_25	20	12	6	0	3	218	100	58	142	659	461	2158	1472	416	537	588	780	1236	325	353
ASV_1164	2	0	0	0	2	11	16	0	9	8	0	0	0	0	1	0	0	0	0	0
ASV_2467	5	7	1	11	19	4	2	3	5	1	6	14	6	4	6	3	6	0	5	7
ASV_604	0	0	0	0	0	0	0	0	14	0	4	0	1	2	1	0	1	0	3	2
ASV_523	1	0	4	0	2	0	7	0	1	0	29	2	14	31	23	17	10	9	5	0
ASV_135	0	0	3	2	0	43	2	1	32	25	363	29	43	260	187	42	42	60	43	71
ASV_933	0	0	1	0	0	1	4	0	2	1	2	1	3	2	4	11	5	9	1	4
ASV_1475	0	0	5	3	3	11	1	0	7	6	1	2	6	4	3	0	1	0	0	2
ASV_1534	0	0	0	0	0	21	19	0	0	0	0	0	0	0	0	0	1	0	0	0
ASV_1997	0	0	0	0	0	0	0	0	0	0	0	2	0	0	0	0	0	0	0	0
ASV_713	0	1	0	0	0	1	2	0	14	0	0	0	0	0	1	0	0	0	0	0
ASV_3447	0	0	0	0	0	0	0	0	2	0	2	0	1	0	1	0	1	0	0	0
ASV_1895	7	0	2	1	6	0	0	0	0	0	0	0	0	0	0	0	13	0	0	0
ASV_2947	0	0	1	0	0	0	0	0	0	0	2	0	3	0	1	0	2	0	0	0
ASV_510	0	0	1	0	0	0	0	1	0	1	18	5	6	14	25	34	14	20	20	9
ASV_177	0	0	0	1	0	8	19	4	9	3	97	245	208	111	126	47	63	49	76	33
ASV_881	0	43	0	0	28	0	0	0	3	1	8	1	0	0	0	0	0	0	0	0
ASV_980	15	0	0	12	4	2	15	0	4	1	0	1	0	1	0	1	0	0	0	0
ASV_1003	1	0	1	0	0	0	0	0	0	0	0	0	0	2	0	0	0	0	0	0
ASV_3423	0	0	0	0	0	0	0	0	0	0	0	0	0	0	1	1	0	0	0	0
ASV_3027	0	0	0	0	0	0	0	0	0	0	0	1	1	1	1	3	1	1	1	0
ASV_1349	1	0	1	1	1	83	99	34	22	30	2	32	8	12	21	29	23	29	16	7
ASV_166	0	2	1	0	3	13	1	10	6	18	14	10	4	4	5	87	281	175	188	196
ASV_1181	0	0	0	0	0	0	0	1	0	0	2	3	3	1	7	11	11	5	1	6
ASV_922	5	0	12	0	0	8	34	5	4	2	3	5	1	1	2	3	4	3	2	1
ASV_3148	0	1	1	0	0	0	0	0	0	0	0	0	0	0	0	0	0	0	0	2
ASV_1894	0	0	0	0	0	0	20	0	0	0	2	1	0	1	0	0	2	2	0	1
ASV_1391	0	0	0	0	0	25	17	0	0	0	0	0	0	0	0	1	0	0	0	0
ASV_1965	0	0	0	0	0	0	0	0	0	0	0	0	0	0	0	0	0	0	0	1
ASV_3170	0	0	0	0	0	0	0	0	3	0	2	0	0	0	0	0	0	0	1	0
ASV_2429	0	3	0	0	11	0	0	0	1	1	4	0	2	0	3	0	2	0	1	0
ASV_3385	0	1	0	0	8	1	2	1	0	0	1	0	1	2	8	2	0	0	5	5
ASV_1726	0	2	5	0	0	0	0	0	8	0	0	0	0	2	0	0	0	0	0	0
ASV_3383	0	2	2	0	0	0	0	0	0	0	0	0	0	0	0	0	0	0	0	0
ASV_1650	0	0	0	0	0	0	0	0	12	11	0	0	0	0	0	0	0	0	0	0
ASV_340	0	0	0	0	0	15	1	7	3	1	89	16	50	83	93	15	14	9	2	4
ASV_543	10	0	3	0	0	0	1	0	0	12	37	7	17	30	41	0	8	4	8	5
ASV_2138	0	0	0	0	0	0	0	0	0	0	0	1	0	0	0	0	0	2	0	0
ASV_1106	0	0	1	0	11	28	1	0	15	0	0	0	0	0	0	0	0	0	0	0
ASV_1539	0	0	0	0	0	1	0	0	1	0	1	0	6	4	0	2	2	3	0	3
ASV_2258	0	0	1	1	1	10	0	0	1	0	1	0	1	2	1	0	0	0	0	1
ASV_522	0	0	6	9	0	0	2	0	14	17	11	12	18	12	14	27	17	29	15	14
ASV_732	0	1	0	0	1	0	0	0	0	0	2	0	0	2	1	0	0	0	1	3
ASV_2453	0	0	0	0	0	0	0	0	0	0	0	0	0	0	0	0	0	0	0	0
ASV_3108	0	0	1	3	0	0	0	0	0	0	0	0	0	0	0	0	0	0	0	0
ASV_775	0	0	0	0	0	0	0	0	0	0	0	0	0	0	2	0	0	0	0	0
ASV_2854	0	0	8	0	0	0	0	0	5	0	0	0	0	0	2	0	0	0	0	0
ASV_663	0	0	5	3	47	15	0	1	2	0	0	1	0	1	5	0	1	0	0	1
ASV_769	7	0	0	7	50	12	1	0	9	0	3	0	0	0	0	2	13	0	0	5
ASV_1568	1	0	0	0	0	0	0	0	0	0	0	0	0	0	0	0	0	1	0	0
ASV_1387	0	0	0	0	0	0	0	0	16	0	0	2	2	2	5	6	2	2	2	1
ASV_433	1	0	3	3	235	0	0	0	0	0	0	0	0	0	0	0	0	0	0	0
ASV_106	4	10	18	3	1	0	0	0	1	1	4	15	2	12	11	1	0	12	3	3
ASV_587	0	0	0	0	0	0	1	0	3	1	7	11	8	3	9	26	14	21	35	18
ASV_2976	0	0	0	0	0	0	0	0	0	12	0	0	0	0	0	0	0	0	0	0
ASV_766	0	0	0	0	0	1	17	0	0	2	8	1	2	25	30	10	6	7	12	11
ASV_2262	0	0	0	0	7	18	0	0	0	1	1	0	0	0	0	0	0	1	0	0
ASV_2158	0	1	0	0	5	17	0	2	0	0	1	0	0	0	1	0	0	0	0	1
ASV_1032	0	0	0	0	0	0	0	0	0	0	1	0	3	0	0	1	3	0	0	0
ASV_2953	0	0	0	9	0	0	0	0	3	0	0	0	0	0	0	0	0	0	0	0
ASV_644	0	3	0	2	23	34	0	0	2	6	1	0	2	2	1	1	1	0	0	1
ASV_1288	0	0	0	0	0	0	0	1	0	0	3	10	7	4	2	3	12	4	2	0
ASV_2264	0	0	0	15	0	0	0	0	0	0	0	0	0	0	0	0	0	0	0	0
ASV_656	0	0	1	1	0	12	1	0	20	0	21	22	21	13	3	8	7	4	7	6
ASV_843	0	0	3	0	0	0	4	0	0	0	0	1	0	0	0	0	0	0	0	0
ASV_3406	0	0	0	0	1	0	0	0	0	0	0	0	1	0	0	0	0	0	0	0
ASV_1222	2	0	1	2	15	1	0	0	0	0	1	0	0	0	0	0	0	0	0	0
ASV_1538	0	0	0	1	3	0	0	2	0	3	0	0	0	1	0	0	0	0	0	1
ASV_711	5	20	8	0	43	0	2	0	0	4	4	1	0	1	4	0	1	1	0	0
ASV_689	3	2	1	2	4	2	0	1	1	0	20	25	1	11	8	1	0	0	1	2
ASV_1474	0	0	0	0	0	0	0	0	0	0	0	3	2	5	1	2	3	1	0	7
ASV_1241	0	0	5	3	5	0	0	0	7	18	3	0	0	1	0	0	2	1	1	0
ASV_1194	0	0	0	15	0	7	9	0	0	17	0	0	1	7	2	4	0	1	0	0
ASV_2020	2	0	0	0	0	0	0	0	1	0	0	0	0	0	0	0	0	0	0	0
ASV_2174	0	0	0	1	0	0	0	0	0	0	0	0	0	0	0	0	0	0	0	0
ASV_300	0	1	9	27	6	75	51	16	20	2	9	26	12	9	9	120	36	39	18	18
ASV_3418	0	0	0	0	0	10	0	0	0	0	0	0	0	0	0	0	0	0	0	0
ASV_1687	0	0	8	0	0	8	14	0	2	0	0	0	0	0	0	0	1	1	0	0
ASV_2812	4	0	0	0	0	0	0	0	9	0	0	0	0	0	0	0	1	0	0	0
ASV_532	0	0	0	0	0	16	0	2	21	1	12	21	14	27	16	22	15	13	12	16
ASV_364	2	3	1	4	0	0	0	0	0	4	1	0	0	1	5	0	0	0	0	1
ASV_2188	1	0	1	0	8	69	84	75	34	46	13	12	6	5	26	15	46	60	28	26
ASV_3421	0	0	0	0	0	29	31	23	2	8	64	169	223	76	111	98	71	85	112	52
ASV_1743	0	0	0	0	0	0	0	0	0	0	5	0	0	1	0	1	0	0	0	0
ASV_3087	0	0	0	0	0	0	0	0	5	0	0	0	0	0	0	0	0	2	0	0
ASV_2808	0	0	0	0	0	20	1	0	0	0	0	0	0	0	0	0	0	0	0	0
ASV_1626	0	0	0	2	0	0	1	0	2	1	2	0	2	0	0	0	0	1	0	0
ASV_1337	4	0	19	0	2	0	1	0	5	0	0	0	0	0	0	0	0	0	0	0
ASV_210	0	0	7	22	2	60	5	6	53	8	16	9	52	40	33	65	100	77	104	136
ASV_2820	0	0	0	0	0	0	0	0	0	0	0	1	3	0	1	4	2	2	4	0
ASV_3264	0	0	3	0	0	0	0	0	1	0	0	1	0	0	0	0	0	0	0	0
ASV_278	2	2	4	4	5	0	1	0	0	2	0	0	0	0	7	0	0	0	0	0
ASV_2331	0	0	0	1	3	18	0	0	2	0	0	0	0	0	0	0	0	0	1	0
ASV_2597	0	0	0	0	0	3	0	0	0	0	1	0	0	0	0	4	0	0	1	0
ASV_660	12	5	13	28	4	29	3	0	16	0	2	3	0	2	4	6	5	1	2	5
ASV_586	2	0	0	3	0	26	59	4	52	18	2	0	0	2	1	0	2	0	0	1
ASV_738	0	6	10	15	0	17	0	0	2	0	10	0	3	3	6	7	11	6	8	8
ASV_768	0	0	0	0	0	0	1	0	0	0	3	64	11	1	9	9	5	7	5	2
ASV_467	2	0	0	0	0	28	2	1	33	0	19	27	25	8	6	21	23	25	14	21
ASV_771	10	0	0	0	0	51	2	3	27	0	4	2	3	0	0	4	5	16	1	5
ASV_416	5	0	0	0	0	3	1	2	1	0	71	17	19	24	94	15	9	18	2	13
ASV_938	0	0	1	0	0	7	0	0	0	0	20	2	2	9	10	2	1	2	0	0
ASV_3009	1	0	2	0	0	4	9	7	5	5	11	20	7	7	7	4	5	4	0	0
ASV_874	0	0	0	0	0	0	0	0	0	1	0	0	0	0	2	0	0	0	0	0
ASV_1102	0	0	0	0	0	18	1	0	33	0	5	0	1	0	0	5	0	1	1	0
ASV_720	3	0	0	5	0	1	6	5	8	6	8	10	7	9	12	15	19	37	13	6
ASV_1730	0	0	1	0	0	0	30	0	0	0	0	0	0	0	0	0	0	0	0	0
ASV_57	2	0	12	7	3	57	27	15	58	25	200	322	523	280	1175	387	258	134	99	184
ASV_1097	3	0	0	0	0	0	2	4	2	10	1	7	2	5	5	11	4	3	7	3
ASV_3147	0	0	0	0	0	0	0	0	0	0	0	0	0	0	0	0	0	0	0	0
ASV_1851	0	0	0	0	0	30	0	0	0	0	0	0	0	0	0	0	0	0	0	0
ASV_1660	0	0	0	0	0	0	0	1	0	0	5	4	7	2	3	3	6	2	0	2
ASV_1825	0	0	0	0	0	0	0	0	0	0	0	5	0	0	2	0	0	0	0	2
ASV_2087	0	0	0	6	0	19	0	0	0	0	0	0	1	0	0	1	1	3	0	0
ASV_2274	0	0	0	22	0	0	0	0	0	0	0	0	0	0	0	0	0	0	0	0
ASV_817	0	0	0	0	0	0	0	0	1	0	25	15	13	32	41	2	1	1	3	2
ASV_1086	0	0	0	0	0	69	7	0	1	0	2	0	0	0	0	0	0	0	1	0
ASV_414	5	4	1	113	4	0	0	3	0	0	3	0	4	1	0	0	10	0	2	0
ASV_1456	0	0	3	0	0	12	0	0	0	4	0	1	1	1	2	6	2	1	0	3
ASV_424	0	11	9	0	0	8	31	3	21	23	47	16	12	13	9	27	14	18	4	18
ASV_714	8	0	0	0	11	12	17	3	59	1	0	0	0	1	3	0	1	1	0	0
ASV_1305	0	2	2	0	3	44	39	28	12	12	15	25	8	11	13	21	20	18	12	5
ASV_2056	0	0	0	0	0	0	0	0	0	0	1	0	1	6	4	0	6	0	0	5
ASV_15	24	2	1	9	8	212	92	46	87	86	568	576	763	647	607	1313	1287	1008	1128	2016
ASV_3075	0	0	0	0	0	5	0	0	0	0	2	0	0	1	0	0	0	0	0	0
ASV_328	2	4	72	0	233	22	11	1	0	10	1	0	0	0	0	0	1	1	0	0
ASV_1180	0	0	0	1	0	7	4	0	0	2	4	0	0	0	1	1	2	0	5	0
ASV_1283	0	0	0	0	0	14	26	0	2	0	1	0	0	0	0	0	0	0	0	0
ASV_835	0	0	0	0	1	2	0	1	1	0	1	0	2	0	1	0	0	0	0	0
ASV_3209	0	0	0	0	0	0	0	0	0	0	1	0	0	0	0	0	0	4	1	1
ASV_1420	0	0	0	17	0	6	3	1	1	0	1	0	1	0	2	0	0	0	1	0
ASV_1133	0	0	0	0	0	16	0	0	23	0	0	2	7	0	2	9	0	3	0	3
ASV_3272	0	0	2	0	0	31	10	9	3	5	42	82	72	64	52	47	50	32	25	26
ASV_1609	0	0	0	0	0	11	0	0	1	1	3	0	0	0	2	0	1	0	0	0
ASV_2671	0	0	0	0	0	17	0	0	0	0	2	0	0	0	0	0	0	0	0	0
ASV_2941	1	0	0	0	0	9	0	1	0	5	1	3	1	0	0	3	1	0	1	0
ASV_1777	0	0	0	2	0	0	0	0	22	0	0	0	0	0	0	0	0	1	0	0
ASV_2299	0	0	0	0	0	0	0	0	10	0	0	0	0	0	0	0	1	1	0	0
ASV_2887	0	0	0	0	0	0	0	0	14	0	0	0	0	0	0	0	0	0	0	0
ASV_1045	0	0	1	0	1	0	0	0	0	1	25	3	2	15	10	8	2	1	2	1
ASV_3077	0	0	3	0	0	0	0	0	0	0	0	0	0	0	0	0	5	0	1	0
ASV_1278	6	4	4	2	5	0	1	2	0	2	2	0	1	1	1	2	5	5	0	5
ASV_513	4	0	3	0	0	20	4	0	0	3	42	11	24	24	31	27	13	15	14	15
ASV_808	2	0	0	0	0	0	0	0	0	2	10	10	1	2	12	1	1	0	1	2
ASV_2530	0	7	0	1	1	3	0	0	12	0	0	0	0	0	0	0	0	0	0	0
ASV_1578	0	3	0	0	0	0	2	0	15	0	2	0	1	3	2	0	0	0	1	0
ASV_837	6	0	13	8	0	2	8	0	25	0	2	1	1	2	4	5	1	1	2	5
ASV_995	0	9	0	0	0	30	32	0	11	0	1	0	0	0	0	3	0	0	1	1
ASV_259	1	3	2	656	1	0	1	0	0	0	0	0	0	0	0	0	0	0	2	0
ASV_1268	10	0	0	0	0	8	1	2	19	6	6	3	2	4	1	8	3	4	2	1
ASV_1653	0	0	0	0	0	0	31	0	12	1	10	2	2	4	1	5	0	0	0	1
ASV_1209	0	0	0	1	0	0	0	0	0	0	0	2	1	0	1	0	0	1	0	0
ASV_678	0	0	5	0	7	16	18	0	49	27	1	0	1	0	1	0	0	2	0	0
ASV_575	0	0	0	0	0	7	9	2	4	3	30	15	46	19	24	79	71	70	71	122
ASV_945	7	0	1	0	1	1	0	0	0	0	2	1	0	0	1	2	1	0	0	0
ASV_2720	0	0	0	0	0	0	1	0	8	0	0	0	0	0	0	0	0	0	0	0
ASV_1314	0	0	0	0	0	53	0	0	0	0	0	0	0	0	0	0	0	0	0	0
ASV_1191	2	4	4	0	0	23	19	0	2	0	0	0	0	0	0	0	0	0	0	0
ASV_426	17	1	0	8	0	18	81	0	149	19	2	8	0	1	1	2	4	2	0	0
ASV_1219	7	7	5	10	0	5	1	2	0	3	0	2	0	0	0	2	2	2	2	1
ASV_792	0	0	0	90	9	0	0	0	0	0	0	0	0	0	0	0	0	0	0	0
ASV_910	0	1	0	0	2	2	0	0	17	12	2	1	0	0	2	1	8	4	1	3
ASV_565	0	0	0	0	0	4	2	5	5	5	15	27	35	23	9	43	29	45	44	41
ASV_2680	0	0	7	0	0	0	0	0	0	0	3	0	0	0	0	0	0	0	0	0
ASV_2871	0	1	10	0	1	0	0	0	0	0	0	0	0	0	0	1	0	0	0	0
ASV_804	2	0	4	41	5	3	32	4	15	1	4	13	3	3	2	5	2	10	2	1
ASV_581	2	0	3	2	0	0	5	0	0	0	2	33	4	3	0	0	1	4	0	0
ASV_3201	0	0	0	0	1	0	0	0	0	0	0	0	0	0	0	0	0	0	0	0
ASV_2506	0	0	0	1	0	39	39	22	28	10	122	308	364	188	205	183	119	129	108	112
ASV_2721	0	0	0	0	0	4	4	1	0	5	1	11	3	1	3	2	2	0	1	0
ASV_1375	0	0	0	0	0	1	2	0	6	1	1	0	1	2	4	3	1	0	0	0
ASV_444	0	0	7	0	1	0	2	0	0	1	0	4	0	0	0	2	0	0	4	6
ASV_2630	0	0	0	0	0	1	8	0	0	10	0	1	0	0	2	0	0	0	0	0
ASV_1837	0	0	0	2	0	0	19	0	0	0	0	0	0	0	0	1	0	0	0	0
ASV_866	0	0	0	0	0	83	13	0	2	12	0	0	0	0	0	0	1	0	1	0
ASV_1297	0	0	10	0	0	5	3	0	0	1	1	0	0	0	0	0	0	0	3	0
ASV_1001	0	2	0	0	1	0	0	0	0	0	0	0	0	0	1	0	1	0	0	0
ASV_1150	0	0	9	0	9	0	14	0	0	0	0	0	0	0	0	3	1	0	0	0
ASV_1226	7	18	1	3	1	0	0	0	15	0	0	0	0	0	0	0	0	0	0	0
ASV_1459	0	0	0	0	0	25	6	2	2	2	5	1	1	4	1	4	0	0	2	0
ASV_2085	0	0	0	6	0	0	0	0	2	16	1	0	0	0	0	0	0	0	0	0
ASV_2517	0	0	0	1	0	1	2	0	0	1	1	1	0	0	0	0	0	0	1	0
ASV_3019	0	1	0	0	1	0	11	0	0	0	0	0	0	0	0	0	0	0	0	0
ASV_382	0	2	32	2	0	2	1	1	227	0	0	0	9	3	0	4	0	0	1	2
ASV_1063	0	0	13	16	0	32	0	0	11	0	1	1	0	0	0	0	2	2	1	0
ASV_2154	0	0	0	0	0	18	0	0	0	0	1	0	1	0	1	1	1	1	0	1
ASV_2599	0	0	0	0	3	0	0	0	3	0	0	0	0	0	0	0	5	0	0	0
ASV_594	1	0	4	0	119	14	0	0	0	0	0	0	0	0	0	0	0	0	0	1
ASV_3259	1	0	0	0	0	0	0	0	0	0	0	0	0	0	0	0	0	0	0	0
ASV_1444	0	0	0	2	1	11	11	7	5	1	13	22	9	10	14	4	11	4	2	3
ASV_1799	2	0	5	4	0	4	1	0	0	1	0	0	0	0	1	0	0	0	0	1
ASV_2457	0	0	0	0	0	0	0	0	0	0	0	2	0	0	0	0	0	0	0	0
ASV_531	0	0	0	0	0	40	1	35	18	2	67	0	6	7	3	8	7	23	11	9
ASV_831	6	0	10	1	0	29	66	0	0	0	0	0	0	3	2	0	0	1	0	0
ASV_2290	0	0	0	0	0	18	0	0	0	0	0	0	0	0	0	0	0	0	0	0
ASV_1627	0	0	21	0	0	0	0	0	7	0	0	0	0	0	0	0	0	0	0	0
ASV_70	19	11	10	25	2	133	171	9	107	154	15	16	14	13	6	190	236	189	167	93
ASV_753	0	1	44	0	9	24	0	1	0	16	0	0	0	1	0	1	4	1	0	0
ASV_2136	0	0	5	1	0	7	2	0	2	0	0	0	0	0	0	0	0	0	0	0
ASV_191	0	0	0	1	0	18	8	1	5	5	15	51	88	15	44	133	139	193	182	54
ASV_2082	0	1	0	0	0	0	0	0	1	3	3	5	0	1	1	0	1	2	0	2
ASV_3257	0	0	0	1	1	4	0	0	0	0	0	1	2	0	0	0	1	0	0	1
ASV_1320	0	0	0	0	0	0	0	0	0	0	0	0	0	4	5	0	0	0	0	0
ASV_2165	0	0	16	1	0	0	0	0	0	0	0	0	0	0	0	0	0	0	0	0
ASV_981	0	0	0	1	0	1	0	0	3	3	7	5	2	8	10	4	5	8	7	4
ASV_1199	0	0	0	0	0	0	0	0	0	0	2	0	0	6	1	0	0	1	0	0
ASV_1449	1	1	0	4	0	0	0	0	0	1	3	3	0	1	6	1	0	0	0	1
ASV_841	0	0	0	7	0	39	69	0	0	0	0	2	0	0	0	0	2	1	0	0
ASV_828	1	0	80	0	0	0	3	2	0	0	0	0	0	1	1	0	0	1	0	0
ASV_1205	0	0	0	0	0	0	1	1	12	0	3	0	0	1	0	0	0	0	0	0
ASV_519	0	0	0	0	2	2	4	2	1	0	12	20	4	8	38	21	18	22	11	8
ASV_1689	0	0	0	0	0	17	0	0	0	1	4	2	2	0	2	0	2	2	0	1
ASV_774	0	8	7	21	0	19	0	1	5	8	5	0	0	7	4	21	2	7	1	0
ASV_1541	0	0	0	0	0	0	37	0	0	1	2	0	0	3	0	0	2	0	0	0
ASV_852	1	0	0	0	0	2	5	2	0	2	1	5	1	0	2	1	2	0	0	0
ASV_1100	0	0	0	0	0	0	55	0	0	0	0	0	1	1	0	5	1	1	2	0
ASV_803	8	0	56	0	2	0	17	0	0	0	0	0	0	0	0	0	0	2	0	0
ASV_921	0	0	0	3	0	0	0	0	1	0	0	0	1	0	0	3	9	1	12	0
ASV_972	0	0	0	0	19	0	51	0	0	0	0	0	1	0	0	0	3	1	0	0
ASV_1190	0	0	0	0	0	0	0	0	0	0	0	1	0	0	1	1	1	1	1	3
ASV_2048	2	1	0	0	0	3	1	2	1	8	0	9	0	0	2	1	2	5	0	0
ASV_1809	0	0	0	0	2	0	0	0	0	0	1	2	1	0	0	1	4	2	1	7
ASV_1661	0	0	1	0	0	15	13	5	4	2	52	12	26	32	27	17	8	13	12	8
ASV_1804	1	0	0	0	1	0	0	0	0	0	0	1	0	0	0	0	0	0	0	0
ASV_2488	2	2	0	0	1	0	0	0	0	0	0	0	0	0	0	0	0	0	0	0
ASV_1292	0	0	0	0	0	0	0	1	11	0	2	3	0	1	3	2	6	2	1	4
ASV_1111	8	4	2	3	4	5	31	4	0	10	1	8	2	7	3	1	1	19	1	1
ASV_787	4	0	1	0	0	6	6	5	10	1	8	5	8	3	6	3	2	6	10	0
ASV_2658	0	0	0	0	0	1	0	0	0	0	0	1	0	1	1	0	0	0	0	0
ASV_2357	0	0	0	0	0	0	0	0	0	0	0	0	0	4	0	0	0	0	0	0
ASV_1731	0	0	0	0	0	0	0	0	0	0	0	3	0	0	0	0	0	0	0	0
ASV_1551	0	1	0	1	0	8	1	3	4	1	4	2	1	1	2	12	2	1	2	0
ASV_2036	0	0	0	0	0	13	0	0	0	0	1	0	0	0	1	0	0	0	1	0
ASV_2015	0	0	0	0	0	0	0	0	0	0	0	0	0	0	0	0	0	6	0	0
ASV_1171	0	0	0	0	1	8	43	0	3	0	0	2	0	1	0	0	0	2	0	2
ASV_1006	0	0	0	0	0	0	0	1	22	0	1	0	1	0	2	8	7	14	13	6
ASV_908	0	0	0	0	0	0	0	0	0	0	0	1	0	0	0	0	0	0	0	0
ASV_1399	0	0	1	0	0	0	23	0	11	0	1	0	0	0	2	1	1	3	0	5
ASV_1931	0	0	0	0	0	0	0	0	0	0	0	0	0	0	0	0	0	0	1	0
ASV_2615	0	0	0	0	0	0	0	0	7	0	1	1	0	0	0	0	0	0	0	0
ASV_1413	0	0	0	0	0	0	0	0	0	0	11	0	1	0	6	0	0	0	0	0
ASV_464	0	0	1	0	3	0	2	1	0	0	0	2	0	2	0	0	0	2	0	1
ASV_3445	0	0	0	0	0	0	1	0	1	0	1	0	0	0	0	0	0	0	0	0
ASV_3250	0	0	0	0	0	5	0	0	1	0	0	0	0	0	0	0	1	1	0	0
ASV_1311	0	0	6	0	0	0	28	0	0	1	5	2	3	0	0	4	4	2	3	0
ASV_356	4	0	1	0	0	36	4	0	0	8	3	3	1	0	1	7	33	16	36	22
ASV_2387	0	0	0	16	0	1	0	3	0	0	0	2	0	0	1	0	0	0	0	0
ASV_1129	0	0	0	0	0	2	0	0	14	0	0	5	0	0	0	6	4	21	7	4
ASV_875	0	0	0	0	0	0	2	0	12	0	6	13	15	10	7	7	10	12	3	6
ASV_1906	14	5	0	0	0	4	4	0	0	1	0	0	0	0	0	0	0	0	0	0
ASV_670	0	1	102	0	8	0	0	0	0	0	0	0	0	3	0	0	0	5	0	0
ASV_1712	7	0	2	10	0	11	2	4	3	1	2	3	1	1	3	0	1	1	4	0
ASV_986	0	1	0	0	0	0	1	0	0	0	0	0	0	0	0	0	0	0	0	0
ASV_1890	0	0	0	1	0	0	6	1	0	0	0	1	0	0	1	2	1	0	0	1
ASV_1928	0	0	0	0	0	0	0	0	0	0	0	0	0	0	0	0	0	1	0	0
ASV_140	14	3	15	2	2	18	26	1	54	28	7	11	1	6	3	35	47	49	36	34
ASV_1554	0	0	0	0	0	0	3	0	3	0	2	4	2	2	2	5	1	4	2	1
ASV_733	0	0	0	0	0	0	0	0	0	0	0	1	0	2	0	2	0	12	11	8
ASV_3223	0	0	9	0	0	0	0	0	0	0	0	0	0	0	0	0	0	0	0	0
ASV_3308	0	0	0	0	0	0	0	0	0	0	0	0	0	0	0	0	0	0	0	0
ASV_730	0	13	0	0	0	1	2	0	11	13	7	5	11	27	11	2	3	1	5	6
ASV_1786	3	5	5	1	6	0	1	10	0	0	1	1	17	2	1	0	2	1	0	2
ASV_1139	0	0	4	12	0	1	1	2	20	0	0	2	0	0	0	3	2	2	1	1
ASV_2038	0	0	0	0	0	0	0	0	0	1	1	3	0	2	5	2	3	6	3	0
ASV_1127	0	0	0	0	0	0	2	0	27	4	0	2	4	1	1	3	1	14	2	1
ASV_2265	0	0	0	0	0	0	0	0	0	0	0	0	0	0	0	0	0	0	0	0
ASV_2704	0	0	0	0	0	0	1	0	0	0	0	0	0	0	0	0	0	0	0	0
ASV_1572	2	0	6	0	0	0	0	0	0	17	0	0	0	0	0	0	0	0	1	0
ASV_410	0	1	0	0	5	0	0	2	0	0	1	2	1	0	0	0	2	0	0	0
ASV_1992	0	0	0	0	0	0	0	0	0	0	0	2	2	0	0	1	0	3	0	0
ASV_1532	6	0	0	3	1	8	0	0	0	0	0	2	0	1	0	0	0	0	2	0
ASV_809	0	0	0	0	0	0	0	4	1	0	15	20	10	7	19	15	15	11	24	16
ASV_2470	0	0	0	0	0	0	0	0	0	0	0	0	0	0	0	1	1	0	2	0
ASV_2622	0	0	0	0	0	0	0	0	0	0	0	0	0	1	0	0	0	0	0	0
ASV_1964	0	0	0	0	0	1	0	0	0	0	0	2	0	2	0	2	1	1	1	0
ASV_617	0	6	3	0	1	4	74	1	36	9	1	1	0	1	1	12	7	1	2	6
ASV_122	19	6	17	8	0	13	10	13	118	14	73	76	101	80	62	266	138	103	158	235
ASV_614	0	1	83	0	2	0	31	0	0	0	0	0	0	0	0	0	0	0	0	0
ASV_2752	0	0	0	1	0	0	0	0	0	4	0	3	0	0	0	1	1	1	0	0
ASV_3067	13	0	0	0	0	0	5	0	0	0	1	0	0	0	1	0	0	0	0	0
ASV_67	0	0	0	0	0	51	55	16	100	58	160	244	259	106	148	283	446	358	392	414
ASV_1762	0	0	0	0	0	0	1	1	11	0	0	0	0	1	0	0	0	0	0	1
ASV_2380	0	0	0	0	0	11	0	0	1	1	2	3	2	1	2	1	0	0	0	0
ASV_1419	0	0	0	0	0	0	3	2	0	2	13	5	2	0	3	7	2	6	7	6
ASV_2401	0	0	0	0	0	0	19	0	0	0	0	0	0	0	0	0	0	0	0	0
ASV_3239	0	0	2	0	0	0	0	0	0	0	0	0	0	0	0	0	0	0	0	0
ASV_1976	0	0	0	0	0	0	19	1	0	1	0	0	0	0	0	1	1	0	1	0
ASV_864	6	14	13	26	0	3	21	0	0	0	0	0	0	0	0	0	0	0	0	0
ASV_2538	0	0	0	0	0	0	4	0	7	4	4	0	0	1	4	1	1	0	0	1
ASV_2713	0	0	0	0	0	0	0	0	0	0	0	0	0	2	0	0	0	0	0	0
ASV_3073	5	0	0	0	0	0	1	0	0	0	5	0	1	3	0	5	1	1	0	0
ASV_1367	0	0	5	1	0	1	0	0	1	0	2	3	0	1	2	2	1	6	2	0
ASV_1699	0	0	0	0	0	1	0	1	1	22	0	3	0	0	0	1	2	1	0	0
ASV_784	0	0	1	0	17	15	70	0	0	0	0	1	0	0	0	0	0	1	0	1
ASV_1686	0	0	18	0	1	0	0	0	0	0	0	0	0	0	0	0	0	0	0	0
ASV_930	5	0	15	23	5	0	3	0	4	4	3	0	0	1	1	0	1	1	0	1
ASV_2061	0	0	0	1	0	0	0	0	0	0	6	0	0	6	0	0	0	0	0	0
ASV_877	0	0	0	2	0	0	1	1	0	0	20	5	2	4	3	4	6	12	9	2
ASV_2141	0	15	0	0	0	0	2	0	1	0	0	0	0	0	0	0	0	0	0	0
ASV_2800	0	0	0	0	0	0	0	0	0	0	0	0	0	0	0	0	0	0	0	0
ASV_2797	0	0	0	0	0	0	0	0	0	1	4	0	2	1	1	1	0	0	0	0
ASV_155	6	2	3	0	0	18	4	1	1	3	370	82	158	166	187	37	72	26	26	33
ASV_1316	15	0	1	0	5	2	11	0	0	0	0	1	0	0	1	0	0	0	0	0
ASV_175	3	1	2	7	1	1	18	8	29	47	5	4	4	5	1	35	35	61	77	32
ASV_3186	0	0	0	0	0	0	0	0	0	0	4	3	4	3	2	0	0	0	0	0
ASV_1585	0	0	0	0	0	0	21	0	0	1	1	0	0	1	0	0	0	0	0	0
ASV_2659	0	0	0	2	0	0	0	1	0	0	4	0	0	2	0	1	4	0	0	0
ASV_1011	0	0	0	0	0	3	3	4	5	1	4	2	2	1	2	6	23	25	24	9
ASV_1707	0	0	0	0	0	0	0	0	0	0	0	0	0	0	0	0	0	0	0	0
ASV_2303	0	0	0	0	0	0	0	0	0	0	2	1	0	0	0	0	0	0	0	1
ASV_1067	0	0	0	0	1	1	0	0	0	0	2	4	0	0	0	0	0	0	0	2
ASV_2559	0	0	0	6	0	2	1	0	2	0	0	2	1	1	0	0	0	0	0	0
ASV_1408	0	0	3	0	0	11	0	0	0	9	7	3	2	9	2	0	12	3	3	2
ASV_3168	1	0	0	0	0	0	0	0	0	0	0	0	0	0	0	0	0	0	0	0
ASV_1550	0	0	0	0	0	0	0	0	0	0	1	0	1	0	0	0	0	0	0	0
ASV_1113	1	0	2	1	0	0	45	0	0	8	0	1	0	0	0	0	0	1	0	0
ASV_1197	0	0	0	8	0	0	32	0	10	0	0	0	0	0	1	0	0	1	0	0
ASV_1736	3	0	4	0	0	0	0	0	16	0	0	0	0	0	0	0	0	0	0	0
ASV_137	0	0	0	1	3	4	4	3	0	1	329	217	157	226	203	3	16	10	27	3
ASV_1224	0	0	0	0	0	11	0	0	16	12	2	4	0	3	0	3	3	2	3	0
ASV_2772	0	0	0	0	0	0	0	0	1	0	2	0	0	1	6	1	0	3	0	0
ASV_1149	4	0	3	0	0	0	6	0	0	14	9	1	1	4	3	5	2	2	5	1
ASV_1739	0	0	0	0	0	0	0	0	0	0	1	0	1	2	1	1	0	0	0	0
ASV_230	0	0	7	7	0	4	22	5	10	3	92	25	52	61	69	52	64	83	64	68
ASV_745	10	1	0	0	0	0	0	0	0	2	7	28	4	2	1	8	1	16	12	5
ASV_240	0	0	0	0	0	5	8	4	16	3	3	4	9	10	116	69	98	61	135	150
ASV_840	0	0	7	16	1	9	56	0	15	1	1	5	0	0	1	0	0	0	1	0
ASV_107	1	0	0	13	0	44	57	7	41	19	126	206	218	128	46	224	315	233	214	156
ASV_2445	0	0	0	0	0	1	0	0	0	12	0	0	0	0	0	0	0	0	0	0
ASV_1932	0	0	20	0	0	0	0	0	0	0	0	0	0	0	0	0	0	0	0	0
ASV_1448	0	0	0	11	0	0	0	0	0	0	0	0	0	0	0	0	0	0	0	0
ASV_3419	0	0	0	0	0	0	0	0	0	0	0	0	1	0	0	0	0	0	0	0
ASV_492	2	5	10	18	2	4	34	1	149	8	3	7	5	2	1	5	12	8	2	1
ASV_1761	1	0	0	0	0	0	0	0	0	0	2	8	0	5	3	1	1	5	2	1
ASV_1333	0	0	0	0	0	5	2	1	0	19	4	1	2	3	5	4	2	3	2	1
ASV_1058	6	0	13	25	0	9	6	6	4	6	10	6	5	1	3	1	3	1	5	0
ASV_1486	0	0	7	0	0	33	0	0	0	0	0	0	0	0	0	0	0	1	0	1
ASV_2226	0	0	0	0	0	0	0	0	0	0	2	1	2	0	5	0	0	0	0	0
ASV_277	5	7	7	1	37	1	26	15	11	351	2	0	8	5	1	4	3	4	1	4
ASV_1473	0	0	0	0	0	0	1	0	0	0	7	4	2	8	7	1	3	0	5	1
ASV_320	0	1	12	11	2	27	6	6	30	3	50	4	20	36	39	33	111	30	49	14
ASV_870	2	0	6	18	1	2	17	2	10	3	6	2	2	1	1	1	0	1	3	0
ASV_2745	0	0	0	0	0	0	0	0	0	0	1	2	0	0	0	0	1	1	0	1
ASV_2842	0	0	0	0	0	0	0	0	0	0	1	0	0	0	2	0	0	0	0	0
ASV_1885	0	0	0	0	0	25	18	4	10	3	21	19	7	7	11	4	3	9	9	12
ASV_2151	0	0	0	0	0	0	0	0	0	0	0	0	0	0	0	0	0	0	0	0
ASV_3299	0	0	0	0	0	0	1	1	0	1	3	0	0	0	1	0	3	0	0	0
ASV_3088	0	0	3	0	0	1	0	1	3	0	0	0	0	0	0	0	0	0	0	0
ASV_3161	0	0	0	0	0	0	2	0	0	0	0	0	0	0	0	0	0	0	0	0
ASV_2816	0	0	0	0	0	0	0	0	0	0	0	0	0	0	0	0	0	1	0	0
ASV_1261	0	0	12	25	0	0	0	0	0	0	0	0	1	0	0	0	0	0	0	0
ASV_1639	0	0	8	0	0	0	0	0	0	13	0	0	0	0	0	0	0	0	0	0
ASV_887	18	0	4	26	0	21	35	8	8	13	14	22	5	3	4	2	3	13	6	1
ASV_1466	0	7	0	0	0	1	3	0	0	21	3	0	0	0	2	0	1	1	0	1
ASV_2339	0	0	0	0	0	1	0	0	2	1	5	0	2	4	3	2	0	0	0	0
ASV_1347	0	11	0	2	1	0	0	0	0	0	0	0	0	0	0	1	0	1	2	0
ASV_2519	2	0	0	0	0	0	0	0	0	0	0	0	0	0	0	0	0	0	0	0
ASV_2200	2	0	1	2	0	8	0	0	7	1	3	0	1	0	0	0	2	0	0	0
ASV_694	0	44	0	0	2	0	19	2	0	0	3	0	0	0	1	1	0	0	0	2
ASV_3124	0	0	0	0	0	0	0	0	0	3	1	1	1	1	0	0	0	0	2	0
ASV_3052	0	0	0	0	0	0	1	0	3	4	0	0	0	0	0	0	0	0	0	2
ASV_3337	0	2	0	0	0	0	0	0	0	0	0	0	0	0	0	0	0	0	0	0
ASV_3071	0	0	0	0	0	0	0	0	0	0	8	0	0	2	4	0	0	0	0	0
ASV_501	0	0	0	0	0	5	26	5	7	2	41	5	14	13	27	20	22	21	14	19
ASV_2497	0	0	0	1	0	0	0	0	0	9	3	0	0	0	0	1	0	1	0	1
ASV_1512	0	1	0	0	3	0	10	0	1	18	0	0	2	0	0	0	1	1	0	0
ASV_1093	0	0	0	0	0	17	0	0	5	0	2	6	0	2	4	2	2	27	6	4
ASV_2271	0	0	3	0	0	0	0	1	0	4	0	2	0	0	1	1	1	9	1	0
ASV_1169	3	1	11	30	2	3	13	0	0	2	0	0	0	1	2	1	0	0	3	0
ASV_761	2	1	2	4	6	3	5	2	1	1	1	3	1	2	3	1	5	2	1	2
ASV_3022	0	0	0	0	13	0	0	0	0	0	0	0	0	0	0	0	0	0	0	0
ASV_267	0	0	2	0	0	7	0	4	45	6	51	35	61	55	63	62	58	56	38	57
ASV_2924	0	0	0	0	0	0	0	0	1	0	8	6	0	3	3	0	7	0	3	0
ASV_620	1	0	0	0	0	3	2	2	0	0	46	2	10	22	8	28	0	9	0	1
ASV_497	0	1	0	0	0	3	0	1	1	1	17	10	17	20	15	28	26	22	21	10
ASV_1110	0	0	2	0	0	7	0	0	0	0	1	10	8	7	1	1	1	1	1	5
ASV_1366	1	0	0	1	0	0	0	0	0	0	1	0	1	0	1	0	0	0	0	0
ASV_2666	0	0	0	0	0	0	0	0	10	0	0	0	0	0	0	0	0	0	0	0
ASV_1559	2	0	0	0	0	0	0	0	5	0	1	0	0	0	0	15	2	2	1	4
ASV_3393	0	0	4	0	4	0	1	0	0	1	1	1	0	0	0	0	0	1	0	0
ASV_389	0	0	10	0	0	0	0	0	7	12	3	5	3	2	1	1	2	4	7	17
ASV_1836	0	0	0	0	0	0	0	0	0	0	0	0	0	0	0	0	0	0	0	0
ASV_1813	0	0	9	0	0	0	0	0	0	0	1	5	2	2	2	0	3	4	2	1
ASV_701	0	4	13	0	0	8	10	0	23	26	4	1	1	2	3	7	2	3	2	1
ASV_1889	0	3	0	0	0	2	15	1	0	0	0	0	0	0	0	0	0	0	0	0
ASV_1357	0	0	9	0	0	5	8	1	0	3	1	18	1	0	3	0	2	0	4	0
ASV_684	0	1	3	1	1	3	0	2	6	8	32	3	6	14	16	30	9	11	6	10
ASV_1090	8	0	7	15	0	14	4	3	3	5	11	2	2	1	0	3	1	1	4	0
ASV_3112	0	0	0	0	0	0	0	0	0	0	0	0	0	0	0	0	0	0	0	0
ASV_1330	1	1	0	0	0	0	0	0	0	1	5	1	4	5	3	0	0	0	4	2
ASV_1624	0	0	0	0	0	0	1	1	1	17	0	0	1	0	0	3	1	1	1	2
ASV_396	0	0	0	1	0	0	6	0	1	0	4	7	18	2	3	18	21	38	74	20
ASV_865	1	0	10	0	7	1	72	1	3	9	8	3	1	5	2	5	4	11	0	0
ASV_2160	0	0	0	0	0	2	0	0	0	0	0	0	0	0	1	13	8	2	0	0
ASV_2848	0	0	0	0	0	0	0	0	0	0	0	1	0	0	2	0	0	1	0	0
ASV_1230	0	0	14	4	0	7	0	0	24	0	1	0	0	0	0	0	0	0	1	0
ASV_3029	1	0	1	1	0	10	4	1	0	0	1	1	0	0	0	0	0	0	2	0
ASV_1428	0	0	0	0	0	9	12	0	2	1	17	0	0	0	3	3	0	0	0	0
ASV_1070	0	39	0	0	0	0	23	1	0	0	0	0	0	0	0	1	0	4	1	0
ASV_1740	0	0	0	0	0	0	0	1	0	0	17	0	0	0	0	0	0	0	0	0
ASV_1170	0	0	0	0	0	5	0	4	4	31	4	0	0	0	0	3	2	2	0	0
ASV_48	8	32	0	9	0	32	31	13	31	44	150	293	345	295	138	319	430	428	593	665
ASV_2653	0	0	0	0	0	0	13	0	0	0	1	0	0	0	0	0	0	1	0	0
ASV_650	0	5	4	0	7	17	40	0	7	34	0	1	4	1	3	1	1	4	0	0
ASV_3010	0	0	0	0	0	0	0	0	0	0	1	0	1	3	4	0	1	0	0	0
ASV_1368	0	0	0	0	0	0	0	0	1	0	0	0	0	1	0	0	0	0	0	1
ASV_816	6	0	0	0	0	4	0	1	0	0	19	6	16	8	8	10	6	5	1	3
ASV_1589	1	0	24	0	0	0	0	0	0	0	0	0	0	0	0	0	0	0	0	0
ASV_2205	0	0	0	0	0	1	0	0	5	1	1	2	0	0	0	0	0	0	0	0
ASV_1926	0	0	0	0	0	0	0	0	0	0	5	0	0	5	6	2	1	0	1	7
ASV_3266	0	0	0	0	0	0	0	0	0	0	0	1	0	0	0	0	0	1	0	0
ASV_959	0	0	12	0	0	0	35	0	0	0	0	1	0	0	0	0	1	0	3	0
ASV_421	0	0	0	0	0	0	0	1	9	0	15	17	22	36	48	29	33	19	37	18
ASV_1223	1	1	7	0	10	3	0	33	0	2	6	1	30	1	1	1	7	2	1	6
ASV_2314	0	0	0	2	0	0	0	0	0	0	1	0	0	0	0	0	0	0	0	0
ASV_2861	0	0	0	0	0	0	1	0	13	0	0	0	0	1	0	0	0	0	0	0
ASV_737	0	0	28	0	0	1	1	0	81	0	0	1	0	3	0	0	0	1	0	0
ASV_1606	0	0	3	0	0	3	1	0	0	0	1	1	1	0	0	8	2	0	0	0
ASV_1155	0	0	0	1	0	2	0	1	0	1	1	0	0	0	0	1	1	0	2	0
ASV_1303	0	0	0	5	0	2	13	0	0	14	1	0	0	6	0	0	0	0	0	0
ASV_1464	0	8	0	0	1	0	0	0	0	0	5	1	0	4	3	0	0	3	1	0
ASV_3179	0	0	0	0	0	0	0	0	0	0	1	0	0	0	1	0	0	0	0	0
ASV_1470	0	0	0	0	0	0	21	0	1	0	1	3	0	0	2	7	0	3	2	3
ASV_2860	0	0	0	0	0	0	0	0	0	0	1	0	0	3	0	0	0	1	1	0
ASV_1575	0	0	0	36	0	0	0	0	0	0	0	2	0	0	0	0	0	0	0	0
ASV_1669	0	0	0	0	0	0	5	0	0	0	6	1	7	4	3	0	0	0	0	1
ASV_982	6	0	13	0	0	3	33	4	2	2	5	2	1	1	3	2	2	4	2	0
ASV_1549	3	0	2	0	0	0	18	0	3	6	2	1	0	1	0	3	0	0	1	0
ASV_1098	1	0	1	0	0	0	0	0	2	0	14	3	1	14	10	0	0	0	0	0
ASV_985	0	0	0	2	0	0	1	1	4	0	10	10	7	6	3	1	6	4	5	9
ASV_961	0	5	7	0	0	0	0	0	5	7	5	18	5	7	7	14	10	8	5	8
ASV_637	0	0	0	0	0	2	3	1	1	0	19	39	43	42	5	6	14	26	32	22
ASV_601	0	0	0	1	0	13	2	2	12	0	1	2	1	2	1	37	18	38	41	17
ASV_3348	0	0	0	0	5	0	0	0	0	0	0	0	1	0	0	0	0	0	0	0
ASV_358	0	0	0	7	0	5	1	3	1	7	21	17	11	23	8	63	68	53	76	49
ASV_967	0	0	0	0	0	0	0	1	0	1	16	21	18	39	5	11	6	22	11	6
ASV_3275	0	0	0	0	0	0	0	0	0	0	0	0	0	0	2	0	0	0	0	0
ASV_3349	1	1	0	0	1	1	0	0	5	0	2	1	0	2	7	1	0	3	4	2
ASV_1775	0	0	0	0	0	49	47	24	16	27	30	38	11	7	8	16	21	20	24	16
ASV_2104	3	0	1	0	0	0	0	0	13	0	0	0	0	0	0	0	1	2	0	0
ASV_1040	0	0	0	0	0	1	0	0	0	0	20	2	3	3	11	3	9	5	2	1
ASV_2664	6	0	0	0	0	0	0	0	0	0	0	0	0	0	0	2	0	0	0	0
ASV_596	1	0	0	3	4	0	0	0	0	2	1	4	0	0	4	0	0	0	2	0
ASV_2491	4	1	0	0	0	17	1	1	0	0	0	0	0	0	0	0	0	0	0	0
ASV_2594	0	0	0	0	0	0	0	0	2	4	0	0	0	2	1	3	3	0	1	0
ASV_1014	0	1	9	0	0	12	63	0	0	0	0	1	0	1	0	0	0	0	0	0
ASV_686	2	0	0	0	0	1	0	0	7	13	7	6	0	1	5	2	0	4	2	1
ASV_1438	0	0	0	0	0	15	1	0	0	0	9	2	16	7	2	0	5	1	0	1
ASV_324	0	0	0	0	0	50	31	1	1	286	0	1	1	5	2	6	0	10	1	0
ASV_1935	2	0	1	0	1	28	7	0	17	8	6	0	2	2	7	5	3	6	5	9
ASV_1122	0	0	0	0	0	0	1	0	1	0	10	13	10	13	7	3	1	5	2	0
ASV_1410	0	0	0	2	28	0	1	0	0	0	0	2	0	0	0	0	0	0	0	0
ASV_785	0	0	0	0	0	58	55	1	0	0	0	0	0	0	1	0	0	0	0	0
ASV_697	0	0	0	0	0	0	0	0	2	5	21	6	13	23	36	8	4	0	1	1
ASV_269	4	3	0	0	0	16	4	4	48	9	8	11	22	11	70	30	79	29	75	201
ASV_920	0	0	0	10	0	0	1	0	17	1	0	1	0	0	0	8	6	13	3	0
ASV_2135	1	0	0	0	0	0	0	0	0	7	0	0	0	0	0	1	2	0	1	0
ASV_2524	0	0	0	11	0	0	1	0	1	0	0	2	0	0	0	0	0	0	0	0
ASV_2458	0	0	0	0	0	0	16	0	1	0	0	3	0	0	0	0	0	0	0	0
ASV_2515	0	0	0	0	0	18	3	0	0	0	4	0	0	0	1	0	0	2	0	0
ASV_698	0	0	0	0	0	0	0	0	1	88	1	6	1	8	4	9	0	7	1	6
ASV_1582	0	0	0	0	0	0	0	0	0	0	1	8	3	9	3	2	0	2	0	2
ASV_2332	0	0	0	0	1	2	2	1	0	0	0	1	1	0	1	0	0	0	1	0
ASV_2428	0	0	1	0	0	4	0	0	0	0	0	0	2	0	0	1	0	0	1	0
ASV_994	1	0	1	0	0	0	18	0	31	0	0	0	1	1	4	0	1	1	1	1
ASV_533	0	0	0	5	0	0	0	0	0	0	1	2	0	1	4	0	0	0	1	0
ASV_1685	0	0	0	0	0	1	0	0	0	12	0	0	0	0	0	5	0	0	0	0
ASV_2788	0	0	0	0	0	0	0	0	0	0	0	0	2	2	7	0	0	0	0	0
ASV_2432	0	0	0	0	0	0	0	1	1	0	0	0	0	0	1	0	3	2	4	4
ASV_3065	0	0	0	0	0	0	1	0	0	0	0	4	1	1	0	0	5	0	0	0
ASV_1285	0	15	0	0	1	1	0	0	7	0	4	2	5	1	3	4	0	3	2	2
ASV_2688	0	0	0	0	0	0	0	0	0	0	1	2	3	4	0	3	3	1	3	1
ASV_298	0	0	0	0	0	4	2	0	1	6	4	5	8	1	0	65	113	82	101	108
ASV_2159	3	0	0	0	3	1	0	0	0	11	0	0	0	0	0	0	3	4	0	1
ASV_1025	0	0	0	0	0	0	0	0	0	0	1	0	0	1	2	1	0	2	1	0
ASV_2908	0	0	0	0	0	0	0	0	1	0	0	2	0	0	1	1	0	2	0	4
ASV_3345	0	15	0	0	0	2	0	0	0	0	1	1	2	1	0	1	5	1	0	1
ASV_1325	2	0	0	0	1	0	47	2	0	0	0	1	0	0	0	0	0	0	0	1
ASV_409	2	0	12	1	1	2	85	0	144	35	1	1	0	0	2	2	2	1	2	2
ASV_2012	0	0	0	0	0	5	0	0	0	1	10	0	2	11	7	0	1	3	4	3
ASV_3037	0	0	0	0	0	0	0	0	0	0	1	2	2	0	0	0	0	0	0	0
ASV_1732	0	0	0	0	0	0	1	0	3	0	3	0	3	0	6	0	2	0	1	0
ASV_836	0	0	0	0	0	0	2	1	2	2	3	14	5	0	10	16	16	14	18	14
ASV_2219	0	0	0	0	0	0	0	0	0	0	0	0	0	0	0	0	0	0	0	0
ASV_2041	0	0	6	0	0	2	1	0	0	0	0	2	2	0	0	3	0	0	0	0
ASV_2102	0	0	0	0	0	0	0	0	0	0	0	0	2	0	0	0	2	0	0	0
ASV_880	0	0	13	0	0	2	0	2	4	0	9	9	1	7	6	12	3	9	2	2
ASV_3160	0	0	0	0	0	0	0	0	0	0	0	0	0	0	0	0	0	2	2	0
ASV_1031	0	0	4	3	0	33	9	0	2	17	2	1	1	1	3	1	2	1	0	0
ASV_2043	0	0	0	0	0	0	0	0	0	0	3	2	0	5	5	0	0	2	2	3
ASV_3294	6	0	0	0	0	6	2	1	0	0	0	1	0	0	0	0	2	0	0	0
ASV_2388	0	0	11	0	0	0	0	0	0	0	0	0	0	1	0	0	1	1	0	0
ASV_429	0	0	0	0	0	0	20	2	5	6	5	9	7	3	6	11	86	46	77	25
ASV_1535	0	0	0	0	0	0	2	0	0	0	1	0	0	1	0	0	36	0	0	0
ASV_2045	0	0	0	0	3	0	3	0	0	0	0	1	1	1	4	0	2	6	0	0
ASV_2127	11	0	0	0	0	1	0	0	0	0	1	0	0	4	1	6	0	0	0	0
ASV_2565	0	0	0	0	0	0	0	0	0	0	3	0	0	1	6	0	1	0	0	0
ASV_322	1	0	0	0	0	4	4	4	49	2	35	64	44	44	23	26	53	41	47	30
ASV_1243	0	0	0	0	0	43	54	19	11	18	54	82	15	22	48	14	20	21	13	12
ASV_1623	0	0	0	1	0	1	0	0	2	3	3	1	0	1	0	4	3	2	6	3
ASV_645	1	0	2	0	0	3	41	1	0	1	6	10	16	13	10	14	34	21	13	9
ASV_3269	1	1	0	0	0	0	0	0	0	0	1	0	0	0	1	2	0	0	0	0
ASV_913	0	3	8	5	9	16	0	0	0	4	0	0	0	1	2	0	2	1	0	0
ASV_1401	0	0	0	0	0	0	0	0	0	1	0	1	0	3	0	3	5	3	25	6
ASV_1162	1	6	0	18	5	5	2	0	0	2	1	2	1	0	0	2	0	1	0	0
ASV_1477	0	8	0	0	0	0	3	0	20	0	1	0	2	0	0	0	0	0	0	0
ASV_1943	1	0	0	0	0	0	0	0	0	0	5	3	1	0	1	3	1	1	0	2
ASV_2546	0	0	0	0	0	0	0	0	1	0	0	1	0	0	1	3	2	1	0	0
ASV_3350	0	3	0	0	0	0	0	0	6	0	2	2	3	5	3	1	1	1	0	1
ASV_1405	0	0	0	0	0	1	0	1	0	0	8	2	1	4	4	3	0	0	0	0
ASV_1232	0	0	0	0	0	1	0	0	0	0	1	1	0	1	0	0	1	0	0	1
ASV_1142	0	0	25	0	8	0	1	0	8	0	0	0	1	0	0	0	0	1	0	0
ASV_1562	0	0	0	0	0	0	7	0	6	12	0	1	1	0	2	0	1	0	0	0
ASV_1469	0	0	0	0	0	19	13	0	0	0	2	1	1	1	0	2	2	2	1	3
ASV_208	3	0	5	12	14	0	0	0	0	0	0	3	2	3	3	0	0	2	0	4
ASV_1409	0	0	5	13	0	0	1	0	6	0	6	2	4	3	0	1	2	3	1	0
ASV_2743	0	0	0	16	0	0	0	0	0	0	0	0	0	0	0	0	0	0	0	0
ASV_1048	1	0	10	0	38	0	4	0	1	0	0	0	0	0	0	0	0	0	0	0
ASV_1693	0	0	0	0	0	19	27	3	3	5	21	46	20	11	15	6	11	12	11	7
ASV_1348	2	0	0	0	0	1	1	2	4	37	0	0	0	0	0	0	0	1	0	0
ASV_1379	0	0	0	0	0	0	0	0	0	1	4	4	3	1	1	3	6	7	7	0
ASV_2922	0	0	0	0	0	0	0	0	4	0	0	0	0	0	0	0	0	0	0	0
ASV_3120	1	0	0	0	0	0	1	0	0	0	0	0	0	0	0	0	0	3	4	1
ASV_1771	0	0	0	0	0	4	0	0	0	12	0	2	0	0	1	0	0	2	0	1
ASV_609	0	0	0	0	0	3	23	0	1	3	6	1	2	4	16	38	15	22	27	14
ASV_45	0	0	8	0	2	88	65	14	115	105	31	29	36	17	15	313	955	821	874	493
ASV_2823	0	0	0	0	0	0	0	0	0	0	1	0	2	3	0	0	0	0	1	0
ASV_1719	0	0	5	0	0	0	0	1	0	1	1	8	0	3	2	2	0	0	2	1
ASV_564	6	4	5	28	3	20	3	1	3	9	5	3	1	2	9	18	22	15	6	9
ASV_338	7	0	1	33	0	24	2	1	27	19	53	9	14	51	31	22	25	21	13	25
ASV_1803	0	0	0	0	0	0	0	0	0	0	1	5	4	14	2	0	0	0	3	0
ASV_2005	0	0	0	0	0	15	1	0	0	0	0	0	0	1	0	0	1	0	1	0
ASV_2052	0	0	0	0	0	0	0	0	0	0	5	0	4	0	0	0	0	0	2	0
ASV_1143	0	0	0	0	0	0	0	0	0	0	10	1	0	0	6	13	1	4	0	0
ASV_2602	5	0	0	1	0	0	0	0	0	0	1	0	0	0	1	0	1	0	1	0
ASV_924	0	0	0	0	0	4	0	0	0	44	4	3	2	2	6	6	5	6	6	4
ASV_1521	0	0	2	0	0	10	0	0	0	0	4	1	5	3	0	1	0	2	0	2
ASV_805	0	0	43	0	3	8	0	0	0	0	0	1	0	1	0	0	0	1	0	0
ASV_2974	3	3	0	0	1	0	0	0	0	1	5	0	0	4	1	0	1	2	0	0
ASV_2579	0	0	5	4	5	0	0	0	0	0	0	0	0	0	0	0	0	0	0	0
ASV_236	1	0	0	0	2	23	16	2	38	16	63	40	53	22	60	71	111	108	91	96
ASV_1153	0	0	0	1	0	0	0	0	0	18	0	0	0	0	1	0	0	0	0	0
ASV_2298	0	1	0	0	2	2	2	0	5	0	5	4	0	3	3	2	0	3	3	1
ASV_3408	0	2	0	0	0	0	0	0	0	6	0	0	0	3	0	0	0	0	0	0
ASV_1328	0	0	2	0	0	3	0	0	1	0	0	1	0	1	0	2	0	0	0	0
ASV_88	1	0	0	3	6	16	25	4	23	20	200	58	167	290	334	84	60	277	233	55
ASV_801	0	0	3	0	0	0	3	2	2	0	18	4	4	4	5	11	20	30	40	14
ASV_971	0	0	0	0	1	0	17	0	0	1	14	3	3	1	12	13	10	5	0	5
ASV_87	1	0	0	0	2	20	79	11	80	47	28	28	54	45	28	201	453	238	351	552
ASV_2927	0	0	0	0	0	2	0	0	0	1	0	0	0	1	0	0	0	1	0	0
ASV_1384	0	0	0	1	0	0	0	0	2	0	0	2	0	0	1	1	0	0	0	1
ASV_2673	0	0	0	0	0	0	0	0	0	0	0	1	0	0	0	0	8	0	0	0
ASV_2796	0	0	0	15	4	2	0	1	0	1	1	1	0	0	2	0	0	0	0	0
ASV_688	0	23	66	6	3	0	0	0	0	8	0	0	0	0	0	0	1	0	0	0
ASV_815	0	0	2	0	0	4	1	0	2	2	10	15	6	15	7	10	9	14	8	8
ASV_3388	0	0	0	0	0	0	2	0	0	0	0	0	0	0	0	0	0	0	0	0
ASV_1336	0	0	0	9	4	0	39	0	1	0	0	1	0	0	0	0	0	0	0	0
ASV_2930	0	0	0	0	0	0	0	0	0	0	1	0	0	0	0	0	0	0	0	0
ASV_446	0	0	8	8	8	0	5	0	57	127	3	0	1	5	4	14	2	2	2	7
ASV_541	2	0	0	0	0	0	1	0	0	0	2	2	0	0	0	1	0	0	0	0
ASV_2178	11	0	0	0	4	0	0	0	0	1	2	0	0	0	0	1	0	0	2	2
ASV_265	0	3	4	1	0	0	0	0	1	0	1	4	4	3	1	0	4	1	0	0
ASV_885	0	0	18	0	0	34	0	0	0	0	15	0	4	6	10	2	0	10	2	2
ASV_2711	0	0	0	0	0	0	0	2	0	0	1	0	0	1	2	1	3	2	0	2
ASV_3333	0	0	0	0	4	0	0	0	0	0	0	0	0	0	0	0	0	0	0	0
ASV_388	0	0	0	0	0	6	0	1	0	4	150	11	30	80	63	1	3	1	0	0
ASV_290	5	18	18	35	9	12	217	5	67	67	3	17	16	15	4	17	17	17	11	6
ASV_1787	0	23	0	0	0	0	0	0	0	0	0	0	0	0	0	0	0	0	0	0
ASV_2898	0	0	0	0	0	0	12	0	0	0	0	0	0	0	0	0	0	0	0	0
ASV_1016	0	0	0	0	0	1	0	0	0	0	17	4	4	2	2	7	1	20	15	3
ASV_2903	0	0	0	0	0	0	8	0	0	1	0	0	0	0	0	0	0	0	0	0
ASV_3228	0	0	1	0	0	0	0	0	0	0	0	3	0	1	1	2	3	1	0	0
ASV_1934	0	0	0	0	0	0	0	0	4	22	0	0	0	0	1	1	0	1	1	0
ASV_1386	0	0	0	0	0	0	0	1	0	2	2	1	1	1	3	0	2	2	0	0
ASV_744	9	2	3	0	96	2	0	0	0	0	0	0	0	0	0	0	1	0	0	0
ASV_1192	0	0	0	0	0	0	3	0	0	0	8	9	4	8	15	7	2	6	3	4
ASV_2412	1	0	0	0	0	2	3	5	2	3	6	0	1	0	4	1	0	3	4	0
ASV_2760	0	0	1	0	0	0	0	0	0	0	1	1	0	0	0	0	2	0	1	0
ASV_2313	0	0	0	0	0	0	0	0	16	1	0	0	0	0	0	1	0	0	0	0
ASV_912	0	30	0	0	0	1	62	0	0	0	0	0	0	0	0	0	1	1	0	0
ASV_2889	0	0	0	0	0	0	0	0	0	0	0	0	0	0	0	0	1	0	0	0
ASV_1076	2	0	9	13	2	10	37	2	9	4	2	7	2	5	6	4	8	2	3	1
ASV_832	0	0	14	0	0	0	22	0	11	43	0	2	0	2	1	0	5	0	1	1
ASV_778	0	0	0	1	25	0	0	0	0	0	0	0	0	0	0	0	0	0	0	0
ASV_2029	0	0	0	0	2	19	0	0	0	0	0	0	0	0	0	0	0	0	0	0
ASV_2949	0	0	0	0	0	0	0	0	0	0	0	0	0	3	0	0	0	0	0	0
ASV_2715	0	0	0	0	0	0	0	0	0	0	0	0	3	0	3	4	1	0	2	0
ASV_549	0	0	0	20	0	11	71	1	33	72	4	2	2	1	2	5	1	2	5	4
ASV_2221	0	0	0	0	0	0	13	0	0	0	0	0	0	1	0	0	1	0	2	0
ASV_1548	0	0	0	11	0	8	19	2	3	2	4	6	0	1	1	0	1	6	1	0
ASV_1467	2	0	0	0	2	1	3	3	8	0	0	1	0	0	6	0	0	2	2	0
ASV_1435	0	0	0	0	0	0	47	0	0	2	1	0	0	0	0	0	0	0	1	0
ASV_2611	2	0	0	1	0	0	1	1	0	0	2	0	0	0	0	0	1	1	1	1
ASV_2516	0	0	1	0	0	12	0	0	1	0	0	0	0	0	0	0	0	1	1	1
ASV_1009	0	0	2	0	0	0	21	0	1	27	4	0	3	1	2	7	4	5	3	6
ASV_101	2	2	0	15	0	20	7	5	20	59	104	71	99	100	116	234	344	270	241	135
ASV_2301	0	0	0	5	0	0	0	0	0	1	2	0	0	3	1	0	3	1	2	0
ASV_2469	0	0	0	0	0	0	0	0	8	0	9	1	1	2	0	3	2	3	0	0
ASV_1061	0	0	0	0	0	0	13	0	0	0	2	0	0	0	4	2	16	20	4	5
ASV_256	0	0	0	0	0	4	3	7	3	15	121	19	89	141	145	21	6	7	1	14
ASV_2269	0	0	0	0	0	0	21	1	0	0	0	0	0	0	0	0	0	0	0	0
ASV_2326	3	0	0	0	0	0	1	0	0	0	1	2	0	0	0	0	4	0	4	0
ASV_1593	0	0	0	0	0	0	34	0	0	0	0	0	0	0	0	0	1	0	0	0
ASV_1912	0	1	1	0	1	0	1	0	0	0	0	0	0	2	2	2	1	3	1	0
ASV_1891	0	0	0	0	1	4	27	0	9	0	1	3	0	2	1	0	1	1	0	0
ASV_2895	1	9	0	0	0	1	1	2	0	0	0	1	1	0	0	0	0	0	0	0
ASV_3409	0	0	0	0	0	23	10	15	10	8	60	150	196	121	81	37	67	41	70	35
ASV_159	1	0	4	1	6	14	7	3	3	0	258	74	119	168	219	48	21	16	7	33
ASV_3034	0	0	0	4	0	0	0	0	0	0	8	0	0	2	3	1	0	0	0	1
ASV_3205	0	0	0	0	0	0	0	0	1	0	0	3	3	0	2	19	13	18	13	17
ASV_655	0	0	0	0	0	0	57	0	0	31	2	1	3	0	7	5	7	16	24	8
ASV_2369	0	0	0	0	0	6	4	0	0	0	1	0	0	0	3	0	0	0	0	0
ASV_66	0	6	0	0	0	17	17	3	6	2634	14	11	38	15	44	9	16	3	9	6
ASV_2674	0	0	0	1	0	1	0	0	0	0	0	3	3	3	4	1	1	0	1	0
ASV_1576	0	0	0	0	0	43	2	0	0	0	0	10	1	0	0	0	0	0	1	1
ASV_810	2	0	0	0	0	1	2	0	3	0	15	11	5	4	6	3	1	3	2	0
ASV_1709	0	0	0	0	0	0	0	0	0	0	9	0	2	7	8	0	1	1	2	1
ASV_1985	0	0	0	0	0	0	1	0	0	0	2	0	2	1	0	1	5	12	1	3
ASV_1796	0	1	0	3	0	0	2	0	0	0	0	1	0	0	0	0	1	0	0	0
ASV_2964	0	0	0	7	0	0	2	0	0	0	0	2	4	0	0	0	0	0	1	4
ASV_1269	0	0	0	0	6	21	0	1	4	6	0	1	0	0	0	1	1	0	1	0
ASV_2679	0	0	0	2	2	1	0	0	5	4	1	3	8	1	0	0	14	0	2	0
ASV_2667	0	0	3	0	0	0	0	0	0	0	2	0	4	0	1	0	0	2	0	0
ASV_3100	0	0	0	0	0	0	0	0	4	0	1	0	0	2	0	1	2	0	1	1
ASV_2717	0	0	0	0	0	0	12	0	0	0	0	0	0	0	0	0	0	0	0	1
ASV_3159	0	0	0	0	0	0	0	0	0	0	3	0	0	1	2	0	0	0	4	3
ASV_1240	1	0	4	0	0	3	0	1	7	0	1	6	3	7	4	3	12	3	9	0
ASV_1421	0	0	0	3	0	0	0	0	0	2	6	4	1	11	2	7	7	1	4	6
ASV_1028	2	0	0	0	21	0	28	0	0	0	0	0	0	0	0	0	0	0	0	0
ASV_3167	0	4	0	0	0	0	0	0	0	4	0	0	0	0	0	0	1	0	1	0
ASV_862	0	0	0	0	0	1	0	1	0	0	28	0	1	9	14	10	0	0	2	1
ASV_2558	0	0	0	0	0	0	0	0	0	0	1	2	0	0	0	2	1	1	0	1
ASV_2321	21	1	0	10	2	6	0	0	2	0	0	0	0	0	0	0	0	0	0	0
ASV_1293	0	0	0	4	0	21	0	1	0	0	3	0	1	2	2	0	0	0	0	0
ASV_2173	0	0	0	0	0	0	0	0	0	0	3	0	0	0	0	0	1	1	0	0
ASV_2241	0	0	0	0	1	0	2	0	6	0	1	0	0	0	0	3	0	1	0	0
ASV_636	0	0	0	0	2	1	0	0	2	134	0	0	0	0	3	0	0	2	0	0
ASV_1615	0	0	0	0	0	0	0	0	0	0	4	0	0	0	0	0	0	0	1	3
ASV_1118	2	0	7	1	0	1	1	1	33	2	0	1	2	0	0	4	0	1	0	0
ASV_1757	0	0	0	0	1	0	16	1	5	0	4	0	2	2	3	0	1	1	0	0
ASV_1701	0	0	2	0	23	0	0	0	0	0	0	0	0	0	0	0	0	0	0	1
ASV_2116	0	0	0	0	0	2	0	0	0	0	1	0	1	1	1	7	2	0	0	0
ASV_2334	0	0	0	5	0	4	5	3	1	2	0	3	2	3	4	3	3	0	1	0
ASV_2100	0	0	0	0	0	0	24	0	0	0	0	0	0	0	0	0	0	0	0	0
ASV_3057	2	0	0	0	0	0	0	0	0	0	1	0	0	0	0	0	0	0	0	0
ASV_1262	1	0	0	5	2	0	0	0	0	0	0	0	0	0	0	0	2	0	1	0
ASV_386	0	0	0	0	0	1	3	3	6	4	123	19	47	79	91	6	5	1	2	1
ASV_2283	0	0	0	0	0	4	0	0	0	4	0	0	1	0	2	1	3	0	0	0
ASV_923	0	0	0	0	0	0	5	0	38	18	0	1	0	1	2	2	0	1	0	2
ASV_1791	0	0	15	0	0	0	1	0	0	0	0	2	1	0	1	1	2	0	0	0
ASV_2069	0	0	0	0	0	0	2	0	15	0	0	0	0	0	0	0	0	0	1	0
ASV_1901	0	0	1	0	2	0	0	0	0	0	0	0	0	0	0	0	0	1	0	0
ASV_1215	0	0	0	0	1	0	0	0	0	36	0	1	0	1	1	0	3	4	0	0
ASV_3214	0	0	0	0	0	0	0	0	0	0	0	0	0	0	0	0	0	0	0	0
ASV_679	0	3	0	0	0	22	16	3	71	0	0	0	1	4	0	2	8	17	1	0
ASV_1291	0	0	22	0	0	24	0	1	0	1	1	0	0	0	0	1	2	0	0	1
ASV_2106	0	0	0	0	0	1	0	0	0	0	0	1	5	3	6	2	0	0	0	0
ASV_3444	0	0	0	1	0	0	0	0	0	0	5	0	6	3	1	1	2	0	0	1
ASV_1263	0	0	0	0	0	0	0	0	0	0	0	0	0	0	0	0	0	0	0	0
ASV_2616	0	0	0	0	0	0	0	0	8	0	0	0	0	0	0	0	0	0	0	0
ASV_915	0	7	2	0	39	1	5	0	6	0	0	2	1	0	0	0	1	0	0	0
ASV_721	0	0	3	0	0	0	6	0	34	1	12	4	6	10	3	24	7	11	6	15
ASV_2004	0	0	0	0	0	0	0	0	29	2	2	0	0	0	2	0	1	0	1	2
ASV_3064	0	0	0	0	0	0	0	0	4	0	0	0	0	0	0	0	0	0	0	0
ASV_1179	0	0	5	17	11	0	0	0	0	13	0	0	0	0	1	0	0	0	1	2
ASV_1563	0	1	0	0	0	0	0	0	0	0	0	0	0	1	0	0	0	0	0	0
ASV_2461	0	0	0	0	0	0	0	0	0	0	0	0	0	0	0	0	0	0	0	0
ASV_1602	0	16	3	0	1	0	0	0	0	10	0	0	0	0	0	0	0	0	0	0
ASV_2062	0	0	11	0	0	0	0	0	3	0	0	1	0	0	1	0	2	0	0	0
ASV_1698	0	0	0	0	1	0	0	0	0	0	0	0	0	1	0	0	0	0	0	0
ASV_2886	0	0	0	0	0	0	0	0	0	0	0	0	0	0	0	0	0	0	0	0
ASV_1033	0	0	7	0	0	2	1	0	1	33	0	2	1	0	1	0	2	1	0	0
ASV_2171	0	0	0	0	0	0	0	0	0	0	3	0	1	2	0	0	0	0	0	0
ASV_3295	0	0	0	0	0	0	0	0	1	0	1	1	0	0	1	3	0	0	0	0
ASV_1023	2	0	0	4	0	0	23	1	0	23	2	2	5	4	3	4	5	5	5	2
ASV_606	0	0	0	0	0	42	1	0	0	105	2	0	0	0	2	4	0	6	0	2
ASV_2620	0	0	0	0	9	0	0	0	0	0	0	0	0	0	0	0	0	0	1	0
ASV_2379	0	0	0	0	0	0	0	0	0	0	0	0	0	0	0	0	0	0	0	0
ASV_1481	0	0	0	0	0	0	27	0	0	0	0	0	0	0	0	0	0	0	0	1
ASV_1434	0	0	0	0	0	0	0	0	13	23	0	0	0	0	0	0	0	0	0	0
ASV_592	0	0	4	1	1	2	14	1	26	0	5	3	0	5	1	3	2	4	7	4
ASV_905	0	0	3	15	0	0	0	0	0	0	0	0	0	0	0	0	2	0	0	2
ASV_2208	0	0	0	0	0	0	0	0	0	0	4	0	0	0	2	0	1	0	0	0
ASV_2282	0	0	0	0	1	3	0	0	0	2	1	0	0	0	2	0	0	0	0	0
ASV_1903	0	0	0	3	0	0	0	1	18	0	0	0	0	0	0	0	0	0	2	0
ASV_763	0	0	0	0	0	1	18	0	9	2	5	8	8	2	1	5	7	13	12	6
ASV_1322	0	0	0	0	0	1	0	0	2	0	8	2	0	3	0	10	5	2	2	8
ASV_1007	0	0	0	0	0	10	1	0	1	5	9	10	16	0	14	4	7	9	6	3
ASV_2378	0	0	0	0	0	0	0	0	0	0	1	0	0	0	0	3	1	4	0	0
ASV_1041	0	0	0	0	0	3	0	0	11	0	2	4	7	1	0	2	2	4	15	11
ASV_1807	0	0	4	0	0	1	0	2	0	0	0	1	1	2	7	1	0	5	3	1
ASV_1216	0	0	4	0	0	0	0	0	28	0	0	0	0	0	0	0	0	0	0	0
ASV_868	1	0	2	1	9	0	0	1	0	12	4	1	0	0	3	1	0	0	3	0
ASV_1247	0	0	0	0	0	0	0	1	0	0	8	1	6	5	4	1	0	5	1	1
ASV_1564	0	0	3	0	0	0	1	0	0	0	8	0	1	3	8	2	2	2	2	0
ASV_2783	0	0	0	0	0	0	0	2	0	0	0	0	0	0	0	0	0	0	0	0
ASV_3195	0	0	0	0	0	0	0	0	0	0	0	0	0	0	0	0	0	0	0	0
ASV_2353	0	0	0	0	4	0	0	0	0	0	0	0	0	1	0	0	0	0	0	2
ASV_1620	0	0	5	0	18	0	0	0	0	0	0	0	2	2	0	0	0	1	0	0
ASV_2749	0	0	0	0	0	0	0	0	0	0	0	1	0	0	0	0	0	0	0	0
ASV_542	0	0	0	0	0	0	0	1	12	0	9	9	30	11	44	39	11	13	8	15
ASV_249	0	0	0	0	0	4	1	4	16	0	57	74	65	36	49	82	62	77	94	65
ASV_2343	0	0	0	0	0	0	0	0	0	5	0	0	0	0	0	0	0	0	0	0
ASV_3222	0	0	0	0	0	0	0	0	0	0	0	0	0	0	0	0	0	0	0	0
ASV_2592	0	0	2	0	0	1	9	0	6	0	0	0	1	0	0	0	0	0	0	0
ASV_1569	0	7	0	0	0	2	0	0	14	0	0	0	0	0	0	0	1	0	0	0
ASV_535	0	2	0	0	0	1	0	2	9	20	49	4	15	24	41	23	8	10	1	2
ASV_1875	0	0	0	0	0	0	0	0	2	16	0	0	0	0	0	0	0	0	0	0
ASV_2857	6	0	0	2	0	0	0	0	3	0	0	0	0	0	0	0	0	0	1	0
ASV_2786	0	0	0	0	0	0	0	0	0	0	0	0	0	4	0	0	3	0	0	0
ASV_2656	0	0	0	0	0	0	0	0	0	0	0	2	4	1	2	1	3	2	2	1
ASV_1994	0	0	0	0	0	0	1	2	0	2	7	4	5	5	2	15	5	7	1	3
ASV_2009	0	0	0	0	0	1	17	0	4	0	0	0	1	0	0	0	0	0	1	0
ASV_1249	0	0	0	5	0	0	0	0	0	0	10	10	9	2	3	5	3	7	0	5
ASV_2555	0	0	0	0	0	0	18	0	0	0	0	0	1	1	2	1	0	0	0	0
ASV_2058	0	1	0	1	0	2	0	0	0	3	2	0	4	1	6	1	1	5	2	0
ASV_2272	0	0	0	0	0	3	0	0	0	0	9	1	0	0	0	5	1	3	0	1
ASV_2907	0	0	0	2	0	0	0	0	0	0	0	0	0	0	0	0	0	0	0	0
ASV_227	0	0	1	0	0	13	4	4	8	3	265	22	174	79	115	16	16	26	39	14
ASV_2968	0	0	1	0	5	0	0	0	0	0	0	0	0	0	0	0	0	3	0	0
ASV_2828	0	0	0	0	0	0	0	0	0	0	2	0	0	0	0	0	5	0	0	0
ASV_3208	0	0	0	0	0	0	0	0	0	0	0	0	0	0	0	0	0	0	0	0
ASV_3240	0	0	0	0	0	0	0	0	0	0	0	0	1	0	0	0	0	0	0	0
ASV_2709	0	0	0	0	0	0	0	0	0	0	0	0	0	3	0	0	0	0	0	0
ASV_2507	0	0	0	0	0	0	0	0	0	0	0	0	0	0	0	0	0	0	0	0
ASV_3216	1	0	1	0	0	0	0	0	0	0	2	3	1	0	0	3	1	0	3	1
ASV_2375	6	4	0	0	0	0	0	0	5	0	0	0	0	0	0	0	0	0	0	0
ASV_978	0	0	38	0	0	4	0	0	0	0	1	0	0	0	0	0	1	0	0	0
ASV_2237	0	0	0	0	0	0	8	1	0	1	0	4	1	0	1	0	0	0	4	0
ASV_1231	4	0	10	0	0	0	0	0	0	12	0	0	0	0	3	0	2	1	0	0
ASV_2318	0	0	0	0	0	0	0	0	0	0	1	0	3	3	11	0	0	0	0	0
ASV_3045	0	0	0	0	0	0	0	0	0	0	0	0	1	0	0	0	0	0	0	0
ASV_1778	0	0	0	0	0	4	0	0	10	0	0	0	0	0	0	0	0	0	1	0
ASV_381	0	0	0	0	0	21	7	1	17	6	21	66	24	21	18	19	34	44	44	28
ASV_2663	0	4	0	0	0	0	0	0	0	0	0	0	0	0	0	0	0	0	0	0
ASV_2510	0	10	0	1	0	0	0	0	0	0	2	0	0	3	1	2	0	0	0	0
ASV_2581	0	0	0	0	0	0	0	0	8	0	1	0	1	2	0	1	1	0	0	1
ASV_3412	0	0	0	2	0	0	0	0	3	0	1	0	0	0	0	0	0	0	0	0
ASV_1959	5	10	0	0	0	0	0	0	0	0	0	0	0	0	0	0	0	0	0	0
ASV_439	0	0	0	3	0	2	2	8	4	148	10	15	14	6	6	20	21	18	15	12
ASV_1495	0	0	0	0	0	0	0	0	0	0	2	0	0	0	0	0	0	0	0	0
ASV_2396	0	0	0	0	0	0	0	0	0	0	0	0	0	0	3	2	0	0	0	0
ASV_1248	0	0	0	0	0	0	0	2	26	0	0	0	0	0	0	0	2	4	0	0
ASV_3330	0	0	0	0	0	0	0	0	5	0	0	0	0	0	0	0	0	1	0	0
ASV_1727	0	0	0	0	0	0	0	0	0	0	5	0	0	7	5	1	0	0	0	0
ASV_1636	0	0	0	0	0	0	0	1	0	0	0	4	1	1	0	2	3	7	1	2
ASV_3277	0	0	0	0	0	0	0	0	4	0	0	0	0	0	0	1	0	0	0	0
ASV_1078	0	0	0	0	0	1	0	0	0	8	24	1	1	6	1	8	0	8	2	3
ASV_754	0	0	4	7	0	6	0	1	2	1	20	1	3	17	14	30	2	8	4	6
ASV_2567	0	0	0	0	0	0	0	0	0	0	0	0	0	0	0	0	0	0	0	0
ASV_2606	0	0	0	0	0	0	0	0	0	0	0	0	0	0	0	0	0	0	0	0
ASV_1811	0	0	0	17	4	6	0	0	0	0	0	1	1	0	0	0	0	0	0	0
ASV_3322	0	0	0	0	0	0	0	0	0	0	0	0	0	0	0	0	0	0	0	0
ASV_525	0	4	0	1	0	2	30	0	5	71	7	3	15	5	1	17	11	19	12	11
ASV_411	0	0	0	0	0	15	2	0	10	4	91	13	13	34	45	19	16	15	9	16
ASV_2568	0	0	0	0	1	0	0	1	0	0	0	0	0	2	0	0	0	0	0	0
ASV_3414	0	0	0	0	0	0	0	0	0	0	1	0	1	0	0	0	0	0	0	0
ASV_935	0	0	0	5	4	0	70	0	9	1	0	0	0	0	0	0	0	0	0	0
ASV_633	0	17	0	0	0	1	0	0	60	55	0	0	0	1	0	3	2	1	2	0
ASV_1859	2	0	5	11	0	13	0	0	0	0	1	0	0	0	0	0	0	0	0	0
ASV_3090	0	0	0	0	0	0	0	0	0	0	0	0	0	0	0	2	0	0	0	0
ASV_2919	0	0	0	0	0	0	12	0	0	0	0	0	0	0	0	0	0	0	0	0
ASV_1981	0	0	1	2	5	0	0	0	0	0	1	0	0	0	0	0	0	0	0	0
ASV_1999	0	1	0	0	0	0	0	0	0	0	1	0	0	0	0	0	0	0	0	0
ASV_1236	0	0	0	0	0	0	7	1	0	8	2	5	6	3	6	7	2	8	3	6
ASV_3411	0	0	0	0	0	0	0	0	0	0	0	0	0	0	0	0	0	0	0	0
ASV_3185	0	0	0	0	3	0	0	0	0	0	0	0	0	0	0	0	0	0	0	0
ASV_2344	0	1	0	0	1	0	7	3	0	1	0	3	2	1	1	0	2	0	0	0
ASV_2794	0	0	0	0	0	2	11	1	0	2	4	2	0	0	0	1	0	0	0	0
ASV_3049	0	0	0	2	0	0	0	0	5	0	0	0	0	0	0	0	0	0	0	0
ASV_2824	0	0	0	0	0	0	0	0	0	0	1	0	0	0	0	3	3	7	2	0
ASV_561	0	0	4	1	0	5	34	0	80	2	4	0	0	0	1	2	4	1	5	2
ASV_2266	0	0	0	0	0	0	1	0	0	8	1	0	0	0	0	0	0	0	0	0
ASV_3238	0	0	0	0	0	0	0	0	0	0	2	1	0	0	0	0	1	1	0	3
ASV_1638	0	0	0	0	0	0	0	0	3	26	0	0	0	0	1	5	0	0	0	0
ASV_934	0	0	0	18	10	2	28	0	0	15	0	0	0	1	0	0	0	2	0	0
ASV_1302	0	0	0	0	0	0	2	0	13	3	0	2	0	0	0	2	3	19	2	0
ASV_1916	0	0	0	0	0	4	1	0	4	7	0	0	0	0	0	0	0	0	0	0
ASV_505	0	0	0	15	1	1	4	1	0	0	14	3	2	4	11	7	7	3	5	24
ASV_3316	0	0	0	0	0	0	0	0	1	0	0	0	0	0	0	0	0	0	0	0
ASV_1451	0	0	0	0	0	1	0	0	0	1	9	0	1	3	5	2	1	3	1	4
ASV_1008	0	0	0	6	2	1	40	1	14	8	1	0	0	2	0	1	0	2	0	3
ASV_710	3	0	4	66	22	13	0	0	8	0	1	0	0	0	0	0	1	0	0	0
ASV_2381	0	0	0	0	0	1	0	0	10	0	0	0	0	0	0	0	2	0	0	0
ASV_1138	0	0	6	0	38	0	0	0	5	0	0	0	0	0	0	0	0	0	0	0
ASV_1373	0	0	0	0	0	0	1	0	13	28	0	0	0	1	1	0	0	0	0	0
ASV_3041	0	0	0	0	0	0	0	0	0	9	1	0	0	0	1	1	0	0	0	0
ASV_1212	0	0	0	21	0	0	1	0	5	0	0	0	0	1	0	1	0	0	0	0
ASV_3117	5	0	0	0	0	0	0	0	0	0	0	1	0	0	0	0	0	0	1	0
ASV_1647	0	0	0	0	0	0	0	0	0	18	1	0	0	0	0	1	1	0	0	0
ASV_2799	0	0	0	0	0	0	0	0	5	0	3	0	0	0	0	0	0	0	0	2
ASV_1354	0	0	5	0	0	0	0	0	6	5	0	2	2	0	3	1	2	0	3	1
ASV_2281	0	0	0	1	0	6	0	0	0	0	0	1	0	0	0	1	0	1	0	0
ASV_1043	0	0	0	0	5	0	0	0	0	47	0	0	0	0	2	0	0	0	0	1
ASV_3116	0	0	0	0	0	0	0	0	0	0	2	0	2	0	0	0	0	0	0	0
ASV_1082	0	0	40	1	17	0	0	0	0	0	0	0	0	0	0	0	3	0	0	0
ASV_2901	0	1	0	0	0	0	0	0	0	0	0	0	0	0	0	0	0	0	0	0
ASV_2987	0	4	0	0	2	0	0	0	0	0	1	0	0	0	1	1	1	0	0	0
ASV_2742	0	0	0	0	0	0	0	1	0	0	0	3	0	0	0	0	0	0	0	0
ASV_2234	0	0	0	0	0	4	1	0	0	1	1	1	6	7	5	11	4	10	1	5
ASV_2522	0	0	1	4	0	0	0	0	1	5	1	0	0	1	1	0	1	0	0	0
ASV_1897	0	0	0	0	0	0	20	0	0	0	1	0	0	0	1	0	2	1	0	0
ASV_2137	0	0	0	0	0	0	0	0	0	0	2	3	1	5	0	5	5	5	0	1
ASV_2437	0	0	12	0	0	0	0	0	0	0	2	0	0	0	0	0	0	0	0	0
ASV_2152	2	0	0	1	0	2	0	1	2	5	0	0	0	0	0	1	0	0	0	1
ASV_1781	0	0	0	0	0	0	0	1	13	3	3	0	0	0	1	0	2	0	1	0
ASV_1351	0	0	11	0	0	0	0	0	0	0	10	3	0	5	3	17	2	1	1	3
ASV_478	8	0	8	0	0	8	0	2	17	84	10	3	7	8	11	62	6	7	4	9
ASV_3360	0	0	0	0	0	0	0	0	0	0	2	0	0	0	0	0	0	3	0	0
ASV_602	0	0	46	1	0	0	1	0	102	0	0	0	2	0	0	0	0	2	2	0
ASV_859	0	1	0	0	0	12	0	0	69	1	0	0	0	2	0	1	0	0	1	0
ASV_171	3	0	0	0	0	5	8	3	19	3	279	10	37	169	131	78	43	26	33	67
ASV_1266	0	1	0	0	1	1	0	0	0	0	0	0	0	0	0	0	0	0	0	0
ASV_1388	0	0	0	0	0	1	9	0	19	0	1	0	0	0	0	0	0	2	1	2
ASV_2675	0	0	0	0	0	0	1	0	0	1	1	0	0	2	1	9	0	1	0	2
ASV_1436	0	34	0	1	0	0	0	0	0	0	0	0	0	0	0	0	0	0	0	0
ASV_2203	0	0	0	0	0	3	3	0	2	0	0	0	0	0	0	0	0	0	1	0
ASV_1356	0	0	0	0	0	2	0	0	1	1	12	0	2	4	5	7	0	2	3	2
ASV_1909	2	0	0	0	3	25	0	0	0	0	0	0	0	0	0	0	1	0	1	0
ASV_2477	0	0	0	0	13	0	0	0	0	0	0	0	0	0	0	0	1	0	0	0
ASV_2998	0	0	0	0	0	0	0	0	0	0	0	0	0	0	0	0	0	0	0	0
ASV_1676	0	1	0	0	0	7	37	0	0	0	0	0	0	0	0	0	0	0	0	0
ASV_3342	0	0	0	0	0	0	0	0	0	0	0	0	0	0	0	0	0	0	0	0
ASV_1414	4	0	9	0	0	1	0	2	0	1	2	1	5	0	0	24	1	2	4	1
ASV_1996	15	0	0	0	0	0	0	0	0	0	0	0	0	0	0	0	1	0	0	0
ASV_1084	0	22	0	1	1	0	0	0	2	1	15	0	1	9	7	6	0	1	1	0
ASV_3278	0	11	0	0	0	2	0	0	0	0	0	0	0	0	0	0	0	0	0	0
ASV_3237	0	1	0	0	0	0	0	0	0	0	0	0	0	0	0	0	0	0	0	0
ASV_724	0	0	0	0	0	18	1	1	1	2	13	21	12	15	14	12	9	7	15	7
ASV_2121	0	0	0	0	0	15	0	0	7	1	0	1	0	0	1	1	1	0	2	3
ASV_955	0	0	0	2	0	0	1	1	1	7	1	0	0	2	0	9	12	20	15	13
ASV_2598	0	1	3	0	0	0	0	0	0	0	0	0	0	0	0	0	0	0	0	0
ASV_3287	5	0	0	12	0	2	0	0	1	4	1	0	0	0	0	1	0	1	1	0
ASV_1433	0	0	0	0	3	0	0	0	0	0	0	0	0	0	0	0	0	0	0	0
ASV_2893	2	1	0	2	0	0	0	0	0	0	0	0	0	0	0	0	0	0	0	0
ASV_1057	0	1	0	0	0	15	12	2	29	0	0	1	0	0	0	0	0	0	1	0
ASV_1136	2	0	0	0	0	0	4	0	0	0	1	0	2	0	0	0	0	0	1	0
ASV_395	0	0	0	0	0	2	3	2	2	2	40	50	46	43	28	20	21	42	21	19
ASV_2204	0	0	0	0	0	0	0	0	0	0	0	0	0	3	0	0	0	0	0	0
ASV_498	0	0	0	0	0	1	3	3	0	3	25	14	31	19	47	20	18	20	13	17
ASV_2149	0	0	0	0	0	0	1	0	9	0	1	0	0	1	0	0	0	1	2	1
ASV_3046	0	0	0	0	0	0	0	0	9	0	0	0	0	0	0	0	0	2	0	0
ASV_3427	0	0	0	0	0	0	0	1	0	0	2	1	0	0	0	4	3	1	2	3
ASV_1779	0	0	1	0	0	0	0	0	0	0	9	0	1	0	2	5	0	8	3	3
ASV_3391	0	0	0	0	0	0	3	0	3	0	1	1	2	2	2	0	0	0	0	0
ASV_2126	0	0	0	0	0	0	0	0	0	0	0	0	0	1	0	0	0	0	0	10
ASV_422	0	0	0	0	0	109	65	27	19	39	26	45	15	7	16	31	33	35	38	28
ASV_2557	0	0	0	14	0	0	0	0	0	0	0	0	0	0	0	0	0	0	0	0
ASV_1035	0	0	0	0	1	1	0	0	0	0	4	14	9	5	9	9	13	8	10	6
ASV_709	0	0	6	0	0	4	43	0	36	14	1	0	0	1	2	3	5	1	8	4
ASV_2252	0	0	0	0	0	0	0	0	0	0	4	1	0	3	0	2	0	1	0	0
ASV_2394	6	7	0	6	0	0	0	0	0	0	0	0	0	0	0	0	0	0	0	0
ASV_827	5	2	0	0	1	0	0	0	22	0	16	7	7	11	2	5	5	5	0	4
ASV_2925	1	0	0	0	0	0	0	0	0	0	1	1	2	3	0	4	0	1	0	1
ASV_1131	24	2	2	6	0	2	10	1	0	0	1	0	0	0	0	1	0	0	0	0
ASV_1642	0	0	0	41	0	0	0	0	0	0	0	0	0	0	0	0	0	0	0	0
ASV_1500	0	0	0	12	0	9	4	3	0	1	5	5	6	1	2	0	0	0	2	1
ASV_849	0	13	0	0	1	5	39	0	28	4	3	2	0	0	0	1	1	0	0	0
ASV_1675	0	0	0	0	0	0	0	0	4	1	4	0	0	1	4	2	1	1	3	0
ASV_2806	0	0	3	3	1	0	0	0	4	0	0	1	0	1	0	2	0	1	2	3
ASV_2917	1	0	0	0	0	0	0	0	3	2	0	1	0	0	0	0	0	0	0	1
ASV_1594	0	0	0	0	0	4	0	0	0	0	2	4	11	6	1	3	1	7	1	0
ASV_2819	0	0	0	0	0	0	0	0	0	7	0	0	0	0	0	0	0	1	0	0
ASV_3177	4	0	8	0	0	0	0	0	0	0	0	1	0	0	0	0	0	0	0	0
ASV_1108	0	0	0	0	0	0	0	0	0	1	9	0	10	7	10	2	1	3	2	3
ASV_965	0	0	0	0	0	1	2	0	1	3	20	2	8	14	24	9	5	5	5	4
ASV_820	0	0	1	5	45	37	0	0	0	4	0	0	0	0	0	0	1	0	1	0
ASV_1478	0	0	0	0	0	0	0	0	4	7	0	2	0	0	0	2	1	4	2	0
ASV_2934	0	1	0	0	0	0	0	0	1	0	0	0	0	0	0	0	2	0	0	0
ASV_1716	0	28	0	0	3	0	0	0	0	0	0	0	0	0	0	0	0	0	0	0
ASV_1132	5	1	8	7	12	1	12	2	0	4	6	0	0	0	1	4	1	0	1	0
ASV_3026	0	0	0	0	0	0	0	0	2	1	0	1	0	0	1	0	1	0	2	1
ASV_2134	1	0	0	1	1	0	0	0	12	0	3	2	0	2	2	0	0	0	1	0
ASV_2476	0	0	12	0	0	0	0	0	0	1	0	0	0	0	0	2	0	0	0	0
ASV_3230	0	0	0	0	1	0	0	1	0	0	1	4	2	0	0	4	1	3	5	1
ASV_1915	0	5	0	4	0	0	0	0	0	2	0	0	0	0	1	0	0	0	0	0
ASV_1255	0	0	0	0	0	0	12	0	15	5	4	2	1	2	1	4	2	0	0	2
ASV_1652	0	0	0	0	0	0	0	0	34	0	1	0	0	3	0	0	1	1	1	1
ASV_1345	4	0	0	5	0	0	24	0	2	7	0	0	0	0	0	0	3	0	2	0
ASV_3311	0	0	1	0	6	7	0	0	1	5	1	1	0	0	0	0	1	2	0	0
ASV_3439	0	15	5	0	0	0	1	0	0	0	0	0	0	0	0	0	0	0	0	0
ASV_1455	0	0	0	0	17	0	14	0	0	1	0	0	0	3	0	0	0	0	0	1
ASV_98	5	0	0	0	0	6	6	13	4	1	259	390	318	285	97	94	104	147	115	190
ASV_2756	0	0	0	0	0	17	1	0	0	0	0	0	0	0	0	0	0	0	0	0
ASV_2821	0	0	0	0	0	0	0	0	0	0	2	0	0	8	2	0	0	0	0	0
ASV_2822	0	0	0	0	4	0	0	0	0	0	0	0	0	0	1	0	0	0	0	0
ASV_2319	0	0	0	10	0	0	0	4	0	0	0	0	0	0	0	0	0	0	0	0
ASV_1988	0	1	0	0	0	0	0	0	0	0	0	0	0	0	0	0	0	0	1	0
ASV_2475	0	6	0	0	0	0	0	0	0	0	3	0	1	3	0	1	0	0	0	2
ASV_552	2	1	0	0	0	9	43	1	9	0	9	10	12	17	15	18	22	20	21	19
ASV_2349	0	0	0	0	0	0	0	0	8	0	0	0	4	1	0	0	0	0	0	0
ASV_2767	0	0	1	0	0	0	0	0	0	0	3	0	0	1	1	0	0	0	0	0
ASV_1989	0	0	0	0	0	0	0	0	19	0	3	0	0	0	1	0	0	0	0	0
ASV_1484	0	0	16	0	2	13	1	0	0	0	0	0	0	0	0	0	0	0	0	0
ASV_890	1	11	4	3	1	1	0	0	18	0	2	1	3	1	0	4	13	8	3	6
ASV_2836	0	0	0	0	0	0	0	0	17	0	1	0	0	0	0	0	1	1	1	4
ASV_2086	0	0	0	0	0	0	0	0	18	0	1	0	0	4	0	0	0	0	0	0
ASV_635	1	0	0	0	0	0	1	1	74	1	11	0	0	7	22	4	2	4	0	4
ASV_3236	0	0	0	11	0	0	0	0	0	0	1	0	0	4	1	0	0	0	2	0
ASV_1537	0	5	0	0	1	0	0	0	17	6	0	0	0	0	0	0	3	0	0	0
ASV_2718	0	0	0	0	0	0	0	0	0	0	0	0	0	0	0	0	0	0	0	0
ASV_1904	4	0	0	0	0	0	0	0	0	8	2	0	2	0	2	1	0	0	0	0
ASV_1748	0	0	0	0	0	0	1	0	17	0	0	0	0	1	0	0	2	0	0	1
ASV_1865	0	1	3	0	3	9	1	2	4	0	0	1	0	1	2	0	1	1	0	0
ASV_1540	0	0	0	2	0	0	0	0	0	0	0	0	0	0	1	0	0	0	0	0
ASV_2769	0	3	0	0	0	0	0	0	0	0	1	0	0	5	3	2	0	2	0	0
ASV_1398	0	0	3	0	0	1	5	0	12	23	0	0	0	0	0	1	1	0	2	3
ASV_1296	0	0	0	0	0	0	0	0	0	18	3	2	5	2	3	1	6	2	3	2
ASV_643	3	7	18	0	3	22	46	1	37	8	2	0	2	2	0	0	0	2	0	1
ASV_2993	0	0	0	0	6	0	1	0	0	0	0	0	0	1	0	0	0	0	2	2
ASV_1140	0	0	27	3	1	0	27	0	5	0	1	0	1	0	0	0	1	0	0	2
ASV_1332	0	0	8	0	2	0	0	0	2	0	9	3	2	5	4	8	0	0	0	0
ASV_1273	0	0	1	0	0	0	0	0	0	0	0	0	0	0	0	0	0	0	0	0
ASV_1603	1	6	0	0	0	38	4	0	6	0	3	0	1	0	2	7	1	1	0	0
ASV_1429	3	0	0	0	0	0	8	0	2	0	0	2	3	5	1	2	7	2	1	2
ASV_1318	0	0	0	0	24	0	9	0	4	12	0	0	0	0	0	0	1	0	0	1
ASV_405	0	0	0	0	0	2	0	0	4	1	3	12	44	20	24	13	17	40	110	53
ASV_1625	0	0	0	0	0	0	34	1	1	0	0	1	1	0	0	0	0	0	0	0
ASV_2498	0	0	0	18	0	0	0	0	0	0	0	0	0	0	0	0	0	0	0	0
ASV_2692	0	0	0	0	0	0	0	0	0	0	1	0	0	0	3	1	0	0	0	0
ASV_669	0	0	0	0	0	23	0	0	6	1	37	9	6	13	1	6	12	11	17	15
ASV_1728	0	0	0	0	0	0	24	0	0	0	0	0	0	2	0	0	0	0	0	0
ASV_1445	3	0	2	0	0	6	0	0	6	14	1	0	0	1	1	1	0	0	0	1
ASV_1764	0	0	0	0	0	0	4	7	1	3	4	12	5	2	4	1	7	4	9	0
ASV_2051	0	0	0	1	0	0	0	0	0	0	8	2	4	2	1	3	4	3	0	1
ASV_1116	0	0	0	0	0	0	0	50	1	0	0	0	2	0	0	0	0	0	0	0
ASV_948	0	5	12	1	1	1	0	0	1	14	5	13	3	6	7	2	8	2	5	1
ASV_2876	0	0	0	0	0	0	0	0	0	11	0	0	0	0	0	0	0	0	0	0
ASV_2162	0	0	0	0	0	1	0	0	0	12	0	0	0	0	3	0	0	0	0	0
ASV_2944	0	0	0	0	0	0	0	0	0	0	2	2	3	3	2	1	0	0	0	0
ASV_3162	0	0	0	0	0	0	0	0	0	0	0	0	0	1	2	1	0	0	0	0
ASV_776	0	0	0	0	0	18	0	0	1	9	11	1	5	2	23	14	6	13	8	6
ASV_2291	2	0	0	0	0	1	0	0	0	0	2	0	0	0	2	1	0	2	2	0
ASV_1529	0	8	0	0	1	0	0	0	0	0	0	0	0	0	0	0	0	0	0	0
ASV_1588	1	0	0	5	0	3	0	0	0	0	5	0	0	2	0	0	0	0	0	0
ASV_2540	0	0	0	0	0	0	0	0	0	0	8	2	2	1	2	3	0	0	0	0
ASV_1046	0	0	0	0	0	1	0	0	0	1	11	0	32	18	8	0	0	0	0	0
ASV_2302	0	0	0	0	0	0	0	0	0	0	5	4	1	2	2	1	1	0	0	0
ASV_2480	5	0	0	0	0	1	1	1	2	0	1	1	0	0	0	1	0	3	1	2
ASV_3133	0	0	0	0	0	0	0	0	0	0	0	0	0	0	0	0	2	2	1	0
ASV_3448	0	2	0	0	0	0	0	0	7	0	0	0	0	0	0	1	1	0	0	1
ASV_2081	0	0	0	0	0	0	0	0	0	0	1	0	0	3	6	0	0	0	0	0
ASV_1287	3	14	5	0	0	0	0	0	0	0	5	4	4	3	2	2	4	1	1	0
ASV_2665	0	0	0	0	0	0	0	0	0	2	0	0	0	0	0	0	0	0	0	0
ASV_2913	0	0	0	0	0	0	0	0	0	0	2	1	0	0	0	0	0	0	0	1
ASV_3396	0	0	0	0	1	0	0	0	0	0	0	0	0	1	0	0	0	1	0	0
ASV_873	0	0	3	15	0	0	18	1	13	5	5	7	1	1	5	5	8	6	15	2
ASV_2935	0	0	0	0	0	1	0	0	0	0	1	1	1	0	3	0	0	0	0	0
ASV_3321	0	0	0	0	0	0	0	0	1	0	2	0	0	0	2	1	0	0	0	2
ASV_2446	0	0	0	0	0	0	0	0	0	0	4	0	0	0	1	0	0	0	0	2
ASV_1819	0	0	0	0	0	0	0	0	0	0	0	0	0	0	0	0	0	0	0	0
ASV_90	10	9	5	1	5	45	19	4	89	40	176	26	101	91	230	231	170	249	233	175
ASV_1860	0	0	0	0	0	0	0	0	0	0	1	0	0	0	0	0	1	0	0	0
ASV_1482	0	0	0	0	0	0	1	0	21	2	0	0	0	0	0	0	0	0	0	0
ASV_1857	0	0	0	0	0	0	0	0	2	0	5	1	5	0	2	0	0	0	0	0
ASV_664	0	3	3	0	4	0	24	0	0	4	0	3	0	4	0	0	2	0	0	0
ASV_450	0	0	0	0	0	1	0	0	16	0	30	17	40	53	32	17	10	14	4	7
ASV_1656	0	3	0	0	0	1	2	0	19	1	4	0	0	0	1	0	0	0	0	0
ASV_379	0	0	0	12	0	0	0	0	1	295	1	0	1	0	6	3	0	0	2	0
ASV_530	0	0	0	0	0	3	1	3	2	1	24	22	49	8	22	26	33	27	19	19
ASV_2024	0	0	0	0	0	17	0	0	0	0	0	0	0	0	0	0	0	0	0	0
ASV_1452	2	1	0	0	0	0	3	0	0	0	3	4	1	7	2	1	4	2	2	2
ASV_936	50	2	0	9	0	0	0	0	0	0	0	1	0	1	0	1	7	0	0	0
ASV_440	0	1	0	0	0	1	1	0	0	2	0	1	0	4	2	3	8	6	24	30
ASV_2047	0	0	0	0	0	0	0	0	0	0	1	0	0	0	2	4	0	0	0	0
ASV_2694	0	0	0	0	0	0	0	0	0	0	0	0	0	0	0	0	0	0	0	0
ASV_2719	0	0	0	0	0	0	0	1	0	0	3	0	2	1	3	0	2	1	0	4
ASV_3320	0	0	0	0	0	0	0	0	0	0	3	0	0	1	1	0	1	1	1	0
ASV_2638	0	0	0	0	0	0	0	1	7	1	0	0	0	0	0	0	5	0	0	0
ASV_2991	0	0	0	0	0	1	0	0	4	0	0	0	0	1	0	0	2	0	3	0
ASV_3132	0	1	0	0	0	0	0	0	0	0	0	0	0	0	0	1	0	0	0	0
ASV_2172	0	0	0	0	0	0	0	0	0	0	1	0	0	0	5	0	0	0	0	0
ASV_2164	0	0	0	0	0	0	0	0	13	11	0	0	0	0	0	0	0	0	0	0
ASV_1942	0	0	0	0	0	0	0	0	0	19	0	0	1	1	0	0	1	0	0	0
ASV_1326	0	0	0	0	3	1	0	0	0	0	9	2	1	5	3	4	1	2	5	1
ASV_2261	3	0	0	0	0	0	0	1	2	1	0	2	1	0	0	1	3	3	3	4
ASV_1530	0	0	2	0	0	0	0	0	0	0	0	0	0	0	0	0	0	0	0	0
ASV_576	2	5	0	1	0	4	12	0	1	32	5	13	14	11	9	15	20	20	14	16
ASV_2479	0	0	1	0	0	0	0	0	0	1	2	1	0	0	0	1	1	0	1	2
ASV_1580	0	0	0	0	0	0	0	0	0	0	2	2	1	9	5	0	0	0	0	0
ASV_1126	0	0	10	0	0	1	0	0	33	0	0	1	0	0	0	1	0	0	0	0
ASV_1610	0	0	0	0	0	0	0	0	0	0	1	0	7	8	3	1	0	1	0	0
ASV_2662	0	0	3	0	0	0	0	0	16	0	0	0	0	0	0	0	0	0	0	0
ASV_1923	0	2	0	0	0	0	0	0	0	0	7	0	2	0	1	0	0	0	0	0
ASV_2684	0	0	0	0	0	0	0	0	0	3	2	0	0	0	0	0	0	0	0	0
ASV_1323	2	0	0	0	1	7	13	6	1	0	5	15	4	0	6	3	3	5	2	0
ASV_996	0	0	0	0	0	0	0	0	0	0	7	2	50	6	8	0	0	0	0	0
ASV_3273	0	0	0	0	0	0	0	0	0	0	4	0	2	0	4	0	0	0	0	0
ASV_2591	0	0	0	0	0	0	0	2	0	0	0	3	3	1	1	0	0	0	0	0
ASV_2329	0	0	0	0	0	0	1	0	1	0	0	0	0	3	0	2	0	1	0	0
ASV_1688	0	0	7	0	0	0	0	0	3	0	3	0	4	0	0	2	0	3	0	0
ASV_3146	0	0	0	0	0	0	0	0	0	0	0	0	0	0	0	0	0	0	0	0
ASV_1888	0	0	0	0	4	0	0	0	9	0	3	0	2	3	1	0	0	0	0	0
ASV_2018	0	0	0	0	0	4	0	0	0	2	16	0	2	0	1	3	2	0	0	0
ASV_2894	0	0	0	4	0	0	0	0	8	0	0	2	0	2	0	1	0	0	0	2
ASV_3253	0	0	5	0	0	0	0	0	0	0	0	0	0	0	0	0	0	0	0	0
ASV_851	0	0	0	0	0	0	30	0	26	41	0	2	0	0	0	1	0	0	0	1
ASV_2094	0	0	0	14	0	0	0	1	0	0	0	0	1	3	0	4	0	0	2	1
ASV_674	7	0	0	0	1	0	1	0	74	3	5	0	0	9	0	3	4	2	3	3
ASV_773	0	2	0	0	0	0	0	0	1	0	0	0	0	0	1	11	3	36	36	8
ASV_1370	10	0	13	0	0	2	2	0	1	2	1	3	1	1	0	1	0	1	1	0
ASV_1206	0	0	0	16	0	0	1	0	12	17	0	0	0	0	0	0	0	0	0	0
ASV_2707	0	9	3	0	0	0	2	0	8	1	0	1	0	0	1	0	0	0	0	0
ASV_939	1	0	0	0	0	2	0	1	0	1	18	3	9	23	24	2	0	0	3	0
ASV_1855	0	0	3	0	0	0	0	0	0	0	0	0	0	0	0	0	0	0	0	0
ASV_2362	0	1	0	0	0	0	0	0	0	0	0	0	0	0	0	0	0	0	0	0
ASV_1829	0	0	0	0	0	0	0	0	0	0	2	2	1	4	3	0	0	0	0	0
ASV_2462	0	0	0	0	0	0	0	0	0	0	0	0	0	0	0	0	0	0	0	0
ASV_2904	0	0	0	1	0	0	0	2	6	0	0	0	0	0	0	0	1	0	0	0
ASV_630	12	2	17	0	3	2	38	2	6	13	13	9	9	6	4	8	14	14	12	6
ASV_1491	0	0	2	0	0	2	0	0	0	0	5	0	2	8	4	7	1	1	1	0
ASV_1407	0	0	0	32	0	2	0	0	0	0	5	2	1	1	1	4	0	3	0	4
ASV_1202	5	4	24	0	3	10	7	0	0	0	0	0	0	0	0	0	0	2	0	0
ASV_1944	4	0	0	5	0	0	0	1	0	7	2	0	0	0	2	0	4	0	2	2
ASV_825	0	0	0	0	0	0	0	0	65	33	1	0	1	0	0	0	1	1	1	0
ASV_2885	0	0	0	0	0	0	7	0	2	0	0	0	0	0	0	0	1	0	0	0
ASV_1938	0	0	0	0	0	0	0	0	0	1	4	1	3	2	3	0	0	0	0	1
ASV_743	1	0	0	0	2	0	2	0	0	20	67	12	2	7	5	3	0	0	0	5
ASV_3061	0	0	0	0	0	0	0	0	0	0	0	0	0	0	3	1	0	0	0	0
ASV_1522	0	0	0	0	0	0	0	0	8	1	6	1	2	0	0	3	1	1	1	3
ASV_3024	0	0	0	0	0	0	0	0	0	1	1	0	0	2	1	0	0	4	0	0
ASV_1233	0	0	0	0	1	0	0	0	0	0	8	0	3	7	11	1	0	0	0	0
ASV_2672	0	0	0	0	0	0	0	0	0	0	0	0	0	0	0	0	0	0	0	0
ASV_3158	0	0	0	0	0	2	0	0	0	0	1	0	0	3	0	0	0	0	0	0
ASV_3338	0	0	0	0	0	0	0	0	0	1	1	0	2	0	1	1	0	1	0	1
ASV_812	0	0	0	0	0	3	0	0	0	0	30	13	12	18	27	2	1	0	0	0
ASV_1970	0	0	0	0	0	14	0	0	0	0	0	0	0	1	0	7	7	4	1	1
ASV_3023	7	0	0	0	0	0	0	0	0	0	0	0	0	0	0	0	0	0	0	0
ASV_2548	0	0	0	0	0	0	0	0	0	0	4	0	1	5	1	0	0	0	0	0
ASV_1708	0	0	0	0	0	4	6	0	22	3	3	6	1	2	0	0	2	0	1	0
ASV_1684	0	0	0	0	0	2	0	0	1	4	3	1	2	1	0	4	4	2	6	2
ASV_373	0	0	1	0	0	3	0	0	4	2	38	10	9	56	29	16	21	47	47	63
ASV_2398	0	0	0	0	0	0	0	0	12	0	0	1	0	0	0	0	0	0	0	0
ASV_2044	0	0	0	0	0	0	0	2	4	0	0	0	0	1	0	0	2	0	2	1
ASV_3115	0	0	2	0	0	0	0	0	0	0	0	0	0	0	0	0	0	0	0	0
ASV_3058	0	0	0	0	0	0	12	0	0	0	1	0	0	0	1	3	0	0	0	0
ASV_3436	0	0	0	0	0	0	0	0	0	0	7	0	0	0	6	0	0	0	0	0
ASV_1457	0	0	1	0	0	3	0	0	0	0	8	3	1	5	4	4	1	1	2	1
ASV_1962	0	0	0	0	0	8	12	0	0	0	0	0	0	0	0	0	0	0	0	0
ASV_1099	0	0	9	0	0	0	0	1	32	1	0	0	2	1	0	4	1	2	0	0
ASV_1418	0	0	0	5	0	0	0	0	0	1	9	3	2	6	5	4	1	1	3	0
ASV_2890	0	0	0	0	0	0	0	0	0	0	0	0	0	0	0	0	0	1	2	0
ASV_2573	0	5	0	0	0	19	0	0	2	0	1	0	0	0	0	0	3	0	1	0
ASV_1713	0	0	0	1	0	0	1	0	9	0	1	1	4	1	0	0	1	0	1	1
ASV_893	0	4	0	2	0	0	2	0	0	21	9	3	3	7	5	10	14	6	1	2
ASV_990	0	0	0	0	0	2	0	3	1	3	17	1	9	30	25	6	2	9	1	0
ASV_378	10	0	0	0	0	7	35	2	9	2	11	17	10	5	7	44	51	81	34	33
ASV_612	0	0	0	6	0	0	0	0	6	1	50	21	20	21	25	7	8	8	3	1
ASV_1863	0	0	0	0	2	0	0	0	0	0	0	0	0	0	0	0	0	0	0	0
ASV_610	0	0	0	0	0	1	0	0	0	0	33	11	21	41	32	9	2	4	7	8
ASV_1871	5	0	0	0	0	0	1	0	0	0	8	1	3	12	10	1	0	1	0	0
ASV_3307	0	0	0	0	0	0	0	0	0	0	0	0	0	0	0	0	1	1	0	0
ASV_2678	0	0	0	0	0	0	0	0	0	0	1	0	0	5	2	0	0	2	1	0
ASV_3069	0	0	0	0	0	0	0	0	0	1	7	0	0	2	2	0	0	0	0	0
ASV_1980	0	0	9	0	0	0	0	0	0	0	0	1	1	0	0	2	0	4	0	0
ASV_2593	0	2	0	15	0	0	0	0	0	0	0	0	0	0	1	0	0	0	0	0
ASV_2483	0	0	0	0	0	0	0	0	0	0	0	0	1	0	0	15	0	0	0	1
ASV_1245	0	0	0	0	0	7	2	1	31	3	0	0	1	0	0	0	0	2	0	0
ASV_748	0	0	0	0	0	38	25	0	0	0	6	5	3	6	2	11	11	15	12	9
ASV_393	0	1	1	0	0	24	3	3	5	10	39	21	36	67	66	48	13	23	11	16
ASV_3103	0	0	0	0	0	0	0	0	1	0	0	0	0	0	0	1	1	0	1	1
ASV_2773	0	0	0	0	0	0	0	0	0	0	0	0	2	0	0	0	3	1	0	0
ASV_2600	7	0	0	0	0	0	0	0	1	0	0	0	0	0	0	0	0	0	0	0
ASV_2706	1	0	0	0	0	0	0	0	0	0	1	1	0	0	0	5	1	1	0	1
ASV_2184	8	0	0	6	0	1	0	0	0	0	2	0	0	0	0	0	0	0	0	0
ASV_2016	0	1	0	0	0	0	0	0	1	0	8	0	0	2	5	0	0	1	0	0
ASV_2091	0	0	0	0	5	0	0	0	0	9	3	0	0	0	1	0	0	0	0	0
ASV_1430	2	0	0	0	1	0	0	0	15	0	4	2	1	2	2	4	1	1	5	0
ASV_1718	0	0	0	8	0	1	0	0	0	0	1	0	0	2	1	5	6	7	2	0
ASV_2249	0	0	4	0	0	0	0	0	0	11	1	0	1	1	0	0	2	1	1	0
ASV_1759	0	0	0	0	0	0	0	0	0	0	13	0	1	9	7	0	0	0	0	0
ASV_1665	0	0	0	0	0	1	0	0	0	0	3	0	4	4	2	0	0	0	0	0
ASV_1772	0	0	10	0	0	1	0	0	8	0	0	0	0	0	0	0	0	0	0	0
ASV_154	0	4	0	11	0	47	25	21	16	23	427	160	339	220	453	72	115	61	75	60
ASV_2792	0	0	0	0	0	0	0	0	0	3	0	0	0	1	0	0	0	0	0	0
ASV_1493	0	0	0	7	0	0	0	0	0	0	3	2	1	6	3	5	1	3	3	1
ASV_3140	0	0	0	0	0	0	0	0	0	0	1	5	2	2	1	1	6	1	0	0
ASV_2474	0	0	0	3	0	1	0	3	0	1	0	1	0	0	1	1	4	3	0	1
ASV_3279	0	0	0	0	0	0	0	0	0	0	1	2	0	1	0	1	0	0	0	0
ASV_2931	0	0	0	0	0	0	0	0	0	0	2	0	0	3	4	0	0	0	0	0
ASV_2308	0	0	1	0	0	0	1	1	1	1	3	6	3	11	6	2	4	3	0	1
ASV_287	0	0	0	0	0	2	1	1	83	9	100	11	12	60	53	41	14	38	25	58
ASV_95	0	3	9	16	13	47	6	9	90	12	131	36	102	124	201	233	175	357	163	166
ASV_1442	1	1	12	0	0	17	10	0	0	0	0	0	0	0	1	2	1	0	1	0
ASV_3281	2	0	0	0	0	0	0	0	0	0	3	0	0	2	0	0	0	0	0	0
ASV_3020	0	0	0	0	0	0	0	0	0	0	0	0	0	0	0	0	0	0	0	0
ASV_3403	0	0	0	0	0	0	0	0	0	0	0	1	0	1	2	0	3	1	1	0
ASV_3086	0	0	0	0	0	0	0	0	0	0	2	0	0	2	3	0	2	1	0	0
ASV_3242	0	0	0	0	0	0	0	0	0	0	2	0	1	0	1	0	0	0	0	0
ASV_1397	0	27	0	0	1	0	0	3	1	0	2	1	1	1	1	3	0	1	0	1
ASV_2215	0	0	0	0	0	0	0	0	0	0	2	0	0	3	1	1	0	0	0	1
ASV_529	0	0	0	0	0	3	2	1	23	0	0	3	6	3	1	16	28	43	72	62
ASV_2242	0	0	0	0	0	6	0	0	0	0	2	0	0	4	3	0	0	0	0	0
ASV_3309	0	0	0	6	0	1	0	0	0	0	0	0	0	0	0	0	0	0	0	0
ASV_2220	5	0	0	0	0	24	0	0	0	0	1	0	0	2	0	1	0	0	0	0
ASV_2635	0	0	0	0	0	0	0	0	0	0	0	0	1	0	2	0	0	0	0	0
ASV_2637	0	0	0	0	0	0	0	0	0	0	0	0	0	0	0	7	2	0	0	1
ASV_3426	0	4	0	0	0	0	0	0	4	0	0	0	0	0	0	0	1	0	0	0
ASV_3080	0	0	0	0	0	0	0	0	7	0	0	0	0	0	0	0	0	0	1	0
ASV_2455	3	0	0	0	0	0	0	0	0	22	1	1	0	0	0	0	0	0	0	0
ASV_2933	0	0	0	0	0	0	0	0	0	0	2	1	0	2	0	1	5	6	2	1
ASV_2267	0	0	0	0	0	1	0	0	4	4	4	2	2	0	3	0	0	0	0	1
ASV_1295	0	0	0	0	0	8	0	0	2	1	11	15	13	12	34	23	14	17	11	20
ASV_1027	0	0	0	0	0	1	4	1	33	1	1	0	0	1	2	5	3	12	2	13
ASV_3251	0	0	0	0	0	0	0	0	3	1	2	3	2	0	0	1	1	1	1	0
ASV_2060	0	2	0	8	0	16	0	0	0	0	1	0	0	0	0	1	0	0	0	0
ASV_1272	0	0	0	0	0	1	0	0	0	0	5	6	9	2	3	3	11	1	6	0
ASV_2447	0	0	0	0	0	0	0	0	0	0	1	3	1	0	4	1	1	5	0	1
ASV_3078	0	0	0	0	0	1	0	0	0	0	1	2	0	2	8	0	0	10	0	0
ASV_1808	0	1	0	0	0	0	2	0	0	4	4	2	4	5	4	3	1	3	0	0
ASV_2444	0	0	1	0	0	0	0	0	0	0	3	0	0	1	0	1	0	0	0	0
ASV_2296	0	0	5	0	0	0	0	0	0	0	1	1	1	1	1	3	0	1	0	0
ASV_3051	0	0	8	0	0	0	0	0	2	0	0	0	0	0	0	0	0	0	0	0
ASV_3083	0	0	0	0	0	0	0	0	5	0	2	2	3	2	0	0	0	2	0	0
ASV_1734	0	0	0	0	0	1	0	0	0	0	9	0	3	6	11	0	3	0	0	0
ASV_2912	0	0	0	0	0	0	8	0	1	0	4	0	4	4	1	1	4	2	2	0
ASV_1065	0	0	0	0	0	47	41	17	23	12	55	65	64	60	51	113	80	44	36	87
ASV_526	11	3	0	10	4	3	1	0	12	63	10	6	6	11	8	13	5	4	7	10
ASV_879	0	1	0	0	0	0	0	0	0	0	0	0	0	0	2	0	0	0	0	0
ASV_2916	0	0	0	0	0	0	2	0	0	5	0	0	1	0	0	0	1	0	0	0
ASV_1259	0	0	0	0	0	0	0	0	48	0	1	0	0	0	0	0	0	0	1	3
ASV_305	0	0	0	0	0	0	2	0	16	6	29	76	51	31	25	55	45	24	37	30
ASV_3210	0	2	9	0	0	0	0	0	0	0	0	0	0	0	0	0	0	0	0	0
ASV_3367	0	0	0	0	0	0	0	1	0	0	0	0	0	0	0	0	0	0	0	0
ASV_1631	0	0	26	2	0	0	0	0	0	0	0	0	0	0	0	0	0	0	0	0
ASV_861	0	0	0	0	0	0	0	0	0	1	34	3	5	17	28	0	0	0	0	0
ASV_806	0	0	0	0	1	3	0	0	0	0	6	4	1	4	2	1	4	13	1	13
ASV_3248	0	0	0	0	0	0	0	0	0	0	0	0	0	0	1	3	0	0	0	0
ASV_1004	0	0	0	0	0	51	18	0	9	0	2	0	0	1	1	1	0	1	0	5
ASV_1173	1	0	0	0	0	2	1	1	15	3	2	7	0	2	0	5	0	0	3	4
ASV_2741	0	0	0	0	0	0	0	0	0	0	0	0	0	0	0	9	0	0	0	0
ASV_3143	2	0	0	0	0	0	0	0	2	0	0	0	0	1	0	0	0	0	0	0
ASV_2826	0	0	0	6	0	0	0	0	0	4	3	0	0	0	0	0	1	1	1	1
ASV_853	0	0	4	0	0	0	2	1	5	97	0	0	0	0	0	0	1	0	0	0
ASV_682	0	0	0	0	0	0	1	0	5	4	13	20	41	13	6	23	5	12	28	7
ASV_1516	0	0	0	0	1	0	0	0	16	0	0	0	0	1	0	0	0	1	0	0
[truncated: 1,455 more rows]
