# Supplementary material for: The impact of Bisphenol A on the endophytic bacterial community and transcriptome of soybean seedlings
Source: iScience. 2025 Mar 13;28(4):112208. doi: 10.1016/j.isci.2025.112208 (PMC12018001; doi:10.1016/j.isci.2025.112208)
Supplement: Table S5. Raw reads differentially expressed genes (DEGs) of soybean seedlings [file mmc6.xlsx]

## Sheet: 5. Differential ASVs
Supplementary table 5_Differential ASVs
ID	BPA	CK	baseMean	log2FoldChange	pvalue	padj	part
ASV_231	99.203	0	44.09	8.938	2.427e-08	2.099e-05	Leaf
ASV_67	57.399	0	25.511	8.148	6.349e-07	0.0002035	Leaf
ASV_6	102.086	0.944	45.896	6.804	7.056e-07	0.0002035	Leaf
ASV_422	45.931	0	20.414	7.828	2.74e-06	0.0005926	Leaf
ASV_324	84.615	0	37.607	8.708	5.108e-06	0.0007365	Leaf
ASV_431	40.726	0	18.101	7.654	5.052e-06	0.0007365	Leaf
ASV_248	4.228	86.973	50.198	-4.364	1.264e-05	0.001215	Leaf
ASV_619	35.857	0	15.937	7.471	1.013e-05	0.001215	Leaf
ASV_251	32.916	0	14.629	7.347	1.234e-05	0.001215	Leaf
ASV_1349	46.942	0.854	21.337	5.778	1.836e-05	0.001444	Leaf
ASV_1911	31.536	0	14.016	7.285	1.756e-05	0.001444	Leaf
ASV_1775	28.325	0	12.589	7.13	2.616e-05	0.001886	Leaf
ASV_1243	25.379	0	11.279	6.972	5.757e-05	0.00332	Leaf
ASV_87	49.66	0.711	22.466	6.178	5.406e-05	0.00332	Leaf
ASV_1065	24.741	0	10.996	6.936	5.484e-05	0.00332	Leaf
ASV_949	54.928	1.766	25.393	4.926	6.496e-05	0.003512	Leaf
ASV_36	155.092	9.527	74.223	4.018	7.812e-05	0.003747	Leaf
ASV_168	23.965	0	10.651	6.89	8.229e-05	0.003747	Leaf
ASV_746	25.387	0	11.283	6.971	7.512e-05	0.003747	Leaf
ASV_1422	25.143	0.267	11.323	6.381	8.862e-05	0.003833	Leaf
ASV_1228	56.33	1.171	25.686	5.541	0.0001181	0.004654	Leaf
ASV_31	102.775	7.23	49.695	3.824	0.0001238	0.004654	Leaf
ASV_3265	21.142	0	9.396	6.709	0.0001214	0.004654	Leaf
ASV_2506	23.636	0.141	10.583	6.292	0.0001383	0.004985	Leaf
ASV_282	22.385	0	9.949	6.789	0.0001457	0.005041	Leaf
ASV_97	18.967	0	8.43	6.552	0.0001688	0.005616	Leaf
ASV_19	65.938	3.036	30.993	4.45	0.0001834	0.005875	Leaf
ASV_53	65.289	2.141	30.207	4.997	0.0003122	0.009644	Leaf
ASV_93	22.249	0.363	10.09	5.657	0.0003414	0.009965	Leaf
ASV_813	21.525	0	9.567	6.733	0.0003487	0.009965	Leaf
ASV_909	17.611	0	7.827	6.446	0.0003571	0.009965	Leaf
ASV_892	21.443	0	9.53	6.727	0.0003837	0.01037	Leaf
ASV_45	80.709	2.232	37.111	5.175	0.0004017	0.01053	Leaf
ASV_372	22.132	0.542	10.138	5.583	0.0004311	0.01066	Leaf
ASV_866	20.299	0	9.022	6.652	0.0004206	0.01066	Leaf
ASV_1634	16.509	0	7.337	6.353	0.0004615	0.01109	Leaf
ASV_25	251.014	10.644	117.475	4.572	0.0004906	0.01147	Leaf
ASV_586	33.032	0.957	15.212	5.065	0.0006277	0.01429	Leaf
ASV_2	1888.34	168.011	932.6	3.491	0.0006756	0.01486	Leaf
ASV_606	32.915	0	14.629	7.346	0.0006872	0.01486	Leaf
ASV_49	77.646	1.788	35.502	5.441	0.0007538	0.0159	Leaf
ASV_2677	0	10.259	5.7	-6.039	0.0008381	0.01726	Leaf
ASV_287	22.065	0	9.807	6.768	0.0008636	0.01737	Leaf
ASV_185	40.342	0.89	18.424	5.503	0.0009391	0.0181	Leaf
ASV_851	22.155	0	9.847	6.774	0.0009414	0.0181	Leaf
ASV_50	122.239	11.838	60.905	3.362	0.001017	0.01909	Leaf
ASV_17	68.034	6.027	33.586	3.513	0.001047	0.01909	Leaf
ASV_79	37.84	2.017	17.938	4.245	0.001071	0.01909	Leaf
ASV_132	346.107	30.522	170.782	3.502	0.001081	0.01909	Leaf
ASV_189	12.481	0	5.547	5.948	0.001147	0.01985	Leaf
ASV_1910	12.791	119.64	72.152	-3.223	0.001229	0.02084	Leaf
ASV_668	0.243	11.029	6.235	-5.425	0.001401	0.02188	Leaf
ASV_515	14.704	0	6.535	6.185	0.001394	0.02188	Leaf
ASV_3421	13.739	0	6.106	6.088	0.001376	0.02188	Leaf
ASV_258	13.898	0	6.177	6.105	0.001437	0.02188	Leaf
ASV_235	12.117	0	5.385	5.907	0.001442	0.02188	Leaf
ASV_527	14.431	0.141	6.492	5.579	0.001393	0.02188	Leaf
ASV_374	12.144	0	5.397	5.91	0.001511	0.02254	Leaf
ASV_18	3.55	46.074	27.174	-3.683	0.001628	0.02346	Leaf
ASV_38	290.695	24.939	143.052	3.545	0.001632	0.02346	Leaf
ASV_2188	48.145	2.268	22.658	4.413	0.001655	0.02346	Leaf
ASV_437	26.409	0.447	11.986	5.825	0.001795	0.02441	Leaf
ASV_584	13.813	0	6.139	6.091	0.001783	0.02441	Leaf
ASV_150	11.348	0	5.043	5.811	0.001806	0.02441	Leaf
ASV_23	114.914	14.687	59.232	2.965	0.001845	0.02455	Leaf
ASV_681	20.424	0.542	9.379	5.459	0.001879	0.02462	Leaf
ASV_236	19.963	0.711	9.268	4.86	0.002151	0.02736	Leaf
ASV_370	11.242	0	4.996	5.799	0.002142	0.02736	Leaf
ASV_383	58.822	1.961	27.232	4.933	0.00226	0.02804	Leaf
ASV_2183	28.718	1.542	13.621	4.184	0.002269	0.02804	Leaf
ASV_1124	12.434	0	5.526	5.944	0.002335	0.02845	Leaf
ASV_304	3.708	43.891	26.032	-3.575	0.002508	0.02932	Leaf
ASV_1885	11.038	0	4.906	5.773	0.002456	0.02932	Leaf
ASV_152	10.974	0	4.877	5.764	0.002494	0.02932	Leaf
ASV_3409	10.271	0	4.565	5.668	0.002663	0.03054	Leaf
ASV_1103	12.249	0	5.444	5.919	0.002683	0.03054	Leaf
ASV_381	10.457	0	4.648	5.693	0.002724	0.0306	Leaf
ASV_70	120.183	14.301	61.36	3.072	0.002816	0.03122	Leaf
ASV_2572	11.002	88.073	53.819	-3	0.00295	0.0323	Leaf
ASV_1693	10.706	0	4.758	5.728	0.003158	0.03414	Leaf
ASV_3304	0.89	14.459	8.429	-4.056	0.003497	0.0363	Leaf
ASV_200	165.632	6.18	77.048	4.758	0.003593	0.0363	Leaf
ASV_677	24.031	1.305	11.405	4.205	0.003533	0.0363	Leaf
ASV_744	0.344	24.952	14.015	-5.978	0.003583	0.0363	Leaf
ASV_1004	14.543	0	6.464	6.171	0.003522	0.0363	Leaf
ASV_1175	10.011	0	4.449	5.632	0.003609	0.0363	Leaf
ASV_825	23.152	0	10.29	6.838	0.003848	0.03826	Leaf
ASV_531	11.754	0	5.224	5.863	0.003926	0.03859	Leaf
ASV_1073	11.156	0	4.958	5.789	0.004092	0.03977	Leaf
ASV_597	22.413	0	9.961	6.791	0.004429	0.04068	Leaf
ASV_508	21.375	0.8	9.945	4.848	0.004447	0.04068	Leaf
ASV_741	22.304	0.55	10.218	5.58	0.004302	0.04068	Leaf
ASV_785	21.227	0	9.434	6.715	0.004298	0.04068	Leaf
ASV_923	14.245	0	6.331	6.136	0.004468	0.04068	Leaf
ASV_672	0.515	27.936	15.749	-5.671	0.004445	0.04068	Leaf
ASV_936	0	15.159	8.422	-6.605	0.004519	0.04071	Leaf
ASV_957	15.73	0	6.991	6.279	0.004606	0.04079	Leaf
ASV_1696	9.484	0	4.215	5.554	0.004621	0.04079	Leaf
ASV_562	5.624	53.287	32.103	-3.233	0.004787	0.04183	Leaf
ASV_859	18.375	0.275	8.32	5.927	0.004897	0.04236	Leaf
ASV_15	96.404	10.224	48.526	3.246	0.005176	0.04433	Leaf
ASV_199	9.231	0	4.103	5.512	0.005238	0.04442	Leaf
ASV_1301	0	9.139	5.077	-5.877	0.005925	0.04779	Leaf
ASV_135	21.319	0.953	10.005	4.428	0.005881	0.04779	Leaf
ASV_409	59.79	3.578	28.561	4.063	0.005967	0.04779	Leaf
ASV_655	19.201	0	8.534	6.569	0.005753	0.04779	Leaf
ASV_1089	14.353	0	6.379	6.147	0.005938	0.04779	Leaf
ASV_899	14.234	0	6.326	6.138	0.005948	0.04779	Leaf
ASV_561	26.941	1.035	12.549	4.68	0.006109	0.04796	Leaf
ASV_479	50.743	1.067	23.145	5.629	0.006053	0.04796	Leaf
ASV_222	8.708	0	3.87	5.43	0.006155	0.04796	Leaf
ASV_725	0.41	17.823	10.084	-5.376	0.006213	0.04798	Leaf
ASV_404	1.942	49.784	28.521	-4.706	0.00636	0.04868	Leaf
ASV_1082	0	12.857	7.143	-6.371	0.006521	0.04927	Leaf
ASV_1245	9.561	0	4.249	5.561	0.00655	0.04927	Leaf
ASV_26	61.829	9.433	32.72	2.718	0.006699	0.04996	Leaf
ASV_50	564.574	24.383	294.478	4.534	1.847e-34	2.885e-31	Root
ASV_93	440.797	5.882	223.339	6.214	8.401e-34	6.561e-31	Root
ASV_45	670.734	25.131	347.932	4.741	1.686e-32	8.781e-30	Root
ASV_47	61.101	855.138	458.119	-3.808	1.233e-29	4.816e-27	Root
ASV_70	167.279	12.534	89.906	3.744	4.013e-26	1.254e-23	Root
ASV_166	181.374	6.978	94.176	4.681	2.63e-24	6.846e-22	Root
ASV_139	5.041	234.031	119.536	-5.538	9.207e-24	2.054e-21	Root
ASV_96	4.516	115.763	60.14	-4.691	5.109e-20	9.975e-18	Root
ASV_182	6.934	141.188	74.061	-4.363	1.076e-19	1.868e-17	Root
ASV_243	127.559	1.404	64.481	6.536	1.816e-19	2.836e-17	Root
ASV_58	40.549	707.864	374.207	-4.125	4.039e-19	5.735e-17	Root
ASV_326	170.889	18.677	94.783	3.197	1.628e-18	2.119e-16	Root
ASV_298	92.202	3.608	47.905	4.701	2.283e-18	2.547e-16	Root
ASV_160	0	208.182	104.091	-10.186	2.21e-18	2.547e-16	Root
ASV_562	4.602	127.116	65.859	-4.782	2.518e-18	2.622e-16	Root
ASV_137	11.544	217.532	114.538	-4.239	2.683e-17	2.619e-15	Root
ASV_174	2.026	168.496	85.261	-6.412	7.709e-17	7.083e-15	Root
ASV_142	121.828	8.826	65.327	3.791	7.305e-16	6.339e-14	Root
ASV_53	701.588	93.857	397.723	2.903	1.068e-15	8.778e-14	Root
ASV_33	273.852	954.342	614.097	-1.8	1.447e-15	1.13e-13	Root
ASV_87	357.563	36.561	197.062	3.294	1.98e-15	1.473e-13	Root
ASV_692	50.796	1.151	25.973	5.444	7.327e-15	5.202e-13	Root
ASV_390	0	60.915	30.458	-8.414	3.517e-14	2.389e-12	Root
ASV_268	0.365	104.677	52.521	-8.04	4.38e-14	2.85e-12	Root
ASV_123	7.762	81.22	44.491	-3.405	1.22e-13	7.625e-12	Root
ASV_82	60.873	417.54	239.206	-2.777	1.587e-13	9.533e-12	Root
ASV_289	103.723	0.584	52.153	7.475	1.948e-13	1.127e-11	Root
ASV_386	2.83	68.404	35.617	-4.576	4.667e-13	2.514e-11	Root
ASV_856	44.433	1.553	22.993	4.833	4.59e-13	2.514e-11	Root
ASV_234	7.917	99.281	53.599	-3.673	5.036e-13	2.622e-11	Root
ASV_302	0	64.339	32.17	-8.493	3.033e-12	1.528e-10	Root
ASV_175	46.821	3.718	25.27	3.659	4.314e-12	2.106e-10	Root
ASV_248	1.86	38.758	20.309	-4.449	1.503e-11	7.116e-10	Root
ASV_462	48.669	0.34	24.505	6.93	2.595e-11	1.192e-09	Root
ASV_388	0.915	62.593	31.754	-6.04	2.764e-11	1.234e-09	Root
ASV_226	2.856	43.115	22.985	-3.904	1.954e-10	8.477e-09	Root
ASV_601	29.147	1.379	15.263	4.417	2.372e-10	1.001e-08	Root
ASV_104	277.168	47.271	162.22	2.548	6.646e-10	2.732e-08	Root
ASV_140	38.833	5.355	22.094	2.845	9.685e-10	3.879e-08	Root
ASV_571	0.182	31.959	16.071	-6.907	1.145e-09	4.471e-08	Root
ASV_303	11.312	81.806	46.559	-2.864	1.366e-09	5.205e-08	Root
ASV_154	74.077	309.24	191.659	-2.062	1.767e-09	6.572e-08	Root
ASV_399	1.404	30.196	15.8	-4.465	2.192e-09	7.964e-08	Root
ASV_60	61.949	9.14	35.544	2.749	2.742e-09	9.734e-08	Root
ASV_529	44.416	2.7	23.558	4.083	5.959e-09	2.068e-07	Root
ASV_75	16.305	95.099	55.702	-2.54	8.105e-09	2.752e-07	Root
ASV_159	24.241	160.432	92.337	-2.727	1.372e-08	4.56e-07	Root
ASV_585	0	13.347	6.673	-6.227	1.568e-08	5.02e-07	Root
ASV_817	1.791	24.381	13.086	-3.795	1.575e-08	5.02e-07	Root
ASV_213	25.563	109.506	67.534	-2.102	1.804e-08	5.635e-07	Root
ASV_146	5.078	76.3	40.689	-3.915	1.909e-08	5.846e-07	Root
ASV_188	119.042	18.48	68.761	2.682	2.601e-08	7.812e-07	Root
ASV_286	70.414	15.723	43.068	2.173	3.756e-08	1.107e-06	Root
ASV_155	37.366	183.056	110.211	-2.292	3.947e-08	1.142e-06	Root
ASV_540	4.038	37.676	20.857	-3.217	4.108e-08	1.167e-06	Root
ASV_318	3.147	30.266	16.707	-3.28	4.485e-08	1.251e-06	Root
ASV_330	1.167	28.119	14.643	-4.599	4.825e-08	1.304e-06	Root
ASV_358	60.11	15.522	37.816	1.951	4.844e-08	1.304e-06	Root
ASV_485	0.62	26.298	13.459	-5.484	6.265e-08	1.631e-06	Root
ASV_861	0	16.277	8.138	-6.514	6.254e-08	1.631e-06	Root
ASV_3304	0.18	18.768	9.474	-6.141	6.837e-08	1.751e-06	Root
ASV_256	9.495	100.21	54.853	-3.4	7.928e-08	1.997e-06	Root
ASV_152	191.353	44.674	118.013	2.1	8.274e-08	2.052e-06	Root
ASV_109	94.886	236.271	165.579	-1.317	8.644e-08	2.11e-06	Root
ASV_515	25.845	2.431	14.138	3.443	9.196e-08	2.176e-06	Root
ASV_345	0.573	23.029	11.801	-5.315	9.148e-08	2.176e-06	Root
ASV_8	6.124	68.267	37.196	-3.474	1.077e-07	2.504e-06	Root
ASV_378	46.348	9.73	28.039	2.255	1.09e-07	2.504e-06	Root
ASV_370	228.073	57.666	142.869	1.985	1.193e-07	2.7e-06	Root
ASV_348	85.254	23.802	54.528	1.844	1.467e-07	3.274e-06	Root
ASV_950	0	15.289	7.645	-6.415	1.66e-07	3.652e-06	Root
ASV_340	8.234	63.888	36.061	-2.943	1.891e-07	4.102e-06	Root
ASV_812	0.549	19.09	9.819	-5.053	1.923e-07	4.114e-06	Root
ASV_728	26.461	5.137	15.799	2.379	2.894e-07	6.109e-06	Root
ASV_773	18.262	0.191	9.226	6.092	3.729e-07	7.767e-06	Root
ASV_356	22.546	1.505	12.026	3.872	4.581e-07	9.414e-06	Root
ASV_429	47.592	5.893	26.743	3.018	4.733e-07	9.601e-06	Root
ASV_125	6.471	48.771	27.621	-2.92	5.678e-07	1.137e-05	Root
ASV_1158	0.182	14.284	7.233	-5.743	6.235e-07	1.233e-05	Root
ASV_51	439.089	210.227	324.658	1.063	6.354e-07	1.241e-05	Root
ASV_567	0.987	20.44	10.714	-4.395	7.651e-07	1.458e-05	Root
ASV_706	3.527	23.95	13.739	-2.771	7.649e-07	1.458e-05	Root
ASV_97	377.716	94.787	236.252	1.996	1.076e-06	2.024e-05	Root
ASV_823	19.293	0.531	9.912	5.081	1.183e-06	2.2e-05	Root
ASV_973	0	15.213	7.606	-6.411	1.307e-06	2.402e-05	Root
ASV_996	0	15.25	7.625	-6.41	1.796e-06	3.262e-05	Root
ASV_30	176.038	756.444	466.241	-2.104	2.154e-06	3.868e-05	Root
ASV_101	234.388	95.733	165.061	1.293	2.409e-06	4.276e-05	Root
ASV_3205	15.549	1.622	8.585	3.302	2.683e-06	4.71e-05	Root
ASV_524	0.207	10.533	5.37	-5.304	2.938e-06	5.1e-05	Root
ASV_233	0.915	27.081	13.998	-4.841	3.312e-06	5.686e-05	Root
ASV_2	11457.5	5248.69	8353.1	1.126	4.103e-06	6.967e-05	Root
ASV_32	10.75	41.016	25.883	-1.93	4.158e-06	6.983e-05	Root
ASV_612	5.034	26.033	15.534	-2.348	4.632e-06	7.642e-05	Root
ASV_331	15.273	67.685	41.479	-2.141	4.648e-06	7.642e-05	Root
ASV_955	13.433	0.579	7.006	4.525	4.716e-06	7.674e-05	Root
ASV_1046	0	14.065	7.033	-6.295	4.894e-06	7.88e-05	Root
ASV_121	29.063	132.693	80.878	-2.192	5.377e-06	8.484e-05	Root
ASV_1335	0	7.885	3.942	-5.466	5.345e-06	8.484e-05	Root
ASV_227	21.71	125.452	73.581	-2.533	5.59e-06	8.646e-05	Root
ASV_310	83.588	22.162	52.875	1.921	5.559e-06	8.646e-05	Root
ASV_1107	20.757	2.564	11.66	3.02	6.51e-06	9.969e-05	Root
ASV_600	13.81	1.041	7.426	3.807	1.037e-05	0.0001572	Root
ASV_173	113.23	43.829	78.529	1.372	1.201e-05	0.0001804	Root
ASV_158	148.732	54.303	101.517	1.457	1.302e-05	0.0001937	Root
ASV_181	6.082	51.218	28.65	-3.076	1.37e-05	0.0002019	Root
ASV_681	7.961	0.205	4.083	4.886	1.481e-05	0.0002161	Root
ASV_1011	16.792	2.093	9.443	2.987	1.509e-05	0.0002183	Root
ASV_693	0.18	7.653	3.917	-4.849	1.546e-05	0.0002215	Root
ASV_443	9.11	32.822	20.966	-1.855	1.826e-05	0.000257	Root
ASV_432	106.148	27.336	66.742	1.96	1.812e-05	0.000257	Root
ASV_1225	0	7.532	3.766	-5.399	1.893e-05	0.000264	Root
ASV_1098	0	7.956	3.978	-5.481	2.145e-05	0.0002966	Root
ASV_190	86.142	186.091	136.116	-1.112	2.179e-05	0.0002985	Root
ASV_384	11.314	47.923	29.619	-2.083	2.26e-05	0.000307	Root
ASV_21	3.69	28.618	16.154	-2.958	3.126e-05	0.0004209	Root
ASV_1465	152.837	50.015	101.426	1.612	3.366e-05	0.0004456	Root
ASV_573	0	36.854	18.427	-7.687	3.362e-05	0.0004456	Root
ASV_177	52.017	156.452	104.234	-1.588	3.561e-05	0.0004675	Root
ASV_241	40.261	138.389	89.325	-1.781	3.952e-05	0.0005144	Root
ASV_939	0.985	14.893	7.939	-3.934	4.147e-05	0.0005353	Root
ASV_279	32.328	5.453	18.89	2.536	4.365e-05	0.0005589	Root
ASV_22	2.572	28.35	15.461	-3.473	4.753e-05	0.0005967	Root
ASV_610	5.945	26.833	16.389	-2.188	4.761e-05	0.0005967	Root
ASV_575	81.741	26.536	54.138	1.626	4.857e-05	0.0005975	Root
ASV_2509	6.607	26.167	16.387	-1.988	4.858e-05	0.0005975	Root
ASV_1250	0.727	11.174	5.951	-3.865	4.989e-05	0.0006088	Root
ASV_900	15.778	1.361	8.569	3.541	5.133e-05	0.0006215	Root
ASV_306	20.333	68.084	44.208	-1.737	5.336e-05	0.0006412	Root
ASV_1030	2.301	13.395	7.848	-2.537	6.222e-05	0.0007419	Root
ASV_548	38.077	11.809	24.943	1.692	6.638e-05	0.0007855	Root
ASV_325	17.079	1.75	9.415	3.284	7.365e-05	0.0008649	Root
ASV_40	251.245	831.24	541.243	-1.725	8.085e-05	0.0009408	Root
ASV_1634	94.276	35.88	65.078	1.391	8.131e-05	0.0009408	Root
ASV_736	40.134	6.804	23.469	2.579	8.451e-05	0.0009652	Root
ASV_1239	0	10.678	5.339	-5.9	8.465e-05	0.0009652	Root
ASV_274	38.281	7.98	23.13	2.263	8.604e-05	0.0009739	Root
ASV_1207	0	9.616	4.808	-5.756	8.803e-05	0.0009893	Root
ASV_668	0	5.029	2.514	-4.817	8.988e-05	0.001003	Root
ASV_189	156.533	44.994	100.764	1.801	9.862e-05	0.001092	Root
ASV_1077	1.538	13.721	7.63	-3.154	0.0001065	0.001172	Root
ASV_350	9.194	61.979	35.586	-2.749	0.0001074	0.001173	Root
ASV_1109	21.349	1.733	11.541	3.686	0.0001091	0.001184	Root
ASV_2686	5.711	0	2.855	4.98	0.0001219	0.001313	Root
ASV_81	2.255	19.872	11.063	-3.118	0.0001255	0.001334	Root
ASV_1006	9.287	0.77	5.028	3.582	0.0001249	0.001334	Root
ASV_2014	7.982	0	3.991	5.477	0.0001275	0.001346	Root
ASV_689	0.831	12.275	6.553	-3.956	0.0001462	0.001532	Root
ASV_1523	5.648	0	2.824	4.982	0.0001523	0.001586	Root
ASV_55	7.351	27.146	17.249	-1.87	0.0001622	0.001677	Root
ASV_168	176.328	76.824	126.576	1.199	0.0001687	0.001734	Root
ASV_627	30.773	76.618	53.696	-1.319	0.0001752	0.001785	Root
ASV_413	12.885	40.258	26.571	-1.649	0.000176	0.001785	Root
ASV_697	2.623	19.149	10.886	-2.848	0.0001869	0.001884	Root
ASV_450	9.84	34.097	21.968	-1.779	0.0001963	0.001966	Root
ASV_932	29.348	6.018	17.683	2.312	0.0002221	0.002209	Root
ASV_15	1336.89	623.691	980.29	1.1	0.0002271	0.002245	Root
ASV_1227	9.49	0.551	5.021	4.044	0.0002352	0.002311	Root
ASV_362	60.449	13.499	36.974	2.174	0.0002647	0.002584	Root
ASV_963	2.091	10.884	6.487	-2.362	0.0002893	0.002807	Root
ASV_543	4.954	25.325	15.14	-2.367	0.0003007	0.002899	Root
ASV_420	1.718	16.209	8.964	-3.226	0.0003163	0.003031	Root
ASV_37	2.251	15.464	8.858	-2.759	0.0003312	0.003154	Root
ASV_702	5.458	22.064	13.761	-2.021	0.0003358	0.003179	Root
ASV_297	2.185	93.315	47.75	-5.402	0.0003477	0.003272	Root
ASV_838	20.454	4.703	12.578	2.122	0.0003656	0.003419	Root
ASV_1081	17.707	2.336	10.021	2.918	0.0003697	0.003438	Root
ASV_143	17.289	90.095	53.692	-2.384	0.0004072	0.003763	Root
ASV_2449	28.439	5.959	17.199	2.244	0.0004159	0.003821	Root
ASV_327	14.256	2.253	8.254	2.631	0.0004506	0.004116	Root
ASV_570	13.496	1.555	7.526	3.114	0.0004548	0.00413	Root
ASV_307	2.647	14.014	8.331	-2.395	0.0004629	0.004179	Root
ASV_1881	0.182	5.313	2.748	-4.314	0.0004759	0.004272	Root
ASV_1723	12.786	2.077	7.432	2.665	0.0004895	0.004369	Root
ASV_440	14.693	1.395	8.044	3.404	0.0004985	0.004424	Root
ASV_765	9.011	0.386	4.698	4.504	0.0005209	0.004571	Root
ASV_1044	6.19	0.395	3.293	3.955	0.0005204	0.004571	Root
ASV_974	2.234	12.525	7.38	-2.457	0.0005278	0.004606	Root
ASV_2590	4.112	0	2.056	4.515	0.00055	0.004772	Root
ASV_1822	4.806	0.218	2.512	4.169	0.0005547	0.004787	Root
ASV_2572	3.684	15.445	9.565	-2.074	0.0005658	0.004856	Root
ASV_1884	45.155	20.006	32.58	1.178	0.000569	0.004857	Root
ASV_64	0.221	7.188	3.705	-4.745	0.0005903	0.004984	Root
ASV_949	27.421	69.386	48.403	-1.34	0.000587	0.004984	Root
ASV_3356	1.99	10.831	6.41	-2.476	0.0006012	0.005049	Root
ASV_396	33.723	6.957	20.34	2.294	0.0006118	0.00511	Root
ASV_128	4.872	23.663	14.267	-2.28	0.0006155	0.005114	Root
ASV_623	0.75	13.506	7.128	-4.137	0.0006193	0.005118	Root
ASV_26	343.159	919.43	631.294	-1.422	0.0006361	0.005187	Root
ASV_605	13.686	1.444	7.565	3.197	0.0006409	0.005187	Root
ASV_457	6.262	26.136	16.199	-2.056	0.0006408	0.005187	Root
ASV_1637	0.207	7.128	3.667	-4.73	0.0006338	0.005187	Root
ASV_1715	0.18	5.45	2.815	-4.345	0.0006548	0.005272	Root
ASV_210	95.712	30.305	63.008	1.664	0.0006693	0.005361	Root
ASV_777	4.241	0	2.12	4.564	0.0006822	0.005437	Root
ASV_122	177.07	77.487	127.279	1.193	0.0007081	0.005614	Root
ASV_1096	10.378	0.742	5.56	3.762	0.000721	0.005688	Root
ASV_150	184.173	80.262	132.217	1.2	0.0007797	0.00612	Root
ASV_418	77.79	27.246	52.518	1.517	0.0008269	0.006458	Root
ASV_36	674.113	314.338	494.226	1.101	0.0008573	0.006662	Root
ASV_2183	16.901	43.632	30.267	-1.368	0.0009763	0.007524	Root
ASV_587	22.319	7.413	14.866	1.589	0.0009782	0.007524	Root
ASV_1122	2.046	10.415	6.231	-2.309	0.0009827	0.007524	Root
ASV_472	21.205	6.994	14.099	1.615	0.001008	0.00768	Root
ASV_1012	14.916	1.717	8.317	3.107	0.001027	0.007787	Root
ASV_1871	0.363	6.572	3.467	-4.048	0.001034	0.007803	Root
ASV_514	2.645	13.247	7.946	-2.365	0.001132	0.008423	Root
ASV_1759	0	5.606	2.803	-4.977	0.001132	0.008423	Root
ASV_282	64.393	28.474	46.434	1.183	0.001157	0.008566	Root
ASV_416	10.925	42.373	26.649	-1.956	0.001193	0.00879	Root
ASV_86	56.276	27.85	42.063	1.018	0.001206	0.008802	Root
ASV_539	32.007	9.997	21.002	1.686	0.001204	0.008802	Root
ASV_966	1.642	13.098	7.37	-2.959	0.001325	0.009628	Root
ASV_167	54.859	119.201	87.03	-1.118	0.001342	0.009707	Root
ASV_826	3.803	15.709	9.756	-2.03	0.001353	0.009739	Root
ASV_1617	6.567	0.584	3.576	3.494	0.001359	0.00974	Root
ASV_609	22.333	5.521	13.927	2.007	0.00138	0.009845	Root
ASV_187	10.997	2.332	6.665	2.233	0.001414	0.009994	Root
ASV_2897	4.095	0.205	2.15	3.932	0.001414	0.009994	Root
ASV_12	8.85	43.185	26.017	-2.302	0.001449	0.01019	Root
ASV_1233	0.182	5.545	2.864	-4.382	0.00146	0.01023	Root
ASV_920	5.529	0.195	2.862	4.378	0.001488	0.01033	Root
ASV_1020	2.186	12.832	7.509	-2.576	0.001488	0.01033	Root
ASV_222	123.04	47.094	85.067	1.387	0.001497	0.01034	Root
ASV_366	77.844	20.818	49.331	1.905	0.001502	0.01034	Root
ASV_1590	7.547	0.797	4.172	3.275	0.001596	0.01093	Root
ASV_236	92.899	46.034	69.466	1.011	0.001632	0.01114	Root
ASV_67	370.849	181.281	276.065	1.033	0.001692	0.01149	Root
ASV_1394	31.642	10.065	20.854	1.646	0.001701	0.0115	Root
ASV_3409	48.69	122.466	85.578	-1.329	0.001722	0.01159	Root
ASV_184	129.17	34.397	81.784	1.905	0.001774	0.01189	Root
ASV_296	69.321	27.659	48.49	1.323	0.001791	0.01195	Root
ASV_848	9.598	1.377	5.487	2.813	0.001799	0.01196	Root
ASV_1243	15.364	42.115	28.739	-1.455	0.001866	0.01235	Root
ASV_3089	7.224	0.556	3.89	3.65	0.001957	0.01285	Root
ASV_2360	0	3.602	1.801	-4.34	0.001958	0.01285	Root
ASV_191	134.224	43.172	88.698	1.641	0.001999	0.01306	Root
ASV_1910	3.087	17.621	10.354	-2.513	0.002022	0.01316	Root
ASV_638	4.275	0.205	2.24	3.996	0.002091	0.01355	Root
ASV_878	0.936	9.311	5.123	-3.287	0.002142	0.01383	Root
ASV_397	3.361	12.35	7.855	-1.9	0.002183	0.01403	Root
ASV_3186	0	3.134	1.567	-4.13	0.002299	0.0146	Root
ASV_1580	0	3.743	1.872	-4.386	0.002281	0.0146	Root
ASV_1830	12.497	2.142	7.319	2.539	0.002293	0.0146	Root
ASV_1789	0	5.985	2.993	-5.064	0.002352	0.01488	Root
ASV_1669	0.221	4.134	2.178	-3.951	0.002372	0.01494	Root
ASV_300	43.235	12.782	28.008	1.764	0.002391	0.015	Root
ASV_1818	0.361	5.968	3.165	-3.903	0.002417	0.0151	Root
ASV_801	22.465	6.488	14.476	1.769	0.002496	0.01553	Root
ASV_1661	11.166	28.559	19.862	-1.355	0.002524	0.01565	Root
ASV_634	0.405	4.618	2.512	-3.542	0.002548	0.01573	Root
ASV_938	0.91	7.977	4.443	-3.087	0.002574	0.01583	Root
ASV_1488	0.911	7.15	4.031	-2.915	0.002596	0.0159	Root
ASV_1758	1.456	11.882	6.669	-2.988	0.002619	0.01592	Root
ASV_1304	3.12	0	1.56	4.118	0.002618	0.01592	Root
ASV_2007	0	4.316	2.158	-4.592	0.002654	0.01607	Root
ASV_743	1.651	16.564	9.108	-3.364	0.002758	0.01663	Root
ASV_445	42.393	12.516	27.454	1.771	0.002791	0.01677	Root
ASV_4	1868.39	4452.62	3160.5	-1.253	0.002816	0.01685	Root
ASV_646	1.825	9.824	5.824	-2.384	0.002859	0.01705	Root
ASV_968	24.549	6.895	15.722	1.817	0.002883	0.01712	Root
ASV_1417	4.679	0.205	2.442	4.135	0.002922	0.01729	Root
ASV_135	50.794	165.646	108.22	-1.707	0.003012	0.01776	Root
ASV_577	58.544	13.788	36.166	2.093	0.003064	0.01792	Root
ASV_755	5.202	19.527	12.365	-1.901	0.003054	0.01792	Root
ASV_1027	6.914	0.756	3.835	3.16	0.003145	0.01833	Root
ASV_546	15.309	3.417	9.363	2.149	0.00318	0.01847	Root
ASV_246	75.19	21.614	48.402	1.79	0.003258	0.01878	Root
ASV_1401	8.504	0.809	4.656	3.417	0.003258	0.01878	Root
ASV_1196	6.714	0.988	3.851	2.783	0.003324	0.01909	Root
ASV_1559	4.553	0.17	2.362	4.093	0.003353	0.01919	Root
ASV_588	4.372	32.309	18.341	-2.891	0.003419	0.01949	Root
ASV_1038	8.638	1.159	4.899	2.895	0.003481	0.0197	Root
ASV_1581	6.846	0.763	3.805	3.147	0.003655	0.02061	Root
ASV_580	18.996	5.591	12.293	1.761	0.003693	0.02075	Root
ASV_3283	8.418	2.13	5.274	1.974	0.003997	0.0223	Root
ASV_2633	4.153	14.126	9.139	-1.751	0.004031	0.02241	Root
ASV_2374	4.194	0	2.097	4.542	0.004087	0.02264	Root
ASV_2188	33.567	11.842	22.704	1.498	0.004112	0.02269	Root
ASV_61	0.776	9.447	5.112	-3.605	0.004426	0.02401	Root
ASV_901	2.31	10.168	6.239	-2.138	0.004396	0.02401	Root
ASV_203	8.204	1.151	4.678	2.825	0.004425	0.02401	Root
ASV_564	13.269	3.779	8.524	1.799	0.004389	0.02401	Root
ASV_1308	8.795	0.968	4.881	3.188	0.004482	0.02422	Root
ASV_2583	5.356	0.413	2.885	3.74	0.004645	0.02502	Root
ASV_371	25.371	9.65	17.511	1.402	0.004876	0.02617	Root
ASV_3226	9.196	1.541	5.369	2.557	0.004897	0.0262	Root
ASV_1061	8.852	1.103	4.977	2.968	0.004957	0.02643	Root
ASV_1036	0.729	6.952	3.841	-3.206	0.00507	0.02693	Root
ASV_1970	3.715	0.205	1.96	3.807	0.005169	0.02731	Root
ASV_790	9.266	2.098	5.682	2.131	0.005175	0.02731	Root
ASV_2499	0	3.031	1.515	-4.074	0.005272	0.02773	Root
ASV_958	0.401	4.436	2.418	-3.483	0.005516	0.02862	Root
ASV_921	4.866	0.218	2.542	4.184	0.005462	0.02862	Root
ASV_655	11.817	2.525	7.171	2.223	0.005488	0.02862	Root
ASV_593	57.533	23.059	40.296	1.317	0.005513	0.02862	Root
ASV_810	1.686	7.752	4.719	-2.182	0.005658	0.02926	Root
ASV_229	3.479	13.087	8.283	-1.912	0.005703	0.0294	Root
ASV_376	259.562	100.078	179.82	1.377	0.005937	0.0304	Root
ASV_1270	1.949	8.27	5.11	-2.087	0.005929	0.0304	Root
ASV_1605	5.542	0.827	3.184	2.809	0.006209	0.03169	Root
ASV_69	2.876	13.324	8.1	-2.24	0.006305	0.03208	Root
ASV_2603	0	3.448	1.724	-4.272	0.006622	0.03347	Root
ASV_2235	3.711	0	1.855	4.378	0.006599	0.03347	Root
ASV_808	1.015	6.568	3.791	-2.745	0.006667	0.03359	Root
ASV_1584	12.501	38.113	25.307	-1.61	0.006725	0.03378	Root
ASV_263	82.064	39.964	61.014	1.039	0.006774	0.03381	Root
ASV_1998	4.769	0.39	2.579	3.572	0.006775	0.03381	Root
ASV_2078	0	3.271	1.635	-4.196	0.006827	0.03392	Root
ASV_1841	0.387	5.378	2.883	-3.754	0.00684	0.03392	Root
ASV_2079	0.366	4.235	2.301	-3.416	0.00689	0.03406	Root
ASV_591	21.838	9.583	15.711	1.198	0.00694	0.0342	Root
ASV_332	16.041	45.324	30.683	-1.503	0.007102	0.03488	Root
ASV_1422	14.544	34.501	24.523	-1.245	0.007392	0.03619	Root
ASV_683	28.328	6.5	17.414	2.145	0.007512	0.03667	Root
ASV_400	19.147	8.2	13.673	1.23	0.007604	0.037	Root
ASV_734	6.643	18.01	12.326	-1.444	0.007719	0.03745	Root
ASV_3009	2.372	10.069	6.221	-2.046	0.007759	0.03752	Root
ASV_708	4.973	18.125	11.549	-1.88	0.007793	0.03757	Root
ASV_2910	0.96	7.214	4.087	-2.907	0.007924	0.03803	Root
ASV_1129	7.95	0.976	4.463	3.03	0.007937	0.03803	Root
ASV_228	13.827	51.712	32.769	-1.897	0.008276	0.03941	Root
ASV_119	31.49	11.876	21.683	1.402	0.008529	0.04042	Root
ASV_534	4.917	0.788	2.853	2.649	0.00854	0.04042	Root
ASV_1444	4.554	13.184	8.869	-1.521	0.008691	0.04081	Root
ASV_733	6.571	0.604	3.588	3.466	0.008697	0.04081	Root
ASV_1182	2.914	11.357	7.136	-2.012	0.008701	0.04081	Root
ASV_66	8.316	24.28	16.298	-1.542	0.008841	0.04122	Root
ASV_2501	5.187	0.375	2.781	3.686	0.00882	0.04122	Root
ASV_2293	5.529	0.747	3.138	2.855	0.00892	0.04147	Root
ASV_269	85.171	23.904	54.537	1.832	0.008952	0.04149	Root
ASV_557	11.492	24.063	17.777	-1.075	0.008999	0.04158	Root
ASV_1378	0.725	7.579	4.152	-3.335	0.009131	0.04207	Root
ASV_417	3.969	10.937	7.453	-1.48	0.009351	0.04296	Root
ASV_617	5.396	0.76	3.078	2.807	0.009412	0.04311	Root
ASV_98	128.566	266.398	197.482	-1.052	0.009547	0.0436	Root
ASV_748	11.207	4.26	7.734	1.393	0.009607	0.04375	Root
ASV_2318	0	3.535	1.768	-4.305	0.009727	0.04417	Root
ASV_747	3.191	10.926	7.059	-1.754	0.009884	0.04462	Root
ASV_1355	3.705	0.195	1.95	3.789	0.009856	0.04462	Root
ASV_890	6.513	1.395	3.954	2.249	0.00992	0.04465	Root
ASV_677	11.554	29.999	20.776	-1.37	0.01021	0.04539	Root
ASV_1494	0.365	3.868	2.116	-3.284	0.01021	0.04539	Root
ASV_465	10.168	1.696	5.932	2.564	0.01022	0.04539	Root
ASV_990	3.292	15.955	9.624	-2.253	0.01022	0.04539	Root
ASV_1151	3.852	0.195	2.024	3.837	0.01023	0.04539	Root
ASV_730	3.457	12.189	7.823	-1.841	0.01033	0.04573	Root
ASV_447	21.662	5.145	13.403	2.08	0.01046	0.04615	Root
ASV_224	9.131	2.569	5.85	1.841	0.01055	0.04617	Root
ASV_197	52.807	23.543	38.175	1.16	0.01054	0.04617	Root
ASV_2831	0.182	3.471	1.827	-3.706	0.01049	0.04617	Root
ASV_493	25.052	6.797	15.924	1.894	0.01067	0.04655	Root
ASV_147	0.541	6.237	3.389	-3.472	0.01125	0.04861	Root
ASV_1667	0.391	3.488	1.94	-3.135	0.01123	0.04861	Root
ASV_1693	9.106	22.026	15.566	-1.274	0.01138	0.04897	Root
ASV_1120	10.671	2.073	6.372	2.335	0.0116	0.04977	Root
