# Supplementary material for: The impact of Bisphenol A on the endophytic bacterial community and transcriptome of soybean seedlings
Source: iScience. 2025 Mar 13;28(4):112208. doi: 10.1016/j.isci.2025.112208 (PMC12018001; doi:10.1016/j.isci.2025.112208)
Supplement: Table S6. Correlation analysis (Spearman) of BPA treatment and control group by the top 10 (based on the relative abundance and relative expression sort) amplicon sequence variants (ASVs) and differentially expressed genes (DEGs) of soybean seedlings [file mmc7.xlsx]

## Sheet: 6. Correlation analysis 
Supplementary table 6_Correlation analysis between ASVs and DEGs
The top ten are sorted by relative abundance and expression										The top 5 are sorted according to the fold change value
ASVs_ID	DEGs_ID	R	p.adj	log2FoldChange_ASVs	Phylum	Order	log2FoldChange_DEGs	Part		ASVs_ID	DEGs_ID	R	p.adj	log2FoldChange_ASVs	Phylum	Order	log2FoldChange_DEGs	Part
ASV_2	GLYMA_13G046200	0.133333	0.770913	3.491	p_Bacteroidota	o_Flavobacteriales	1.294	Leaf		ASV_231	GLYMA_20G159600	0.715871	0.0537258	8.938	p_Unassigned	o_Unassigned	7.177	Leaf
ASV_132	GLYMA_13G046200	0.6	0.194717	3.502	p_Firmicutes	o_Bacillales	1.294	Leaf		ASV_324	GLYMA_20G159600	0.900261	0.0146421	8.708	p_Proteobacteria	o_Xanthomonadales	7.177	Leaf
ASV_38	GLYMA_13G046200	0.433333	0.32099	3.545	p_Proteobacteria	o_Xanthomonadales	1.294	Leaf		ASV_67	GLYMA_20G159600	0.629098	0.100735	8.148	p_Proteobacteria	o_Sneathiellales	7.177	Leaf
ASV_25	GLYMA_13G046200	0.25	0.58692	4.572	p_Proteobacteria	o_Pseudomonadales	1.294	Leaf		ASV_422	GLYMA_20G159600	0.835182	0.0195121	7.828	p_Bacteroidota	o_Unassigned	7.177	Leaf
ASV_200	GLYMA_13G046200	0.118661	0.792796	4.758	p_Firmicutes	o_Lactobacillales	1.294	Leaf		ASV_431	GLYMA_20G159600	0.737564	0.0440062	7.654	p_Bacteroidota	o_Unassigned	7.177	Leaf
ASV_36	GLYMA_13G046200	0.0753145	0.864586	4.018	p_Proteobacteria	o_Nitrosococcales	1.294	Leaf		ASV_936	GLYMA_20G159600	-0.476471	0.204986	-6.605	p_Firmicutes	o_Erysipelotrichales	7.177	Leaf
ASV_70	GLYMA_13G046200	0.35	0.439283	3.072	p_Proteobacteria	o_Burkholderiales	1.294	Leaf		ASV_1082	GLYMA_20G159600	-0.476471	0.204986	-6.371	p_Proteobacteria	o_Sphingomonadales	7.177	Leaf
ASV_1910	GLYMA_13G046200	-0.666667	0.146668	-3.223	p_Firmicutes	o_Bacillales	1.294	Leaf		ASV_2677	GLYMA_20G159600	-0.701263	0.0578584	-6.039	p_Proteobacteria	o_Enterobacterales	7.177	Leaf
ASV_50	GLYMA_13G046200	0.566667	0.218888	3.362	p_Proteobacteria	o_Nitrosococcales	1.294	Leaf		ASV_744	GLYMA_20G159600	-0.483092	0.204986	-5.978	p_Bacteroidota	o_Flavobacteriales	7.177	Leaf
ASV_23	GLYMA_13G046200	0.366667	0.419924	2.965	p_Proteobacteria	o_Rhizobiales	1.294	Leaf		ASV_1301	GLYMA_20G159600	-0.585712	0.129975	-5.877	p_Proteobacteria	o_Acetobacterales	7.177	Leaf
ASV_2	GLYMA_19G046800	0.266667	0.56083	3.491	p_Bacteroidota	o_Flavobacteriales	2.197	Leaf		ASV_231	GLYMA_14G171100	-0.689635	0.0612808	8.938	p_Unassigned	o_Unassigned	-4.918	Leaf
ASV_132	GLYMA_19G046800	0.45	0.32099	3.502	p_Firmicutes	o_Bacillales	2.197	Leaf		ASV_324	GLYMA_14G171100	-0.517226	0.185381	8.708	p_Proteobacteria	o_Xanthomonadales	-4.918	Leaf
ASV_38	GLYMA_19G046800	0.466667	0.32099	3.545	p_Proteobacteria	o_Xanthomonadales	2.197	Leaf		ASV_67	GLYMA_14G171100	-0.574696	0.135683	8.148	p_Proteobacteria	o_Sneathiellales	-4.918	Leaf
ASV_25	GLYMA_19G046800	0.533333	0.244258	4.572	p_Proteobacteria	o_Pseudomonadales	2.197	Leaf		ASV_422	GLYMA_14G171100	-0.632165	0.100735	7.828	p_Bacteroidota	o_Unassigned	-4.918	Leaf
ASV_200	GLYMA_19G046800	0.440741	0.32099	4.758	p_Firmicutes	o_Lactobacillales	2.197	Leaf		ASV_431	GLYMA_14G171100	-0.689635	0.0612808	7.654	p_Bacteroidota	o_Unassigned	-4.918	Leaf
ASV_36	GLYMA_19G046800	0.175734	0.7077	4.018	p_Proteobacteria	o_Nitrosococcales	2.197	Leaf		ASV_936	GLYMA_14G171100	0.0519454	0.894415	-6.605	p_Firmicutes	o_Erysipelotrichales	-4.918	Leaf
ASV_70	GLYMA_19G046800	0.466667	0.32099	3.072	p_Proteobacteria	o_Burkholderiales	2.197	Leaf		ASV_1082	GLYMA_14G171100	0.545427	0.160304	-6.371	p_Proteobacteria	o_Sphingomonadales	-4.918	Leaf
ASV_1910	GLYMA_19G046800	-0.733333	0.106757	-3.223	p_Firmicutes	o_Bacillales	2.197	Leaf		ASV_2677	GLYMA_14G171100	0.495413	0.203953	-6.039	p_Proteobacteria	o_Enterobacterales	-4.918	Leaf
ASV_50	GLYMA_19G046800	0.433333	0.32099	3.362	p_Proteobacteria	o_Nitrosococcales	2.197	Leaf		ASV_744	GLYMA_14G171100	0.353211	0.358282	-5.978	p_Bacteroidota	o_Flavobacteriales	-4.918	Leaf
ASV_23	GLYMA_19G046800	0.433333	0.32099	2.965	p_Proteobacteria	o_Rhizobiales	2.197	Leaf		ASV_1301	GLYMA_14G171100	0.574696	0.135683	-5.877	p_Proteobacteria	o_Acetobacterales	-4.918	Leaf
ASV_2	GLYMA_19G046600	0.266667	0.56083	3.491	p_Bacteroidota	o_Flavobacteriales	2.135	Leaf		ASV_231	GLYMA_14G100300	0.741941	0.04332	8.938	p_Unassigned	o_Unassigned	5.713	Leaf
ASV_132	GLYMA_19G046600	0.45	0.32099	3.502	p_Firmicutes	o_Bacillales	2.135	Leaf		ASV_324	GLYMA_14G100300	0.883782	0.0146421	8.708	p_Proteobacteria	o_Xanthomonadales	5.713	Leaf
ASV_38	GLYMA_19G046600	0.466667	0.32099	3.545	p_Proteobacteria	o_Xanthomonadales	2.135	Leaf		ASV_67	GLYMA_14G100300	0.621921	0.105335	8.148	p_Proteobacteria	o_Sneathiellales	5.713	Leaf
ASV_25	GLYMA_19G046600	0.533333	0.244258	4.572	p_Proteobacteria	o_Pseudomonadales	2.135	Leaf		ASV_422	GLYMA_14G100300	0.85105	0.0157336	7.828	p_Bacteroidota	o_Unassigned	5.713	Leaf
ASV_200	GLYMA_19G046600	0.440741	0.32099	4.758	p_Firmicutes	o_Lactobacillales	2.135	Leaf		ASV_431	GLYMA_14G100300	0.774674	0.0338808	7.654	p_Bacteroidota	o_Unassigned	5.713	Leaf
ASV_36	GLYMA_19G046600	0.175734	0.7077	4.018	p_Proteobacteria	o_Nitrosococcales	2.135	Leaf		ASV_936	GLYMA_14G100300	-0.479298	0.204986	-6.605	p_Firmicutes	o_Erysipelotrichales	5.713	Leaf
ASV_70	GLYMA_19G046600	0.466667	0.32099	3.072	p_Proteobacteria	o_Burkholderiales	2.135	Leaf		ASV_1082	GLYMA_14G100300	-0.479298	0.204986	-6.371	p_Proteobacteria	o_Sphingomonadales	5.713	Leaf
ASV_1910	GLYMA_19G046600	-0.733333	0.106757	-3.223	p_Firmicutes	o_Bacillales	2.135	Leaf		ASV_2677	GLYMA_14G100300	-0.705425	0.0578584	-6.039	p_Proteobacteria	o_Enterobacterales	5.713	Leaf
ASV_50	GLYMA_19G046600	0.433333	0.32099	3.362	p_Proteobacteria	o_Nitrosococcales	2.135	Leaf		ASV_744	GLYMA_14G100300	-0.485959	0.204986	-5.978	p_Bacteroidota	o_Flavobacteriales	5.713	Leaf
ASV_23	GLYMA_19G046600	0.433333	0.32099	2.965	p_Proteobacteria	o_Rhizobiales	2.135	Leaf		ASV_1301	GLYMA_14G100300	-0.589188	0.129975	-5.877	p_Proteobacteria	o_Acetobacterales	5.713	Leaf
ASV_2	GLYMA_11G096700	0.816667	0.0717209	3.491	p_Bacteroidota	o_Flavobacteriales	1.072	Leaf		ASV_231	GLYMA_13G277000	-0.785069	0.0312682	8.938	p_Unassigned	o_Unassigned	-5.233	Leaf
ASV_132	GLYMA_11G096700	0.666667	0.146668	3.502	p_Firmicutes	o_Bacillales	1.072	Leaf		ASV_324	GLYMA_13G277000	-0.748554	0.041464	8.708	p_Proteobacteria	o_Xanthomonadales	-5.233	Leaf
ASV_38	GLYMA_11G096700	0.783333	0.0782492	3.545	p_Proteobacteria	o_Xanthomonadales	1.072	Leaf		ASV_67	GLYMA_13G277000	-0.894614	0.0146421	8.148	p_Proteobacteria	o_Sneathiellales	-5.233	Leaf
ASV_25	GLYMA_11G096700	0.766667	0.0839159	4.572	p_Proteobacteria	o_Pseudomonadales	1.072	Leaf		ASV_422	GLYMA_13G277000	-0.748554	0.041464	7.828	p_Bacteroidota	o_Unassigned	-5.233	Leaf
ASV_200	GLYMA_11G096700	0.610257	0.192714	4.758	p_Firmicutes	o_Lactobacillales	1.072	Leaf		ASV_431	GLYMA_13G277000	-0.821584	0.0212989	7.654	p_Bacteroidota	o_Unassigned	-5.233	Leaf
ASV_36	GLYMA_11G096700	0.811723	0.0717209	4.018	p_Proteobacteria	o_Nitrosococcales	1.072	Leaf		ASV_936	GLYMA_13G277000	0.504975	0.197112	-6.605	p_Firmicutes	o_Erysipelotrichales	-5.233	Leaf
ASV_70	GLYMA_11G096700	0.6	0.194717	3.072	p_Proteobacteria	o_Burkholderiales	1.072	Leaf		ASV_1082	GLYMA_13G277000	0.60399	0.119696	-6.371	p_Proteobacteria	o_Sphingomonadales	-5.233	Leaf
ASV_1910	GLYMA_11G096700	-0.516667	0.26619	-3.223	p_Firmicutes	o_Bacillales	1.072	Leaf		ASV_2677	GLYMA_13G277000	0.839397	0.0193924	-6.039	p_Proteobacteria	o_Enterobacterales	-5.233	Leaf
ASV_50	GLYMA_11G096700	0.716667	0.110437	3.362	p_Proteobacteria	o_Nitrosococcales	1.072	Leaf		ASV_744	GLYMA_13G277000	0.769447	0.0356604	-5.978	p_Bacteroidota	o_Flavobacteriales	-5.233	Leaf
ASV_23	GLYMA_11G096700	0.6	0.194717	2.965	p_Proteobacteria	o_Rhizobiales	1.072	Leaf		ASV_1301	GLYMA_13G277000	0.748554	0.041464	-5.877	p_Proteobacteria	o_Acetobacterales	-5.233	Leaf
ASV_2	GLYMA_07G014500	0.4	0.371565	3.491	p_Bacteroidota	o_Flavobacteriales	1.705	Leaf		ASV_231	GLYMA_12G035700	-0.858116	0.0146421	8.938	p_Unassigned	o_Unassigned	-6.945	Leaf
ASV_132	GLYMA_07G014500	0.716667	0.110437	3.502	p_Firmicutes	o_Bacillales	1.705	Leaf		ASV_324	GLYMA_12G035700	-0.858116	0.0146421	8.708	p_Proteobacteria	o_Xanthomonadales	-6.945	Leaf
ASV_38	GLYMA_07G014500	0.633333	0.172015	3.545	p_Proteobacteria	o_Xanthomonadales	1.705	Leaf		ASV_67	GLYMA_12G035700	-0.858116	0.0146421	8.148	p_Proteobacteria	o_Sneathiellales	-6.945	Leaf
ASV_25	GLYMA_07G014500	0.55	0.227231	4.572	p_Proteobacteria	o_Pseudomonadales	1.705	Leaf		ASV_422	GLYMA_12G035700	-0.858116	0.0146421	7.828	p_Bacteroidota	o_Unassigned	-6.945	Leaf
ASV_200	GLYMA_07G014500	0.355983	0.43385	4.758	p_Firmicutes	o_Lactobacillales	1.705	Leaf		ASV_431	GLYMA_12G035700	-0.858116	0.0146421	7.654	p_Bacteroidota	o_Unassigned	-6.945	Leaf
ASV_36	GLYMA_07G014500	0.384941	0.39269	4.018	p_Proteobacteria	o_Nitrosococcales	1.705	Leaf		ASV_936	GLYMA_12G035700	0.23786	0.543135	-6.605	p_Firmicutes	o_Erysipelotrichales	-6.945	Leaf
ASV_70	GLYMA_07G014500	0.566667	0.218888	3.072	p_Proteobacteria	o_Burkholderiales	1.705	Leaf		ASV_1082	GLYMA_12G035700	0.785973	0.0312682	-6.371	p_Proteobacteria	o_Sphingomonadales	-6.945	Leaf
ASV_1910	GLYMA_07G014500	-0.766667	0.0839159	-3.223	p_Firmicutes	o_Bacillales	1.705	Leaf		ASV_2677	GLYMA_12G035700	0.785396	0.0312682	-6.039	p_Proteobacteria	o_Enterobacterales	-6.945	Leaf
ASV_50	GLYMA_07G014500	0.766667	0.0839159	3.362	p_Proteobacteria	o_Nitrosococcales	1.705	Leaf		ASV_744	GLYMA_12G035700	0.694071	0.060411	-5.978	p_Bacteroidota	o_Flavobacteriales	-6.945	Leaf
ASV_23	GLYMA_07G014500	0.566667	0.218888	2.965	p_Proteobacteria	o_Rhizobiales	1.705	Leaf		ASV_1301	GLYMA_12G035700	0.858116	0.0146421	-5.877	p_Proteobacteria	o_Acetobacterales	-6.945	Leaf
ASV_2	GLYMA_17G034900	0.833333	0.0658211	3.491	p_Bacteroidota	o_Flavobacteriales	1.035	Leaf		ASV_231	GLYMA_11G215700	-0.785069	0.0312682	8.938	p_Unassigned	o_Unassigned	-5.394	Leaf
ASV_132	GLYMA_17G034900	0.716667	0.110437	3.502	p_Firmicutes	o_Bacillales	1.035	Leaf		ASV_324	GLYMA_11G215700	-0.748554	0.041464	8.708	p_Proteobacteria	o_Xanthomonadales	-5.394	Leaf
ASV_38	GLYMA_17G034900	0.833333	0.0658211	3.545	p_Proteobacteria	o_Xanthomonadales	1.035	Leaf		ASV_67	GLYMA_11G215700	-0.894614	0.0146421	8.148	p_Proteobacteria	o_Sneathiellales	-5.394	Leaf
ASV_25	GLYMA_17G034900	0.816667	0.0717209	4.572	p_Proteobacteria	o_Pseudomonadales	1.035	Leaf		ASV_422	GLYMA_11G215700	-0.748554	0.041464	7.828	p_Bacteroidota	o_Unassigned	-5.394	Leaf
ASV_200	GLYMA_17G034900	0.762821	0.0840701	4.758	p_Firmicutes	o_Lactobacillales	1.035	Leaf		ASV_431	GLYMA_11G215700	-0.821584	0.0212989	7.654	p_Bacteroidota	o_Unassigned	-5.394	Leaf
ASV_36	GLYMA_17G034900	0.786618	0.0782492	4.018	p_Proteobacteria	o_Nitrosococcales	1.035	Leaf		ASV_936	GLYMA_11G215700	0.574286	0.135683	-6.605	p_Firmicutes	o_Erysipelotrichales	-5.394	Leaf
ASV_70	GLYMA_17G034900	0.7	0.127748	3.072	p_Proteobacteria	o_Burkholderiales	1.035	Leaf		ASV_1082	GLYMA_11G215700	0.495074	0.203953	-6.371	p_Proteobacteria	o_Sphingomonadales	-5.394	Leaf
ASV_1910	GLYMA_17G034900	-0.633333	0.172015	-3.223	p_Firmicutes	o_Bacillales	1.035	Leaf		ASV_2677	GLYMA_11G215700	0.865628	0.0146421	-6.039	p_Proteobacteria	o_Enterobacterales	-5.394	Leaf
ASV_50	GLYMA_17G034900	0.733333	0.106757	3.362	p_Proteobacteria	o_Nitrosococcales	1.035	Leaf		ASV_744	GLYMA_11G215700	0.743216	0.04332	-5.978	p_Bacteroidota	o_Flavobacteriales	-5.394	Leaf
ASV_23	GLYMA_17G034900	0.666667	0.146668	2.965	p_Proteobacteria	o_Rhizobiales	1.035	Leaf		ASV_1301	GLYMA_11G215700	0.712039	0.0550877	-5.877	p_Proteobacteria	o_Acetobacterales	-5.394	Leaf
ASV_2	GLYMA_03G171100	0.65	0.161314	3.491	p_Bacteroidota	o_Flavobacteriales	1.11	Leaf		ASV_231	GLYMA_10G234700	0.791694	0.0312682	8.938	p_Unassigned	o_Unassigned	5.855	Leaf
ASV_132	GLYMA_03G171100	0.666667	0.146668	3.502	p_Firmicutes	o_Bacillales	1.11	Leaf		ASV_324	GLYMA_10G234700	0.902163	0.0146421	8.708	p_Proteobacteria	o_Xanthomonadales	5.855	Leaf
ASV_38	GLYMA_03G171100	0.633333	0.172015	3.545	p_Proteobacteria	o_Xanthomonadales	1.11	Leaf		ASV_67	GLYMA_10G234700	0.828517	0.0199616	8.148	p_Proteobacteria	o_Sneathiellales	5.855	Leaf
ASV_25	GLYMA_03G171100	0.783333	0.0782492	4.572	p_Proteobacteria	o_Pseudomonadales	1.11	Leaf		ASV_422	GLYMA_10G234700	0.828517	0.0199616	7.828	p_Bacteroidota	o_Unassigned	5.855	Leaf
ASV_200	GLYMA_03G171100	0.932337	0.00827403	4.758	p_Firmicutes	o_Lactobacillales	1.11	Leaf		ASV_431	GLYMA_10G234700	0.754871	0.041464	7.654	p_Bacteroidota	o_Unassigned	5.855	Leaf
ASV_36	GLYMA_03G171100	0.627621	0.175913	4.018	p_Proteobacteria	o_Nitrosococcales	1.11	Leaf		ASV_936	GLYMA_10G234700	-0.698952	0.0583346	-6.605	p_Firmicutes	o_Erysipelotrichales	5.855	Leaf
ASV_70	GLYMA_03G171100	0.716667	0.110437	3.072	p_Proteobacteria	o_Burkholderiales	1.11	Leaf		ASV_1082	GLYMA_10G234700	-0.544184	0.160304	-6.371	p_Proteobacteria	o_Sphingomonadales	5.855	Leaf
ASV_1910	GLYMA_03G171100	-0.833333	0.0658211	-3.223	p_Firmicutes	o_Bacillales	1.11	Leaf		ASV_2677	GLYMA_10G234700	-0.780349	0.0327315	-6.039	p_Proteobacteria	o_Enterobacterales	5.855	Leaf
ASV_50	GLYMA_03G171100	0.583333	0.206637	3.362	p_Proteobacteria	o_Nitrosococcales	1.11	Leaf		ASV_744	GLYMA_10G234700	-0.471737	0.208166	-5.978	p_Bacteroidota	o_Flavobacteriales	5.855	Leaf
ASV_23	GLYMA_03G171100	0.683333	0.146353	2.965	p_Proteobacteria	o_Rhizobiales	1.11	Leaf		ASV_1301	GLYMA_10G234700	-0.561551	0.146371	-5.877	p_Proteobacteria	o_Acetobacterales	5.855	Leaf
ASV_2	GLYMA_02G155000	-0.783333	0.0782492	3.491	p_Bacteroidota	o_Flavobacteriales	-1.406	Leaf		ASV_231	GLYMA_08G038400	-0.862044	0.0146421	8.938	p_Unassigned	o_Unassigned	-5.949	Leaf
ASV_132	GLYMA_02G155000	-0.783333	0.0782492	3.502	p_Firmicutes	o_Bacillales	-1.406	Leaf		ASV_324	GLYMA_08G038400	-0.862044	0.0146421	8.708	p_Proteobacteria	o_Xanthomonadales	-5.949	Leaf
ASV_38	GLYMA_02G155000	-0.883333	0.03181	3.545	p_Proteobacteria	o_Xanthomonadales	-1.406	Leaf		ASV_67	GLYMA_08G038400	-0.862044	0.0146421	8.148	p_Proteobacteria	o_Sneathiellales	-5.949	Leaf
ASV_25	GLYMA_02G155000	-0.583333	0.206637	4.572	p_Proteobacteria	o_Pseudomonadales	-1.406	Leaf		ASV_422	GLYMA_08G038400	-0.862044	0.0146421	7.828	p_Bacteroidota	o_Unassigned	-5.949	Leaf
ASV_200	GLYMA_02G155000	-0.559402	0.22565	4.758	p_Firmicutes	o_Lactobacillales	-1.406	Leaf		ASV_431	GLYMA_08G038400	-0.862044	0.0146421	7.654	p_Bacteroidota	o_Unassigned	-5.949	Leaf
ASV_36	GLYMA_02G155000	-0.661094	0.150065	4.018	p_Proteobacteria	o_Nitrosococcales	-1.406	Leaf		ASV_936	GLYMA_08G038400	0.649318	0.0885242	-6.605	p_Firmicutes	o_Erysipelotrichales	-5.949	Leaf
ASV_70	GLYMA_02G155000	-0.933333	0.00827403	3.072	p_Proteobacteria	o_Burkholderiales	-1.406	Leaf		ASV_1082	GLYMA_08G038400	0.374007	0.331338	-6.371	p_Proteobacteria	o_Sphingomonadales	-5.949	Leaf
ASV_1910	GLYMA_02G155000	0.616667	0.187631	-3.223	p_Firmicutes	o_Bacillales	-1.406	Leaf		ASV_2677	GLYMA_08G038400	0.990826	2.41359e-05	-6.039	p_Proteobacteria	o_Enterobacterales	-5.949	Leaf
ASV_50	GLYMA_02G155000	-0.916667	0.0126655	3.362	p_Proteobacteria	o_Nitrosococcales	-1.406	Leaf		ASV_744	GLYMA_08G038400	0.775229	0.0338808	-5.978	p_Bacteroidota	o_Flavobacteriales	-5.949	Leaf
ASV_23	GLYMA_02G155000	-0.933333	0.00827403	2.965	p_Proteobacteria	o_Rhizobiales	-1.406	Leaf		ASV_1301	GLYMA_08G038400	0.814152	0.023618	-5.877	p_Proteobacteria	o_Acetobacterales	-5.949	Leaf
ASV_2	GLYMA_01G115900	0.0833333	0.856922	3.491	p_Bacteroidota	o_Flavobacteriales	1.06	Leaf		ASV_231	GLYMA_03G106000	0.715871	0.0537258	8.938	p_Unassigned	o_Unassigned	6.098	Leaf
ASV_132	GLYMA_01G115900	0.283333	0.547655	3.502	p_Firmicutes	o_Bacillales	1.06	Leaf		ASV_324	GLYMA_03G106000	0.900261	0.0146421	8.708	p_Proteobacteria	o_Xanthomonadales	6.098	Leaf
ASV_38	GLYMA_01G115900	0.283333	0.547655	3.545	p_Proteobacteria	o_Xanthomonadales	1.06	Leaf		ASV_67	GLYMA_03G106000	0.629098	0.100735	8.148	p_Proteobacteria	o_Sneathiellales	6.098	Leaf
ASV_25	GLYMA_01G115900	0.183333	0.707578	4.572	p_Proteobacteria	o_Pseudomonadales	1.06	Leaf		ASV_422	GLYMA_03G106000	0.835182	0.0195121	7.828	p_Bacteroidota	o_Unassigned	6.098	Leaf
ASV_200	GLYMA_01G115900	-0.0339032	0.930999	4.758	p_Firmicutes	o_Lactobacillales	1.06	Leaf		ASV_431	GLYMA_03G106000	0.737564	0.0440062	7.654	p_Bacteroidota	o_Unassigned	6.098	Leaf
ASV_36	GLYMA_01G115900	-0.142261	0.760673	4.018	p_Proteobacteria	o_Nitrosococcales	1.06	Leaf		ASV_936	GLYMA_03G106000	-0.476471	0.204986	-6.605	p_Firmicutes	o_Erysipelotrichales	6.098	Leaf
ASV_70	GLYMA_01G115900	0.45	0.32099	3.072	p_Proteobacteria	o_Burkholderiales	1.06	Leaf		ASV_1082	GLYMA_03G106000	-0.476471	0.204986	-6.371	p_Proteobacteria	o_Sphingomonadales	6.098	Leaf
ASV_1910	GLYMA_01G115900	-0.316667	0.495606	-3.223	p_Firmicutes	o_Bacillales	1.06	Leaf		ASV_2677	GLYMA_03G106000	-0.701263	0.0578584	-6.039	p_Proteobacteria	o_Enterobacterales	6.098	Leaf
ASV_50	GLYMA_01G115900	0.45	0.32099	3.362	p_Proteobacteria	o_Nitrosococcales	1.06	Leaf		ASV_744	GLYMA_03G106000	-0.483092	0.204986	-5.978	p_Bacteroidota	o_Flavobacteriales	6.098	Leaf
ASV_23	GLYMA_01G115900	0.483333	0.317746	2.965	p_Proteobacteria	o_Rhizobiales	1.06	Leaf		ASV_1301	GLYMA_03G106000	-0.585712	0.129975	-5.877	p_Proteobacteria	o_Acetobacterales	6.098	Leaf
ASV_2	GLYMA_19G007700	0.233333	0.613145	3.491	p_Bacteroidota	o_Flavobacteriales	1.101	Leaf		ASV_231	GLYMA_03G016100	0.8812	0.0146421	8.938	p_Unassigned	o_Unassigned	5.716	Leaf
ASV_132	GLYMA_19G007700	0.583333	0.206637	3.502	p_Firmicutes	o_Bacillales	1.101	Leaf		ASV_324	GLYMA_03G016100	0.804574	0.0270351	8.708	p_Proteobacteria	o_Xanthomonadales	5.716	Leaf
ASV_38	GLYMA_19G007700	0.55	0.227231	3.545	p_Proteobacteria	o_Xanthomonadales	1.101	Leaf		ASV_67	GLYMA_03G016100	0.890778	0.0146421	8.148	p_Proteobacteria	o_Sneathiellales	5.716	Leaf
ASV_25	GLYMA_19G007700	0.266667	0.56083	4.572	p_Proteobacteria	o_Pseudomonadales	1.101	Leaf		ASV_422	GLYMA_03G016100	0.833309	0.0195121	7.828	p_Bacteroidota	o_Unassigned	5.716	Leaf
ASV_200	GLYMA_19G007700	0.0508548	0.905679	4.758	p_Firmicutes	o_Lactobacillales	1.101	Leaf		ASV_431	GLYMA_03G016100	0.852465	0.0157336	7.654	p_Bacteroidota	o_Unassigned	5.716	Leaf
ASV_36	GLYMA_19G007700	0.142261	0.760673	4.018	p_Proteobacteria	o_Nitrosococcales	1.101	Leaf		ASV_936	GLYMA_03G016100	-0.519454	0.18511	-6.605	p_Firmicutes	o_Erysipelotrichales	5.716	Leaf
ASV_70	GLYMA_19G007700	0.45	0.32099	3.072	p_Proteobacteria	o_Burkholderiales	1.101	Leaf		ASV_1082	GLYMA_03G016100	-0.701263	0.0578584	-6.371	p_Proteobacteria	o_Sphingomonadales	5.716	Leaf
ASV_1910	GLYMA_19G007700	-0.55	0.227231	-3.223	p_Firmicutes	o_Bacillales	1.101	Leaf		ASV_2677	GLYMA_03G016100	-0.802752	0.0270546	-6.039	p_Proteobacteria	o_Enterobacterales	5.716	Leaf
ASV_50	GLYMA_19G007700	0.666667	0.146668	3.362	p_Proteobacteria	o_Nitrosococcales	1.101	Leaf		ASV_744	GLYMA_03G016100	-0.591743	0.129502	-5.978	p_Bacteroidota	o_Flavobacteriales	5.716	Leaf
ASV_23	GLYMA_19G007700	0.45	0.32099	2.965	p_Proteobacteria	o_Rhizobiales	1.101	Leaf		ASV_1301	GLYMA_03G016100	-0.71837	0.0537258	-5.877	p_Proteobacteria	o_Acetobacterales	5.716	Leaf
ASV_2	GLYMA_16G178800	0.951515	0.00113993	1.126	p_Bacteroidota	o_Flavobacteriales	1.605	Root		ASV_289	GLYMA_09G134000	0.702489	0.0312889	7.475	p_Proteobacteria	o_Nitrosococcales	10.712	Root
ASV_4	GLYMA_16G178800	-0.757576	0.030954	-1.253	p_Proteobacteria	o_Pseudomonadales	1.605	Root		ASV_462	GLYMA_09G134000	0.753752	0.0209257	6.93	p_Proteobacteria	o_Nitrosococcales	10.712	Root
ASV_15	GLYMA_16G178800	0.830303	0.0154749	1.1	p_Bacteroidota	o_Flavobacteriales	1.605	Root		ASV_243	GLYMA_09G134000	0.852106	0.00622861	6.536	p_Proteobacteria	o_Burkholderiales	10.712	Root
ASV_26	GLYMA_16G178800	-0.478788	0.171833	-1.422	p_Proteobacteria	o_Pseudomonadales	1.605	Root		ASV_93	GLYMA_09G134000	0.730554	0.023781	6.214	p_Proteobacteria	o_Nitrosococcales	10.712	Root
ASV_33	GLYMA_16G178800	-0.757576	0.030954	-1.8	p_Proteobacteria	o_Burkholderiales	1.605	Root		ASV_773	GLYMA_09G134000	0.749503	0.0209257	6.092	p_Proteobacteria	o_Burkholderiales	10.712	Root
ASV_40	GLYMA_16G178800	-0.733333	0.038538	-1.725	p_Proteobacteria	o_Rhizobiales	1.605	Root		ASV_160	GLYMA_09G134000	-0.862069	0.00607361	-10.186	p_Proteobacteria	o_Xanthomonadales	10.712	Root
ASV_36	GLYMA_16G178800	0.69697	0.0482628	1.101	p_Proteobacteria	o_Nitrosococcales	1.605	Root		ASV_302	GLYMA_09G134000	-0.862069	0.00607361	-8.493	p_Bacteroidota	o_Flavobacteriales	10.712	Root
ASV_30	GLYMA_16G178800	-0.6	0.0844152	-2.104	p_Actinobacteriota	o_Streptomycetales	1.605	Root		ASV_390	GLYMA_09G134000	-0.862069	0.00607361	-8.414	p_Proteobacteria	o_Caulobacterales	10.712	Root
ASV_47	GLYMA_16G178800	-0.674775	0.0560021	-3.808	p_Proteobacteria	o_Pseudomonadales	1.605	Root		ASV_268	GLYMA_09G134000	-0.853492	0.00622861	-8.04	p_Proteobacteria	o_Burkholderiales	10.712	Root
ASV_53	GLYMA_16G178800	0.636364	0.0684453	2.903	p_Proteobacteria	o_Nitrosococcales	1.605	Root		ASV_573	GLYMA_09G134000	-0.862069	0.00607361	-7.687	p_Bacteroidota	o_Flavobacteriales	10.712	Root
ASV_2	GLYMA_17G072400	0.915152	0.00255591	1.126	p_Bacteroidota	o_Flavobacteriales	3.099	Root		ASV_289	GLYMA_01G096200	0.741881	0.0215817	7.475	p_Proteobacteria	o_Nitrosococcales	10.114	Root
ASV_4	GLYMA_17G072400	-0.709091	0.0451373	-1.253	p_Proteobacteria	o_Pseudomonadales	3.099	Root		ASV_462	GLYMA_01G096200	0.753752	0.0209257	6.93	p_Proteobacteria	o_Nitrosococcales	10.114	Root
ASV_15	GLYMA_17G072400	0.818182	0.0190746	1.1	p_Bacteroidota	o_Flavobacteriales	3.099	Root		ASV_243	GLYMA_01G096200	0.852106	0.00622861	6.536	p_Proteobacteria	o_Burkholderiales	10.114	Root
ASV_26	GLYMA_17G072400	-0.466667	0.183093	-1.422	p_Proteobacteria	o_Pseudomonadales	3.099	Root		ASV_93	GLYMA_01G096200	0.730554	0.023781	6.214	p_Proteobacteria	o_Nitrosococcales	10.114	Root
ASV_33	GLYMA_17G072400	-0.781818	0.0279519	-1.8	p_Proteobacteria	o_Burkholderiales	3.099	Root		ASV_773	GLYMA_01G096200	0.749503	0.0209257	6.092	p_Proteobacteria	o_Burkholderiales	10.114	Root
ASV_40	GLYMA_17G072400	-0.721212	0.0412737	-1.725	p_Proteobacteria	o_Rhizobiales	3.099	Root		ASV_160	GLYMA_01G096200	-0.862069	0.00607361	-10.186	p_Proteobacteria	o_Xanthomonadales	10.114	Root
ASV_36	GLYMA_17G072400	0.648485	0.0634927	1.101	p_Proteobacteria	o_Nitrosococcales	3.099	Root		ASV_302	GLYMA_01G096200	-0.862069	0.00607361	-8.493	p_Bacteroidota	o_Flavobacteriales	10.114	Root
ASV_30	GLYMA_17G072400	-0.624242	0.0716237	-2.104	p_Actinobacteriota	o_Streptomycetales	3.099	Root		ASV_390	GLYMA_01G096200	-0.862069	0.00607361	-8.414	p_Proteobacteria	o_Caulobacterales	10.114	Root
ASV_47	GLYMA_17G072400	-0.662617	0.0587318	-3.808	p_Proteobacteria	o_Pseudomonadales	3.099	Root		ASV_268	GLYMA_01G096200	-0.820665	0.00993723	-8.04	p_Proteobacteria	o_Burkholderiales	10.114	Root
ASV_53	GLYMA_17G072400	0.612121	0.0789107	2.903	p_Proteobacteria	o_Nitrosococcales	3.099	Root		ASV_573	GLYMA_01G096200	-0.862069	0.00607361	-7.687	p_Bacteroidota	o_Flavobacteriales	10.114	Root
ASV_2	GLYMA_12G013100	0.963636	0.000732097	1.126	p_Bacteroidota	o_Flavobacteriales	1.365	Root		ASV_289	GLYMA_14G064700	0.669926	0.0410234	7.475	p_Proteobacteria	o_Nitrosococcales	9.194	Root
ASV_4	GLYMA_12G013100	-0.806061	0.0221003	-1.253	p_Proteobacteria	o_Pseudomonadales	1.365	Root		ASV_462	GLYMA_14G064700	0.674194	0.0406473	6.93	p_Proteobacteria	o_Nitrosococcales	9.194	Root
ASV_15	GLYMA_12G013100	0.769697	0.0288186	1.1	p_Bacteroidota	o_Flavobacteriales	1.365	Root		ASV_243	GLYMA_14G064700	0.795849	0.0133897	6.536	p_Proteobacteria	o_Burkholderiales	9.194	Root
ASV_26	GLYMA_12G013100	-0.515152	0.141725	-1.422	p_Proteobacteria	o_Pseudomonadales	1.365	Root		ASV_93	GLYMA_14G064700	0.669077	0.0410234	6.214	p_Proteobacteria	o_Nitrosococcales	9.194	Root
ASV_33	GLYMA_12G013100	-0.757576	0.030954	-1.8	p_Proteobacteria	o_Burkholderiales	1.365	Root		ASV_773	GLYMA_14G064700	0.750813	0.0209257	6.092	p_Proteobacteria	o_Burkholderiales	9.194	Root
ASV_40	GLYMA_12G013100	-0.842424	0.0138752	-1.725	p_Proteobacteria	o_Rhizobiales	1.365	Root		ASV_160	GLYMA_14G064700	-0.767093	0.019619	-10.186	p_Proteobacteria	o_Xanthomonadales	9.194	Root
ASV_36	GLYMA_12G013100	0.624242	0.0716237	1.101	p_Proteobacteria	o_Nitrosococcales	1.365	Root		ASV_302	GLYMA_14G064700	-0.767093	0.019619	-8.493	p_Bacteroidota	o_Flavobacteriales	9.194	Root
ASV_30	GLYMA_12G013100	-0.575758	0.0948289	-2.104	p_Actinobacteriota	o_Streptomycetales	1.365	Root		ASV_390	GLYMA_14G064700	-0.767093	0.019619	-8.414	p_Proteobacteria	o_Caulobacterales	9.194	Root
ASV_47	GLYMA_12G013100	-0.638301	0.0684453	-3.808	p_Proteobacteria	o_Pseudomonadales	1.365	Root		ASV_268	GLYMA_14G064700	-0.762001	0.0208245	-8.04	p_Proteobacteria	o_Burkholderiales	9.194	Root
ASV_53	GLYMA_12G013100	0.660606	0.0587318	2.903	p_Proteobacteria	o_Nitrosococcales	1.365	Root		ASV_573	GLYMA_14G064700	-0.833797	0.00876639	-7.687	p_Bacteroidota	o_Flavobacteriales	9.194	Root
ASV_2	GLYMA_06G122600	0.575758	0.0948289	1.126	p_Bacteroidota	o_Flavobacteriales	1.371	Root		ASV_289	GLYMA_07G121400	0.741881	0.0215817	7.475	p_Proteobacteria	o_Nitrosococcales	8.858	Root
ASV_4	GLYMA_06G122600	-0.478788	0.171833	-1.253	p_Proteobacteria	o_Pseudomonadales	1.371	Root		ASV_462	GLYMA_07G121400	0.753752	0.0209257	6.93	p_Proteobacteria	o_Nitrosococcales	8.858	Root
ASV_15	GLYMA_06G122600	0.830303	0.0154749	1.1	p_Bacteroidota	o_Flavobacteriales	1.371	Root		ASV_243	GLYMA_07G121400	0.852106	0.00622861	6.536	p_Proteobacteria	o_Burkholderiales	8.858	Root
ASV_26	GLYMA_06G122600	-0.357576	0.313511	-1.422	p_Proteobacteria	o_Pseudomonadales	1.371	Root		ASV_93	GLYMA_07G121400	0.730554	0.023781	6.214	p_Proteobacteria	o_Nitrosococcales	8.858	Root
ASV_33	GLYMA_06G122600	-0.793939	0.0265214	-1.8	p_Proteobacteria	o_Burkholderiales	1.371	Root		ASV_773	GLYMA_07G121400	0.749503	0.0209257	6.092	p_Proteobacteria	o_Burkholderiales	8.858	Root
ASV_40	GLYMA_06G122600	-0.272727	0.445838	-1.725	p_Proteobacteria	o_Rhizobiales	1.371	Root		ASV_160	GLYMA_07G121400	-0.862069	0.00607361	-10.186	p_Proteobacteria	o_Xanthomonadales	8.858	Root
ASV_36	GLYMA_06G122600	0.684848	0.0515764	1.101	p_Proteobacteria	o_Nitrosococcales	1.371	Root		ASV_302	GLYMA_07G121400	-0.862069	0.00607361	-8.493	p_Bacteroidota	o_Flavobacteriales	8.858	Root
ASV_30	GLYMA_06G122600	-0.624242	0.0716237	-2.104	p_Actinobacteriota	o_Streptomycetales	1.371	Root		ASV_390	GLYMA_07G121400	-0.862069	0.00607361	-8.414	p_Proteobacteria	o_Caulobacterales	8.858	Root
ASV_47	GLYMA_06G122600	-0.723408	0.0410176	-3.808	p_Proteobacteria	o_Pseudomonadales	1.371	Root		ASV_268	GLYMA_07G121400	-0.820665	0.00993723	-8.04	p_Proteobacteria	o_Burkholderiales	8.858	Root
ASV_53	GLYMA_06G122600	0.430303	0.221126	2.903	p_Proteobacteria	o_Nitrosococcales	1.371	Root		ASV_573	GLYMA_07G121400	-0.862069	0.00607361	-7.687	p_Bacteroidota	o_Flavobacteriales	8.858	Root
ASV_2	GLYMA_01G211200	0.927273	0.00160049	1.126	p_Bacteroidota	o_Flavobacteriales	1.469	Root		ASV_289	GLYMA_05G051500	0.749301	0.0209257	7.475	p_Proteobacteria	o_Nitrosococcales	8.747	Root
ASV_4	GLYMA_01G211200	-0.69697	0.0482628	-1.253	p_Proteobacteria	o_Pseudomonadales	1.469	Root		ASV_462	GLYMA_05G051500	0.674194	0.0406473	6.93	p_Proteobacteria	o_Nitrosococcales	8.747	Root
ASV_15	GLYMA_01G211200	0.854545	0.0125908	1.1	p_Bacteroidota	o_Flavobacteriales	1.469	Root		ASV_243	GLYMA_05G051500	0.70148	0.0312889	6.536	p_Proteobacteria	o_Burkholderiales	8.747	Root
ASV_26	GLYMA_01G211200	-0.575758	0.0948289	-1.422	p_Proteobacteria	o_Pseudomonadales	1.469	Root		ASV_93	GLYMA_05G051500	0.700342	0.0313081	6.214	p_Proteobacteria	o_Nitrosococcales	8.747	Root
ASV_33	GLYMA_01G211200	-0.769697	0.0288186	-1.8	p_Proteobacteria	o_Burkholderiales	1.469	Root		ASV_773	GLYMA_05G051500	0.669906	0.0410234	6.092	p_Proteobacteria	o_Burkholderiales	8.747	Root
ASV_40	GLYMA_01G211200	-0.624242	0.0716237	-1.725	p_Proteobacteria	o_Rhizobiales	1.469	Root		ASV_160	GLYMA_05G051500	-0.9005	0.00474626	-10.186	p_Proteobacteria	o_Xanthomonadales	8.747	Root
ASV_36	GLYMA_01G211200	0.769697	0.0288186	1.101	p_Proteobacteria	o_Nitrosococcales	1.469	Root		ASV_302	GLYMA_05G051500	-0.9005	0.00474626	-8.493	p_Bacteroidota	o_Flavobacteriales	8.747	Root
ASV_30	GLYMA_01G211200	-0.660606	0.0587318	-2.104	p_Actinobacteriota	o_Streptomycetales	1.469	Root		ASV_390	GLYMA_05G051500	-0.9005	0.00474626	-8.414	p_Proteobacteria	o_Caulobacterales	8.747	Root
ASV_47	GLYMA_01G211200	-0.808514	0.0220728	-3.808	p_Proteobacteria	o_Pseudomonadales	1.469	Root		ASV_268	GLYMA_05G051500	-0.825501	0.00990089	-8.04	p_Proteobacteria	o_Burkholderiales	8.747	Root
ASV_53	GLYMA_01G211200	0.624242	0.0716237	2.903	p_Proteobacteria	o_Nitrosococcales	1.469	Root		ASV_573	GLYMA_05G051500	-0.800445	0.0125831	-7.687	p_Bacteroidota	o_Flavobacteriales	8.747	Root
ASV_2	GLYMA_08G108800	-0.878788	0.00739875	1.126	p_Bacteroidota	o_Flavobacteriales	-1.117	Root		ASV_289	GLYMA_09G284700	-0.728044	0.024246	7.475	p_Proteobacteria	o_Nitrosococcales	-6.679	Root
ASV_4	GLYMA_08G108800	0.575758	0.0948289	-1.253	p_Proteobacteria	o_Pseudomonadales	-1.117	Root		ASV_462	GLYMA_09G284700	-0.845364	0.00712641	6.93	p_Proteobacteria	o_Nitrosococcales	-6.679	Root
ASV_15	GLYMA_08G108800	-0.927273	0.00160049	1.1	p_Bacteroidota	o_Flavobacteriales	-1.117	Root		ASV_243	GLYMA_09G284700	-0.594225	0.0761455	6.536	p_Proteobacteria	o_Burkholderiales	-6.679	Root
ASV_26	GLYMA_08G108800	0.50303	0.152015	-1.422	p_Proteobacteria	o_Pseudomonadales	-1.117	Root		ASV_93	GLYMA_09G284700	-0.805691	0.0116593	6.214	p_Proteobacteria	o_Nitrosococcales	-6.679	Root
ASV_33	GLYMA_08G108800	0.830303	0.0154749	-1.8	p_Proteobacteria	o_Burkholderiales	-1.117	Root		ASV_773	GLYMA_09G284700	-0.653747	0.0458406	6.092	p_Proteobacteria	o_Burkholderiales	-6.679	Root
ASV_40	GLYMA_08G108800	0.587879	0.091207	-1.725	p_Proteobacteria	o_Rhizobiales	-1.117	Root		ASV_160	GLYMA_09G284700	0.706506	0.0302277	-10.186	p_Proteobacteria	o_Xanthomonadales	-6.679	Root
ASV_36	GLYMA_08G108800	-0.733333	0.038538	1.101	p_Proteobacteria	o_Nitrosococcales	-1.117	Root		ASV_302	GLYMA_09G284700	0.662805	0.0423548	-8.493	p_Bacteroidota	o_Flavobacteriales	-6.679	Root
ASV_30	GLYMA_08G108800	0.684848	0.0515764	-2.104	p_Actinobacteriota	o_Streptomycetales	-1.117	Root		ASV_390	GLYMA_09G284700	0.706506	0.0302277	-8.414	p_Proteobacteria	o_Caulobacterales	-6.679	Root
ASV_47	GLYMA_08G108800	0.747724	0.0348641	-3.808	p_Proteobacteria	o_Pseudomonadales	-1.117	Root		ASV_268	GLYMA_09G284700	0.575501	0.0869365	-8.04	p_Proteobacteria	o_Burkholderiales	-6.679	Root
ASV_53	GLYMA_08G108800	-0.648485	0.0634927	2.903	p_Proteobacteria	o_Nitrosococcales	-1.117	Root		ASV_573	GLYMA_09G284700	0.932297	0.00211651	-7.687	p_Bacteroidota	o_Flavobacteriales	-6.679	Root
ASV_2	GLYMA_04G052000	0.939394	0.00137101	1.126	p_Bacteroidota	o_Flavobacteriales	1.178	Root		ASV_289	GLYMA_09G162700	-0.69758	0.0319432	7.475	p_Proteobacteria	o_Nitrosococcales	-5.578	Root
ASV_4	GLYMA_04G052000	-0.660606	0.0587318	-1.253	p_Proteobacteria	o_Pseudomonadales	1.178	Root		ASV_462	GLYMA_09G162700	-0.828483	0.00956641	6.93	p_Proteobacteria	o_Nitrosococcales	-5.578	Root
ASV_15	GLYMA_04G052000	0.842424	0.0138752	1.1	p_Bacteroidota	o_Flavobacteriales	1.178	Root		ASV_243	GLYMA_09G162700	-0.451286	0.190486	6.536	p_Proteobacteria	o_Burkholderiales	-5.578	Root
ASV_26	GLYMA_04G052000	-0.551515	0.110563	-1.422	p_Proteobacteria	o_Pseudomonadales	1.178	Root		ASV_93	GLYMA_09G162700	-0.859445	0.00622861	6.214	p_Proteobacteria	o_Nitrosococcales	-5.578	Root
ASV_33	GLYMA_04G052000	-0.781818	0.0279519	-1.8	p_Proteobacteria	o_Burkholderiales	1.178	Root		ASV_773	GLYMA_09G162700	-0.668831	0.0410234	6.092	p_Proteobacteria	o_Burkholderiales	-5.578	Root
ASV_40	GLYMA_04G052000	-0.69697	0.0482628	-1.725	p_Proteobacteria	o_Rhizobiales	1.178	Root		ASV_160	GLYMA_09G162700	0.5019	0.142211	-10.186	p_Proteobacteria	o_Xanthomonadales	-5.578	Root
ASV_36	GLYMA_04G052000	0.709091	0.0451373	1.101	p_Proteobacteria	o_Nitrosococcales	1.178	Root		ASV_302	GLYMA_09G162700	0.515284	0.132748	-8.493	p_Bacteroidota	o_Flavobacteriales	-5.578	Root
ASV_30	GLYMA_04G052000	-0.672727	0.0560021	-2.104	p_Actinobacteriota	o_Streptomycetales	1.178	Root		ASV_390	GLYMA_09G162700	0.5019	0.142211	-8.414	p_Proteobacteria	o_Caulobacterales	-5.578	Root
ASV_47	GLYMA_04G052000	-0.723408	0.0410176	-3.808	p_Proteobacteria	o_Pseudomonadales	1.178	Root		ASV_268	GLYMA_09G162700	0.58928	0.0785185	-8.04	p_Proteobacteria	o_Burkholderiales	-5.578	Root
ASV_53	GLYMA_04G052000	0.648485	0.0634927	2.903	p_Proteobacteria	o_Nitrosococcales	1.178	Root		ASV_573	GLYMA_09G162700	0.742811	0.0215817	-7.687	p_Bacteroidota	o_Flavobacteriales	-5.578	Root
ASV_2	GLYMA_12G095700	0.90303	0.00381791	1.126	p_Bacteroidota	o_Flavobacteriales	1.102	Root		ASV_289	GLYMA_17G014500	-0.809065	0.011184	7.475	p_Proteobacteria	o_Nitrosococcales	-5.37	Root
ASV_4	GLYMA_12G095700	-0.672727	0.0560021	-1.253	p_Proteobacteria	o_Pseudomonadales	1.102	Root		ASV_462	GLYMA_17G014500	-0.854373	0.00622861	6.93	p_Proteobacteria	o_Nitrosococcales	-5.37	Root
ASV_15	GLYMA_12G095700	0.878788	0.00739875	1.1	p_Bacteroidota	o_Flavobacteriales	1.102	Root		ASV_243	GLYMA_17G014500	-0.634325	0.054286	6.536	p_Proteobacteria	o_Burkholderiales	-5.37	Root
ASV_26	GLYMA_12G095700	-0.490909	0.162669	-1.422	p_Proteobacteria	o_Pseudomonadales	1.102	Root		ASV_93	GLYMA_17G014500	-0.815532	0.0106013	6.214	p_Proteobacteria	o_Nitrosococcales	-5.37	Root
ASV_33	GLYMA_12G095700	-0.781818	0.0279519	-1.8	p_Proteobacteria	o_Burkholderiales	1.102	Root		ASV_773	GLYMA_17G014500	-0.743506	0.0215817	6.092	p_Proteobacteria	o_Burkholderiales	-5.37	Root
ASV_40	GLYMA_12G095700	-0.587879	0.091207	-1.725	p_Proteobacteria	o_Rhizobiales	1.102	Root		ASV_160	GLYMA_17G014500	0.809731	0.011184	-10.186	p_Proteobacteria	o_Xanthomonadales	-5.37	Root
ASV_36	GLYMA_12G095700	0.769697	0.0288186	1.101	p_Proteobacteria	o_Nitrosococcales	1.102	Root		ASV_302	GLYMA_17G014500	0.769579	0.019619	-8.493	p_Bacteroidota	o_Flavobacteriales	-5.37	Root
ASV_30	GLYMA_12G095700	-0.660606	0.0587318	-2.104	p_Actinobacteriota	o_Streptomycetales	1.102	Root		ASV_390	GLYMA_17G014500	0.809731	0.011184	-8.414	p_Proteobacteria	o_Caulobacterales	-5.37	Root
ASV_47	GLYMA_12G095700	-0.759882	0.030954	-3.808	p_Proteobacteria	o_Pseudomonadales	1.102	Root		ASV_268	GLYMA_17G014500	0.64343	0.0502568	-8.04	p_Proteobacteria	o_Burkholderiales	-5.37	Root
ASV_53	GLYMA_12G095700	0.6	0.0844152	2.903	p_Proteobacteria	o_Nitrosococcales	1.102	Root		ASV_573	GLYMA_17G014500	0.936879	0.00211651	-7.687	p_Bacteroidota	o_Flavobacteriales	-5.37	Root
ASV_2	GLYMA_05G149900	0.939394	0.00137101	1.126	p_Bacteroidota	o_Flavobacteriales	1.874	Root		ASV_289	GLYMA_10G224300	-0.663097	0.0423548	7.475	p_Proteobacteria	o_Nitrosococcales	-5.267	Root
ASV_4	GLYMA_05G149900	-0.781818	0.0279519	-1.253	p_Proteobacteria	o_Pseudomonadales	1.874	Root		ASV_462	GLYMA_10G224300	-0.627015	0.0575281	6.93	p_Proteobacteria	o_Nitrosococcales	-5.267	Root
ASV_15	GLYMA_05G149900	0.842424	0.0138752	1.1	p_Bacteroidota	o_Flavobacteriales	1.874	Root		ASV_243	GLYMA_10G224300	-0.735023	0.0233918	6.536	p_Proteobacteria	o_Burkholderiales	-5.267	Root
ASV_26	GLYMA_05G149900	-0.442424	0.208774	-1.422	p_Proteobacteria	o_Pseudomonadales	1.874	Root		ASV_93	GLYMA_10G224300	-0.549532	0.105126	6.214	p_Proteobacteria	o_Nitrosococcales	-5.267	Root
ASV_33	GLYMA_05G149900	-0.745455	0.0350793	-1.8	p_Proteobacteria	o_Burkholderiales	1.874	Root		ASV_773	GLYMA_10G224300	-0.662508	0.0423548	6.092	p_Proteobacteria	o_Burkholderiales	-5.267	Root
ASV_40	GLYMA_05G149900	-0.684848	0.0515764	-1.725	p_Proteobacteria	o_Rhizobiales	1.874	Root		ASV_160	GLYMA_10G224300	0.724138	0.0248268	-10.186	p_Proteobacteria	o_Xanthomonadales	-5.267	Root
ASV_36	GLYMA_05G149900	0.709091	0.0451373	1.101	p_Proteobacteria	o_Nitrosococcales	1.874	Root		ASV_302	GLYMA_10G224300	0.77931	0.0174983	-8.493	p_Bacteroidota	o_Flavobacteriales	-5.267	Root
ASV_30	GLYMA_05G149900	-0.575758	0.0948289	-2.104	p_Actinobacteriota	o_Streptomycetales	1.874	Root		ASV_390	GLYMA_10G224300	0.724138	0.0248268	-8.414	p_Proteobacteria	o_Caulobacterales	-5.267	Root
ASV_47	GLYMA_05G149900	-0.699091	0.0482628	-3.808	p_Proteobacteria	o_Pseudomonadales	1.874	Root		ASV_268	GLYMA_10G224300	0.748447	0.0209257	-8.04	p_Proteobacteria	o_Burkholderiales	-5.267	Root
ASV_53	GLYMA_05G149900	0.6	0.0844152	2.903	p_Proteobacteria	o_Nitrosococcales	1.874	Root		ASV_573	GLYMA_10G224300	0.475862	0.166131	-7.687	p_Bacteroidota	o_Flavobacteriales	-5.267	Root
ASV_2	GLYMA_05G022200	0.927273	0.00160049	1.126	p_Bacteroidota	o_Flavobacteriales	2.555	Root		ASV_289	GLYMA_18G159300	-0.905861	0.00474626	7.475	p_Proteobacteria	o_Nitrosococcales	-5.114	Root
ASV_4	GLYMA_05G022200	-0.769697	0.0288186	-1.253	p_Proteobacteria	o_Pseudomonadales	2.555	Root		ASV_462	GLYMA_18G159300	-0.819953	0.00993723	6.93	p_Proteobacteria	o_Nitrosococcales	-5.114	Root
ASV_15	GLYMA_05G022200	0.854545	0.0125908	1.1	p_Bacteroidota	o_Flavobacteriales	2.555	Root		ASV_243	GLYMA_18G159300	-0.757152	0.0209257	6.536	p_Proteobacteria	o_Burkholderiales	-5.114	Root
ASV_26	GLYMA_05G022200	-0.406061	0.249268	-1.422	p_Proteobacteria	o_Pseudomonadales	2.555	Root		ASV_93	GLYMA_18G159300	-0.836886	0.00843677	6.214	p_Proteobacteria	o_Nitrosococcales	-5.114	Root
ASV_33	GLYMA_05G022200	-0.733333	0.038538	-1.8	p_Proteobacteria	o_Burkholderiales	2.555	Root		ASV_773	GLYMA_18G159300	-0.822611	0.00993723	6.092	p_Proteobacteria	o_Burkholderiales	-5.114	Root
ASV_40	GLYMA_05G022200	-0.636364	0.0684453	-1.725	p_Proteobacteria	o_Rhizobiales	2.555	Root		ASV_160	GLYMA_18G159300	0.885818	0.00607361	-10.186	p_Proteobacteria	o_Xanthomonadales	-5.114	Root
ASV_36	GLYMA_05G022200	0.684848	0.0515764	1.101	p_Proteobacteria	o_Nitrosococcales	2.555	Root		ASV_302	GLYMA_18G159300	0.941182	0.00211651	-8.493	p_Bacteroidota	o_Flavobacteriales	-5.114	Root
ASV_30	GLYMA_05G022200	-0.563636	0.103131	-2.104	p_Actinobacteriota	o_Streptomycetales	2.555	Root		ASV_390	GLYMA_18G159300	0.885818	0.00607361	-8.414	p_Proteobacteria	o_Caulobacterales	-5.114	Root
ASV_47	GLYMA_05G022200	-0.723408	0.0410176	-3.808	p_Proteobacteria	o_Pseudomonadales	2.555	Root		ASV_268	GLYMA_18G159300	0.935507	0.00211651	-8.04	p_Proteobacteria	o_Burkholderiales	-5.114	Root
ASV_53	GLYMA_05G022200	0.551515	0.110563	2.903	p_Proteobacteria	o_Nitrosococcales	2.555	Root		ASV_573	GLYMA_18G159300	0.75433	0.0209257	-7.687	p_Bacteroidota	o_Flavobacteriales	-5.114	Root
