# Supplementary material for: The impact of Bisphenol A on the endophytic bacterial community and transcriptome of soybean seedlings
Source: iScience. 2025 Mar 13;28(4):112208. doi: 10.1016/j.isci.2025.112208 (PMC12018001; doi:10.1016/j.isci.2025.112208)
Supplement: Table S7. Kyoto Encyclopedia of Genes and Genomes (KEGG) of soybean seedlings transcriptomics [file mmc8.xlsx]

## Sheet: 7. KEGG of transcriptomics
Supplementary table 7_KEGG of transcriptomics
ID	Description	GeneRatio	BgRatio	pvalue	p.adjust	qvalue	geneID	Count	Group
ko03110	Chaperones and folding catalysts [BR:gmx03110]	118/840	488/13343	3.58628e-39	4.76975e-37	4.26579e-37	GLYMA_14G063700/GLYMA_08G212000/GLYMA_14G063800/GLYMA_07G200500/GLYMA_02G205600/GLYMA_04G229800/GLYMA_01G238600/GLYMA_08G106700/GLYMA_15G077700/GLYMA_16G206200/GLYMA_01G106800/GLYMA_10G176400/GLYMA_08G068800/GLYMA_02G252800/GLYMA_18G264400/GLYMA_07G200000/GLYMA_13G176200/GLYMA_16G012000/GLYMA_13G176000/GLYMA_07G200700/GLYMA_20G213900/GLYMA_07G043600/GLYMA_19G011400/GLYMA_08G068700/GLYMA_08G242100…	118	Root50._higherThan_.Root0
ko03032	DNA replication proteins [BR:gmx03032]	54/840	220/13343	1.40371e-18	9.3347e-17	8.3484e-17	GLYMA_02G013500/GLYMA_10G014100/GLYMA_12G014600/GLYMA_08G102300/GLYMA_17G104000/GLYMA_19G216100/GLYMA_10G148300/GLYMA_12G039200/GLYMA_03G127300/GLYMA_03G161300/GLYMA_07G238400/GLYMA_09G047300/GLYMA_10G268100/GLYMA_15G276000/GLYMA_05G020600/GLYMA_02G106600/GLYMA_08G084400/GLYMA_03G219200/GLYMA_04G043600/GLYMA_08G105600/GLYMA_13G156400/GLYMA_08G155900/GLYMA_15G034300/GLYMA_20G123000/GLYMA_01G160300…	54	Root50._higherThan_.Root0
ko04141	Protein processing in endoplasmic reticulum	63/840	371/13343	3.22378e-13	1.42921e-11	1.2782e-11	GLYMA_14G063700/GLYMA_08G212000/GLYMA_14G063800/GLYMA_07G200500/GLYMA_02G205600/GLYMA_04G229800/GLYMA_16G206200/GLYMA_01G106800/GLYMA_10G176400/GLYMA_08G068800/GLYMA_02G252800/GLYMA_07G200000/GLYMA_13G176200/GLYMA_16G012000/GLYMA_13G176000/GLYMA_07G200700/GLYMA_20G213900/GLYMA_07G043600/GLYMA_19G011400/GLYMA_08G068700/GLYMA_06G134900/GLYMA_08G069000/GLYMA_17G072400/GLYMA_14G100000/GLYMA_14G099900…	63	Root50._higherThan_.Root0
ko03030	DNA replication	19/840	87/13343	1.47042e-06	4.88915e-05	4.37257e-05	GLYMA_17G104000/GLYMA_19G216100/GLYMA_12G039200/GLYMA_07G238400/GLYMA_09G047300/GLYMA_05G020600/GLYMA_08G084400/GLYMA_03G219200/GLYMA_08G105600/GLYMA_13G156400/GLYMA_05G129700/GLYMA_18G009300/GLYMA_01G187400/GLYMA_11G113300/GLYMA_04G077000/GLYMA_02G286600/GLYMA_05G148900/GLYMA_20G111700/GLYMA_17G078700	19	Root50._higherThan_.Root0
ko00220	Arginine biosynthesis	11/840	56/13343	0.000629623	0.0149301	0.0133526	GLYMA_10G044300/GLYMA_02G038100/GLYMA_07G179700/GLYMA_07G045900/GLYMA_17G216000/GLYMA_15G102000/GLYMA_17G128600/GLYMA_14G111800/GLYMA_05G066200/GLYMA_05G046700/GLYMA_13G210800	11	Root50._higherThan_.Root0
ko00010	Glycolysis / Gluconeogenesis	29/840	243/13343	0.000673537	0.0149301	0.0133526	GLYMA_08G176600/GLYMA_06G183900/GLYMA_13G030400/GLYMA_11G247600/GLYMA_15G261900/GLYMA_01G200200/GLYMA_07G126400/GLYMA_16G173100/GLYMA_16G204600/GLYMA_01G118000/GLYMA_05G180500/GLYMA_03G189700/GLYMA_06G122600/GLYMA_20G050300/GLYMA_07G142700/GLYMA_08G165400/GLYMA_13G151800/GLYMA_08G138100/GLYMA_07G160500/GLYMA_07G241600/GLYMA_06G088600/GLYMA_09G153900/GLYMA_06G191500/GLYMA_07G049600/GLYMA_14G218800…	29	Root50._higherThan_.Root0
ko00940	Phenylpropanoid biosynthesis	48/341	262/13343	1.08697e-27	1.09784e-25	8.12366e-26	GLYMA_03G181700/GLYMA_02G309300/GLYMA_15G001700/GLYMA_13G369800/GLYMA_15G003600/GLYMA_01G232400/GLYMA_15G050800/GLYMA_13G372000/GLYMA_02G236500/GLYMA_11G010500/GLYMA_13G101400/GLYMA_10G050800/GLYMA_19G182300/GLYMA_20G180800/GLYMA_03G181600/GLYMA_10G209800/GLYMA_18G055600/GLYMA_17G171100/GLYMA_06G145300/GLYMA_07G021600/GLYMA_09G189300/GLYMA_13G145000/GLYMA_10G262400/GLYMA_14G205200/GLYMA_08G220200…	48	Root50._lowerThan_.Root0
ko00941	Flavonoid biosynthesis	18/341	86/13343	4.35585e-12	2.19971e-10	1.62771e-10	GLYMA_01G091400/GLYMA_02G236500/GLYMA_02G158700/GLYMA_08G109400/GLYMA_08G109300/GLYMA_17G171100/GLYMA_07G021600/GLYMA_14G205200/GLYMA_08G220200/GLYMA_07G214700/GLYMA_20G241500/GLYMA_08G110300/GLYMA_08G109200/GLYMA_18G104100/GLYMA_15G241300/GLYMA_02G103500/GLYMA_02G307300/GLYMA_20G241700	18	Root50._lowerThan_.Root0
ko00360	Phenylalanine metabolism	12/341	44/13343	6.47656e-10	2.18044e-08	1.61346e-08	GLYMA_03G181700/GLYMA_02G309300/GLYMA_08G138800/GLYMA_19G182300/GLYMA_20G180800/GLYMA_03G181600/GLYMA_10G209800/GLYMA_11G238300/GLYMA_13G145000/GLYMA_10G058200/GLYMA_08G282800/GLYMA_17G085500	12	Root50._lowerThan_.Root0
ko00400	Phenylalanine, tyrosine and tryptophan biosynthesis	12/341	69/13343	1.52463e-07	3.84969e-06	2.84865e-06	GLYMA_08G141500/GLYMA_03G027400/GLYMA_01G139600/GLYMA_02G208400/GLYMA_08G138800/GLYMA_19G027100/GLYMA_20G179500/GLYMA_11G238300/GLYMA_17G012600/GLYMA_01G164300/GLYMA_10G211400/GLYMA_12G085500	12	Root50._lowerThan_.Root0
ko00945	Stilbenoid, diarylheptanoid and gingerol biosynthesis	9/341	38/13343	3.54746e-07	7.16586e-06	5.30251e-06	GLYMA_02G236500/GLYMA_17G171100/GLYMA_07G021600/GLYMA_14G205200/GLYMA_08G220200/GLYMA_07G214700/GLYMA_18G104100/GLYMA_15G241300/GLYMA_02G103500	9	Root50._lowerThan_.Root0
ko00960	Tropane, piperidine and pyridine alkaloid biosynthesis	11/341	66/13343	7.90483e-07	1.33065e-05	9.84637e-06	GLYMA_01G091400/GLYMA_08G109400/GLYMA_08G109300/GLYMA_08G138800/GLYMA_11G238300/GLYMA_12G059300/GLYMA_08G282800/GLYMA_08G110300/GLYMA_17G085500/GLYMA_08G109200/GLYMA_12G059200	11	Root50._lowerThan_.Root0
ko01008	Polyketide biosynthesis proteins [BR:gmx01008]	5/341	20/13343	0.000119624	0.00172601	0.00127719	GLYMA_01G091400/GLYMA_08G109400/GLYMA_08G109300/GLYMA_08G110300/GLYMA_08G109200	5	Root50._lowerThan_.Root0
ko00350	Tyrosine metabolism	9/341	80/13343	0.000196555	0.00248151	0.00183624	GLYMA_08G138800/GLYMA_11G238300/GLYMA_15G071200/GLYMA_12G015300/GLYMA_14G042000/GLYMA_08G282800/GLYMA_17G085500/GLYMA_01G116700/GLYMA_15G071000	9	Root50._lowerThan_.Root0
ko00950	Isoquinoline alkaloid biosynthesis	6/341	43/13343	0.000731612	0.00761024	0.00563134	GLYMA_08G138800/GLYMA_11G238300/GLYMA_15G071200/GLYMA_08G282800/GLYMA_17G085500/GLYMA_15G071000	6	Root50._lowerThan_.Root0
ko00999	Biosynthesis of various plant secondary metabolites	8/341	77/13343	0.000760407	0.00761024	0.00563134	GLYMA_12G054200/GLYMA_12G054300/GLYMA_12G054000/GLYMA_11G129900/GLYMA_17G039100/GLYMA_07G233800/GLYMA_06G263100/GLYMA_19G228400	8	Root50._lowerThan_.Root0
ko00130	Ubiquinone and other terpenoid-quinone biosynthesis	8/341	78/13343	0.000828838	0.00761024	0.00563134	GLYMA_15G001700/GLYMA_01G232400/GLYMA_13G372000/GLYMA_02G236500/GLYMA_11G010500/GLYMA_14G205200/GLYMA_10G295300/GLYMA_01G134600	8	Root50._lowerThan_.Root0
ko00073	Cutin, suberine and wax biosynthesis	6/341	45/13343	0.000936488	0.00788211	0.00583252	GLYMA_11G185000/GLYMA_06G167600/GLYMA_13G317700/GLYMA_09G123800/GLYMA_13G317600/GLYMA_12G087400	6	Root50._lowerThan_.Root0
ko04030	G protein-coupled receptors [BR:gmx04030]	5/341	32/13343	0.0012082	0.00938676	0.00694591	GLYMA_06G286800/GLYMA_03G093600/GLYMA_16G080100/GLYMA_02G063900/GLYMA_16G145600	5	Root50._lowerThan_.Root0
ko00071	Fatty acid degradation	8/341	89/13343	0.00195994	0.0131969	0.00976533	GLYMA_01G031500/GLYMA_02G034000/GLYMA_12G015300/GLYMA_14G042000/GLYMA_13G170600/GLYMA_11G133300/GLYMA_01G116700/GLYMA_07G161900	8	Root50._lowerThan_.Root0
ko00410	beta-Alanine metabolism	8/341	89/13343	0.00195994	0.0131969	0.00976533	GLYMA_08G307800/GLYMA_01G031500/GLYMA_14G209400/GLYMA_02G034000/GLYMA_13G170600/GLYMA_08G282800/GLYMA_17G085500/GLYMA_11G133300	8	Root50._lowerThan_.Root0
ko00053	Ascorbate and aldarate metabolism	7/341	85/13343	0.00600716	0.0379202	0.0280597	GLYMA_07G013900/GLYMA_08G199300/GLYMA_01G031500/GLYMA_02G034000/GLYMA_13G170600/GLYMA_11G133300/GLYMA_05G002500	7	Root50._lowerThan_.Root0
ko00943	Isoflavonoid biosynthesis	3/341	16/13343	0.00723537	0.0429866	0.0318087	GLYMA_01G239600/GLYMA_16G149300/GLYMA_18G220500	3	Root50._lowerThan_.Root0
ko00340	Histidine metabolism	4/341	32/13343	0.00856797	0.0480758	0.0355746	GLYMA_01G031500/GLYMA_02G034000/GLYMA_13G170600/GLYMA_11G133300	4	Root50._lowerThan_.Root0
ko00194	Photosynthesis proteins [BR:gmx00194]	69/811	139/13343	6.42216e-47	8.22036e-45	6.76017e-45	GLYMA_06G277600/GLYMA_12G215100/GLYMA_16G165800/GLYMA_03G114600/GLYMA_13G302900/GLYMA_09G154700/GLYMA_02G094900/GLYMA_07G112000/GLYMA_01G050900/GLYMA_07G019700/GLYMA_10G042000/GLYMA_16G165500/GLYMA_16G127300/GLYMA_10G290700/GLYMA_02G064700/GLYMA_15G016300/GLYMA_04G249700/GLYMA_08G204800/GLYMA_05G168400/GLYMA_16G205200/GLYMA_15G179400/GLYMA_16G145800/GLYMA_16G165200/GLYMA_02G282500/GLYMA_04G215800…	69	Leaf50._higherThan_.Leaf0
ko00195	Photosynthesis	43/811	105/13343	2.67955e-25	1.71491e-23	1.41029e-23	GLYMA_12G215100/GLYMA_03G114600/GLYMA_13G302900/GLYMA_02G094900/GLYMA_07G112000/GLYMA_01G050900/GLYMA_07G019700/GLYMA_10G042000/GLYMA_16G127300/GLYMA_10G290700/GLYMA_15G016300/GLYMA_04G249700/GLYMA_08G204800/GLYMA_05G168400/GLYMA_02G282500/GLYMA_04G215800/GLYMA_08G126800/GLYMA_08G304200/GLYMA_12G232900/GLYMA_06G113200/GLYMA_10G249000/GLYMA_10G040600/GLYMA_12G169500/GLYMA_19G161400/GLYMA_04G020300…	43	Leaf50._higherThan_.Leaf0
ko00196	Photosynthesis - antenna proteins	25/811	33/13343	2.40555e-24	1.02637e-22	8.44054e-23	GLYMA_16G165800/GLYMA_09G154700/GLYMA_16G165500/GLYMA_02G064700/GLYMA_16G205200/GLYMA_15G179400/GLYMA_16G145800/GLYMA_16G165200/GLYMA_02G309500/GLYMA_14G008000/GLYMA_10G177200/GLYMA_02G305400/GLYMA_09G071400/GLYMA_04G167900/GLYMA_06G194900/GLYMA_12G219300/GLYMA_20G212900/GLYMA_14G003400/GLYMA_16G016100/GLYMA_08G074000/GLYMA_03G060300/GLYMA_08G180000/GLYMA_13G282000/GLYMA_01G115900/GLYMA_05G128000	25	Leaf50._higherThan_.Leaf0
ko04626	Plant-pathogen interaction	61/811	346/13343	2.92354e-14	9.35532e-13	7.69352e-13	GLYMA_09G236800/GLYMA_19G201400/GLYMA_02G245700/GLYMA_01G010500/GLYMA_09G131500/GLYMA_05G015500/GLYMA_18G082200/GLYMA_18G086600/GLYMA_15G048600/GLYMA_17G039800/GLYMA_12G185400/GLYMA_14G215800/GLYMA_04G149300/GLYMA_17G128900/GLYMA_07G238700/GLYMA_07G234300/GLYMA_19G233900/GLYMA_18G086200/GLYMA_04G136600/GLYMA_09G168500/GLYMA_03G138000/GLYMA_09G270900/GLYMA_07G105700/GLYMA_17G034900/GLYMA_08G332900…	61	Leaf50._higherThan_.Leaf0
ko00710	Carbon fixation in photosynthetic organisms	30/811	116/13343	6.77336e-12	1.73398e-10	1.42597e-10	GLYMA_10G205500/GLYMA_20G192200/GLYMA_20G243500/GLYMA_08G063800/GLYMA_18G030400/GLYMA_19G106800/GLYMA_10G293500/GLYMA_16G044900/GLYMA_19G046800/GLYMA_10G265400/GLYMA_07G185400/GLYMA_04G015900/GLYMA_19G046600/GLYMA_06G015900/GLYMA_11G226900/GLYMA_09G210900/GLYMA_18G193600/GLYMA_01G010200/GLYMA_15G019300/GLYMA_17G101700/GLYMA_14G010900/GLYMA_13G046200/GLYMA_12G037400/GLYMA_01G008500/GLYMA_11G111100…	30	Leaf50._higherThan_.Leaf0
ko00630	Glyoxylate and dicarboxylate metabolism	26/811	116/13343	4.82903e-09	1.03019e-07	8.47198e-08	GLYMA_15G250800/GLYMA_14G094700/GLYMA_08G175800/GLYMA_09G247900/GLYMA_08G063800/GLYMA_08G302600/GLYMA_19G046800/GLYMA_13G361400/GLYMA_01G199700/GLYMA_06G017900/GLYMA_07G185400/GLYMA_15G102000/GLYMA_17G012000/GLYMA_19G046600/GLYMA_08G205000/GLYMA_18G244900/GLYMA_07G262100/GLYMA_17G228800/GLYMA_10G281400/GLYMA_07G019900/GLYMA_11G042200/GLYMA_15G012500/GLYMA_20G107800/GLYMA_18G104400/GLYMA_13G046200…	26	Leaf50._higherThan_.Leaf0
ko03110	Chaperones and folding catalysts [BR:gmx03110]	62/811	488/13343	2.25121e-08	4.11651e-07	3.38528e-07	GLYMA_10G139500/GLYMA_19G222600/GLYMA_06G202200/GLYMA_09G131500/GLYMA_15G078600/GLYMA_18G289100/GLYMA_07G200700/GLYMA_03G122100/GLYMA_15G077700/GLYMA_08G068700/GLYMA_13G311600/GLYMA_03G171100/GLYMA_19G021300/GLYMA_13G234500/GLYMA_06G019400/GLYMA_12G190100/GLYMA_02G288700/GLYMA_01G238600/GLYMA_12G064000/GLYMA_12G117900/GLYMA_05G022200/GLYMA_08G086600/GLYMA_11G140500/GLYMA_06G157800/GLYMA_13G058600…	62	Leaf50._higherThan_.Leaf0
ko00906	Carotenoid biosynthesis	16/811	51/13343	2.87952e-08	4.60724e-07	3.78885e-07	GLYMA_13G147500/GLYMA_02G272400/GLYMA_11G252500/GLYMA_03G253500/GLYMA_15G172200/GLYMA_03G128900/GLYMA_11G151700/GLYMA_02G104300/GLYMA_14G209700/GLYMA_18G239900/GLYMA_02G283400/GLYMA_02G143300/GLYMA_09G252800/GLYMA_02G272200/GLYMA_14G031200/GLYMA_09G000600	16	Leaf50._higherThan_.Leaf0
ko00592	alpha-Linolenic acid metabolism	19/811	98/13343	5.70809e-06	8.11817e-05	6.67612e-05	GLYMA_13G109800/GLYMA_01G235600/GLYMA_07G162900/GLYMA_04G010900/GLYMA_17G049900/GLYMA_18G280900/GLYMA_13G239000/GLYMA_17G246500/GLYMA_19G057500/GLYMA_13G047300/GLYMA_13G070900/GLYMA_13G109700/GLYMA_17G027600/GLYMA_10G105200/GLYMA_02G099200/GLYMA_11G130200/GLYMA_01G086900/GLYMA_02G053900/GLYMA_14G072300	19	Leaf50._higherThan_.Leaf0
ko00860	Porphyrin metabolism	16/811	74/13343	7.22347e-06	9.24604e-05	7.60365e-05	GLYMA_04G002900/GLYMA_19G139300/GLYMA_03G137000/GLYMA_05G026200/GLYMA_15G080200/GLYMA_02G218300/GLYMA_13G232500/GLYMA_14G185700/GLYMA_08G064700/GLYMA_19G123800/GLYMA_17G100700/GLYMA_10G097800/GLYMA_08G007900/GLYMA_04G089800/GLYMA_06G247100/GLYMA_04G050400	16	Leaf50._higherThan_.Leaf0
ko00500	Starch and sucrose metabolism	31/811	234/13343	3.45429e-05	0.000401954	0.000330554	GLYMA_18G067200/GLYMA_20G120300/GLYMA_06G129400/GLYMA_07G258500/GLYMA_19G192800/GLYMA_17G015600/GLYMA_10G241000/GLYMA_13G278600/GLYMA_03G192300/GLYMA_06G030400/GLYMA_09G168300/GLYMA_08G308600/GLYMA_20G213300/GLYMA_15G133700/GLYMA_11G176400/GLYMA_07G049900/GLYMA_07G258700/GLYMA_14G218800/GLYMA_12G130200/GLYMA_10G176900/GLYMA_16G018500/GLYMA_14G211700/GLYMA_19G022900/GLYMA_06G318400/GLYMA_02G018700…	31	Leaf50._higherThan_.Leaf0
ko00591	Linoleic acid metabolism	11/811	45/13343	5.88919e-05	0.000628181	0.000516596	GLYMA_07G006900/GLYMA_08G189600/GLYMA_20G144600/GLYMA_15G026500/GLYMA_13G239000/GLYMA_07G034800/GLYMA_13G347700/GLYMA_15G026300/GLYMA_10G105200/GLYMA_11G130200/GLYMA_07G007000	11	Leaf50._higherThan_.Leaf0
ko00030	Pentose phosphate pathway	17/811	100/13343	0.000100773	0.000992228	0.000815977	GLYMA_20G243500/GLYMA_10G241000/GLYMA_10G293500/GLYMA_10G265400/GLYMA_18G193600/GLYMA_13G263400/GLYMA_17G101700/GLYMA_02G202500/GLYMA_14G010900/GLYMA_12G037400/GLYMA_11G111100/GLYMA_20G125200/GLYMA_07G014300/GLYMA_07G142700/GLYMA_08G067500/GLYMA_07G182300/GLYMA_02G303000	17	Leaf50._higherThan_.Leaf0
ko00053	Ascorbate and aldarate metabolism	14/811	85/13343	0.000563816	0.00515489	0.00423922	GLYMA_14G177200/GLYMA_10G104100/GLYMA_18G265100/GLYMA_17G091000/GLYMA_08G002700/GLYMA_20G224400/GLYMA_09G011100/GLYMA_17G069600/GLYMA_15G115500/GLYMA_02G209000/GLYMA_13G076900/GLYMA_16G073100/GLYMA_05G224500/GLYMA_20G051700	14	Leaf50._higherThan_.Leaf0
ko00260	Glycine, serine and threonine metabolism	17/811	116/13343	0.00062261	0.00531294	0.00436919	GLYMA_10G090600/GLYMA_14G094700/GLYMA_08G302600/GLYMA_13G361400/GLYMA_01G199700/GLYMA_17G012000/GLYMA_08G205000/GLYMA_07G262100/GLYMA_17G228800/GLYMA_10G281400/GLYMA_07G019900/GLYMA_15G276400/GLYMA_11G042200/GLYMA_15G012500/GLYMA_20G107800/GLYMA_13G049500/GLYMA_11G003500	17	Leaf50._higherThan_.Leaf0
ko01006	Prenyltransferases [BR:gmx01006]	12/811	69/13343	0.000835045	0.00668036	0.00549372	GLYMA_11G112000/GLYMA_02G168000/GLYMA_14G193000/GLYMA_15G243100/GLYMA_14G209700/GLYMA_15G121400/GLYMA_02G283400/GLYMA_02G226200/GLYMA_14G031200/GLYMA_14G023000/GLYMA_17G061900/GLYMA_11G063900	12	Leaf50._higherThan_.Leaf0
ko00480	Glutathione metabolism	19/811	143/13343	0.0010511	0.00791417	0.00650836	GLYMA_14G177200/GLYMA_07G140000/GLYMA_07G140400/GLYMA_08G175200/GLYMA_19G154100/GLYMA_05G207100/GLYMA_15G251500/GLYMA_07G139600/GLYMA_01G005200/GLYMA_02G209000/GLYMA_07G139800/GLYMA_07G140700/GLYMA_14G031000/GLYMA_11G235800/GLYMA_07G140200/GLYMA_07G139700/GLYMA_08G174700/GLYMA_15G251700/GLYMA_07G139900	19	Leaf50._higherThan_.Leaf0
ko00460	Cyanoamino acid metabolism	13/811	82/13343	0.00126578	0.00900111	0.00740223	GLYMA_13G278600/GLYMA_06G043000/GLYMA_01G005200/GLYMA_11G180900/GLYMA_11G176400/GLYMA_07G258700/GLYMA_12G130200/GLYMA_14G211700/GLYMA_02G018700/GLYMA_11G235800/GLYMA_12G054100/GLYMA_08G150400/GLYMA_10G106600	13	Leaf50._higherThan_.Leaf0
ko00430	Taurine and hypotaurine metabolism	5/811	19/13343	0.00465936	0.0313894	0.0258136	GLYMA_15G201100/GLYMA_01G005200/GLYMA_16G218500/GLYMA_18G043600/GLYMA_11G235800	5	Leaf50._higherThan_.Leaf0
ko00561	Glycerolipid metabolism	13/811	100/13343	0.00740856	0.0474148	0.0389924	GLYMA_03G131100/GLYMA_03G078300/GLYMA_17G091000/GLYMA_01G113000/GLYMA_09G207900/GLYMA_19G218100/GLYMA_08G002700/GLYMA_13G361400/GLYMA_18G197600/GLYMA_01G014200/GLYMA_15G012500/GLYMA_18G215700/GLYMA_10G105200	13	Leaf50._higherThan_.Leaf0
ko00010	Glycolysis / Gluconeogenesis	28/495	243/13343	1.0044e-07	1.13498e-05	1.03612e-05	GLYMA_06G122600/GLYMA_19G000700/GLYMA_14G189400/GLYMA_05G237000/GLYMA_06G088600/GLYMA_15G163600/GLYMA_05G000700/GLYMA_13G231700/GLYMA_11G247600/GLYMA_02G222400/GLYMA_04G213900/GLYMA_09G153900/GLYMA_09G057300/GLYMA_04G240800/GLYMA_01G118000/GLYMA_18G204200/GLYMA_16G204600/GLYMA_19G252700/GLYMA_18G137300/GLYMA_19G260000/GLYMA_03G255100/GLYMA_13G151800/GLYMA_01G019200/GLYMA_03G189700/GLYMA_05G058100…	28	Leaf50._lowerThan_.Leaf0
ko00945	Stilbenoid, diarylheptanoid and gingerol biosynthesis	7/495	38/13343	0.000430389	0.0236514	0.0215914	GLYMA_02G236500/GLYMA_08G311600/GLYMA_20G114200/GLYMA_03G122000/GLYMA_07G021600/GLYMA_07G214700/GLYMA_14G205200	7	Leaf50._lowerThan_.Leaf0
ko04016	MAPK signaling pathway - plant	16/495	171/13343	0.000627913	0.0236514	0.0215914	GLYMA_17G113900/GLYMA_17G218700/GLYMA_20G202200/GLYMA_06G054000/GLYMA_13G166200/GLYMA_14G041500/GLYMA_01G018800/GLYMA_20G087000/GLYMA_04G053800/GLYMA_17G211000/GLYMA_20G221800/GLYMA_08G083000/GLYMA_02G261900/GLYMA_14G116800/GLYMA_11G018000/GLYMA_11G233300	16	Leaf50._lowerThan_.Leaf0
ko00500	Starch and sucrose metabolism	19/495	234/13343	0.00116564	0.0263883	0.0240899	GLYMA_05G237000/GLYMA_17G067800/GLYMA_20G153900/GLYMA_17G150100/GLYMA_13G092500/GLYMA_11G039400/GLYMA_05G068000/GLYMA_08G028900/GLYMA_06G104800/GLYMA_11G127200/GLYMA_09G073600/GLYMA_13G114000/GLYMA_15G182600/GLYMA_11G116600/GLYMA_05G179800/GLYMA_11G239300/GLYMA_20G026300/GLYMA_09G148900/GLYMA_04G103600	19	Leaf50._lowerThan_.Leaf0
ko01003	Glycosyltransferases [BR:gmx01003]	23/495	308/13343	0.00116762	0.0263883	0.0240899	GLYMA_09G269900/GLYMA_13G058100/GLYMA_13G370500/GLYMA_17G067800/GLYMA_06G205900/GLYMA_02G190700/GLYMA_13G300700/GLYMA_13G092500/GLYMA_20G174300/GLYMA_10G105900/GLYMA_16G025200/GLYMA_12G201500/GLYMA_02G205800/GLYMA_04G159200/GLYMA_09G073600/GLYMA_17G038100/GLYMA_06G195900/GLYMA_04G166600/GLYMA_13G114000/GLYMA_15G182600/GLYMA_06G173500/GLYMA_17G072200/GLYMA_12G214700	23	Leaf50._lowerThan_.Leaf0
